# Supplementary material for: G‐Quadruplexes act as sequence‐dependent protein chaperones
Source: EMBO Rep. 2020 Sep 18;21(10):e49735. doi: 10.15252/embr.201949735 (PMC7534610; doi:10.15252/embr.201949735)
Supplement: Supplementary file 4 — Source Data fore Expanded View [file EMBR-21-e49735-s008.zip]

Archive with 3 entries (2 files):
- EV_Figure_Source_Data/
- EV_Figure_Source_Data/FigureEV4SourceData.xlsx
- EV_Figure_Source_Data/FigureEV3SourceData.xlsx
