# Supplementary material for: G‐Quadruplexes act as sequence‐dependent protein chaperones
Source: EMBO Rep. 2020 Sep 18;21(10):e49735. doi: 10.15252/embr.201949735 (PMC7534610; doi:10.15252/embr.201949735)
Supplement: Supplementary file 4 — Source Data fore Expanded View [file EMBR-21-e49735-s008.zip › EV_Figure_Source_Data/FigureEV4SourceData.xlsx]

## Sheet: Sheet1
Kinetic read	A1	B1	C1	A2	B2	C2	A3	B3	C3	A4	B4	C4	A5	B5	C5	A6	B6	C6	A7	B7	C7	A8	B8	C8	A9	B9	C9	A10	B10	C10	A11	B11	C11	A12	B12	C12	D1	E1	F1	D2	E2	F2	D3	E3	F3	D4	E4	F4	D5
00:03:03	0.094	0.095	0.095	0.097	0.099	0.101	0.099	0.103	0.103	0.101	0.105	0.106	0.101	0.107	0.107	0.101	0.107	0.107	0.101	0.107	0.107	0.102	0.109	0.107	0.101	0.108	0.105	0.101	0.104	0.106	0.098	0.101	0.101	0.096	0.096	0.096	0.096	0.097	0.094	0.101	0.1	0.1	0.104	0.104	0.103	0.106	0.105	0.105	0.115
00:03:39	0.094	0.095	0.095	0.097	0.099	0.101	0.099	0.103	0.102	0.101	0.105	0.106	0.101	0.107	0.107	0.101	0.107	0.107	0.101	0.107	0.107	0.101	0.109	0.107	0.101	0.108	0.105	0.101	0.104	0.106	0.098	0.101	0.102	0.096	0.096	0.096	0.095	0.096	0.095	0.101	0.1	0.1	0.104	0.104	0.103	0.106	0.106	0.105	0.115
00:04:15	0.095	0.096	0.095	0.098	0.099	0.101	0.099	0.103	0.103	0.1	0.105	0.106	0.101	0.107	0.107	0.101	0.107	0.107	0.101	0.107	0.106	0.101	0.109	0.107	0.101	0.108	0.105	0.101	0.104	0.106	0.098	0.101	0.101	0.094	0.096	0.096	0.095	0.095	0.094	0.101	0.1	0.101	0.104	0.104	0.103	0.105	0.105	0.105	0.115
00:04:51	0.094	0.097	0.095	0.097	0.099	0.101	0.099	0.103	0.102	0.101	0.105	0.106	0.101	0.107	0.107	0.101	0.107	0.107	0.101	0.107	0.107	0.101	0.109	0.107	0.101	0.108	0.105	0.101	0.104	0.106	0.098	0.101	0.101	0.096	0.095	0.096	0.096	0.095	0.094	0.101	0.1	0.1	0.103	0.104	0.103	0.105	0.106	0.105	0.114
00:05:27	0.093	0.096	0.095	0.097	0.099	0.101	0.099	0.103	0.102	0.103	0.104	0.105	0.101	0.107	0.107	0.101	0.107	0.107	0.101	0.107	0.106	0.101	0.109	0.107	0.101	0.108	0.105	0.101	0.103	0.106	0.098	0.101	0.101	0.094	0.095	0.096	0.095	0.094	0.094	0.101	0.1	0.1	0.103	0.105	0.103	0.105	0.105	0.105	0.113
00:06:03	0.095	0.095	0.095	0.097	0.099	0.101	0.099	0.103	0.102	0.1	0.105	0.105	0.101	0.107	0.107	0.101	0.107	0.106	0.101	0.107	0.106	0.101	0.109	0.107	0.101	0.108	0.105	0.101	0.104	0.106	0.098	0.101	0.101	0.094	0.095	0.096	0.095	0.095	0.094	0.101	0.1	0.1	0.103	0.103	0.103	0.105	0.105	0.105	0.112
00:06:39	0.093	0.096	0.095	0.097	0.099	0.101	0.099	0.103	0.102	0.1	0.104	0.105	0.101	0.107	0.107	0.101	0.107	0.106	0.101	0.107	0.106	0.101	0.108	0.107	0.101	0.108	0.105	0.101	0.103	0.106	0.098	0.1	0.101	0.094	0.095	0.096	0.095	0.094	0.094	0.101	0.1	0.1	0.103	0.103	0.103	0.105	0.105	0.105	0.112
00:07:15	0.096	0.095	0.096	0.096	0.099	0.101	0.099	0.103	0.102	0.1	0.105	0.105	0.101	0.107	0.107	0.101	0.107	0.106	0.101	0.107	0.106	0.101	0.109	0.107	0.101	0.108	0.105	0.101	0.103	0.106	0.098	0.101	0.101	0.094	0.095	0.096	0.095	0.094	0.094	0.101	0.101	0.1	0.103	0.104	0.103	0.105	0.105	0.105	0.112
00:07:51	0.094	0.095	0.095	0.096	0.099	0.101	0.099	0.103	0.102	0.1	0.104	0.105	0.101	0.107	0.107	0.101	0.107	0.106	0.101	0.107	0.106	0.101	0.108	0.107	0.101	0.108	0.105	0.101	0.104	0.106	0.098	0.101	0.101	0.094	0.095	0.095	0.094	0.094	0.094	0.101	0.1	0.1	0.103	0.103	0.103	0.105	0.105	0.105	0.112
00:08:27	0.093	0.095	0.095	0.097	0.099	0.101	0.099	0.103	0.102	0.1	0.104	0.105	0.101	0.107	0.107	0.101	0.107	0.106	0.101	0.107	0.106	0.101	0.108	0.107	0.103	0.108	0.105	0.101	0.103	0.106	0.098	0.1	0.101	0.094	0.095	0.096	0.094	0.094	0.094	0.101	0.1	0.099	0.103	0.105	0.102	0.105	0.105	0.104	0.112
00:09:03	0.095	0.096	0.094	0.096	0.099	0.101	0.099	0.103	0.102	0.101	0.104	0.105	0.101	0.107	0.107	0.101	0.107	0.106	0.101	0.107	0.106	0.101	0.108	0.107	0.101	0.108	0.105	0.101	0.103	0.106	0.098	0.1	0.101	0.094	0.095	0.095	0.095	0.094	0.094	0.101	0.1	0.1	0.103	0.104	0.103	0.105	0.105	0.104	0.112
00:09:39	0.094	0.095	0.095	0.097	0.099	0.101	0.099	0.103	0.102	0.1	0.104	0.105	0.101	0.107	0.107	0.101	0.107	0.106	0.101	0.107	0.106	0.101	0.109	0.107	0.101	0.108	0.105	0.101	0.103	0.106	0.098	0.101	0.101	0.094	0.095	0.096	0.095	0.094	0.094	0.101	0.1	0.1	0.103	0.104	0.102	0.105	0.105	0.105	0.112
00:10:15	0.094	0.095	0.095	0.096	0.099	0.101	0.099	0.103	0.102	0.1	0.104	0.105	0.101	0.107	0.107	0.101	0.107	0.107	0.101	0.107	0.106	0.101	0.108	0.107	0.101	0.108	0.105	0.101	0.103	0.106	0.098	0.101	0.101	0.094	0.095	0.096	0.095	0.094	0.094	0.101	0.1	0.1	0.103	0.104	0.103	0.105	0.105	0.105	0.112
00:10:51	0.094	0.095	0.094	0.096	0.099	0.101	0.099	0.102	0.102	0.1	0.104	0.105	0.101	0.107	0.107	0.101	0.107	0.106	0.101	0.107	0.106	0.101	0.108	0.107	0.101	0.108	0.105	0.101	0.103	0.106	0.098	0.1	0.101	0.094	0.095	0.095	0.095	0.094	0.094	0.101	0.1	0.1	0.103	0.104	0.103	0.105	0.105	0.104	0.112
00:11:27	0.094	0.095	0.094	0.096	0.099	0.101	0.099	0.102	0.102	0.1	0.104	0.105	0.101	0.107	0.107	0.101	0.107	0.106	0.101	0.107	0.106	0.101	0.108	0.107	0.101	0.108	0.105	0.101	0.103	0.106	0.098	0.1	0.101	0.094	0.095	0.095	0.095	0.094	0.094	0.101	0.1	0.1	0.103	0.104	0.103	0.105	0.105	0.104	0.112
00:12:03	0.095	0.095	0.095	0.096	0.099	0.101	0.099	0.102	0.102	0.1	0.104	0.105	0.101	0.107	0.107	0.101	0.107	0.106	0.101	0.107	0.106	0.101	0.108	0.107	0.101	0.108	0.105	0.101	0.103	0.106	0.098	0.1	0.101	0.094	0.095	0.095	0.095	0.094	0.094	0.1	0.1	0.1	0.103	0.104	0.103	0.105	0.105	0.104	0.112
00:12:39	0.095	0.095	0.095	0.097	0.099	0.101	0.099	0.102	0.102	0.1	0.104	0.105	0.101	0.107	0.107	0.101	0.107	0.106	0.101	0.107	0.106	0.101	0.108	0.107	0.101	0.108	0.105	0.101	0.103	0.106	0.098	0.101	0.101	0.094	0.095	0.095	0.095	0.094	0.094	0.101	0.1	0.1	0.103	0.104	0.103	0.105	0.105	0.105	0.112
00:13:15	0.094	0.095	0.094	0.096	0.099	0.101	0.099	0.102	0.102	0.1	0.104	0.105	0.101	0.106	0.107	0.101	0.107	0.106	0.101	0.107	0.106	0.101	0.108	0.107	0.101	0.107	0.105	0.1	0.103	0.106	0.098	0.1	0.101	0.094	0.095	0.095	0.094	0.094	0.094	0.101	0.1	0.1	0.103	0.104	0.103	0.105	0.105	0.104	0.112
00:13:51	0.094	0.095	0.094	0.096	0.099	0.101	0.099	0.102	0.102	0.1	0.104	0.105	0.101	0.106	0.107	0.1	0.106	0.106	0.1	0.107	0.106	0.101	0.108	0.107	0.101	0.108	0.105	0.101	0.103	0.106	0.098	0.1	0.101	0.094	0.095	0.095	0.094	0.094	0.094	0.101	0.1	0.1	0.103	0.104	0.103	0.105	0.105	0.104	0.111
00:14:27	0.095	0.095	0.094	0.096	0.099	0.101	0.099	0.102	0.102	0.1	0.104	0.105	0.101	0.106	0.107	0.101	0.107	0.106	0.101	0.107	0.106	0.101	0.108	0.107	0.101	0.108	0.105	0.101	0.103	0.106	0.098	0.1	0.101	0.094	0.095	0.095	0.095	0.094	0.094	0.101	0.1	0.1	0.103	0.104	0.103	0.105	0.105	0.104	0.112
00:15:03	0.094	0.095	0.094	0.096	0.099	0.101	0.099	0.102	0.102	0.1	0.104	0.105	0.101	0.106	0.107	0.101	0.106	0.106	0.1	0.107	0.106	0.101	0.108	0.107	0.101	0.108	0.105	0.101	0.103	0.106	0.098	0.1	0.101	0.094	0.095	0.095	0.094	0.094	0.094	0.1	0.1	0.1	0.103	0.104	0.103	0.105	0.105	0.104	0.111
00:15:39	0.094	0.095	0.094	0.096	0.099	0.101	0.099	0.102	0.102	0.1	0.104	0.105	0.101	0.106	0.107	0.101	0.106	0.106	0.101	0.107	0.106	0.101	0.108	0.107	0.101	0.108	0.105	0.1	0.103	0.106	0.098	0.1	0.101	0.094	0.095	0.095	0.095	0.094	0.094	0.1	0.1	0.1	0.103	0.104	0.103	0.105	0.105	0.104	0.111
00:16:15	0.094	0.095	0.095	0.096	0.099	0.101	0.099	0.102	0.102	0.1	0.104	0.105	0.101	0.106	0.107	0.101	0.106	0.106	0.1	0.107	0.106	0.101	0.108	0.107	0.101	0.107	0.105	0.101	0.103	0.106	0.098	0.1	0.101	0.094	0.095	0.095	0.094	0.094	0.094	0.1	0.1	0.1	0.103	0.104	0.103	0.105	0.105	0.104	0.111
00:16:51	0.094	0.095	0.095	0.096	0.099	0.101	0.099	0.102	0.102	0.1	0.104	0.105	0.101	0.106	0.107	0.101	0.107	0.106	0.101	0.107	0.106	0.101	0.108	0.107	0.101	0.107	0.105	0.101	0.103	0.106	0.098	0.1	0.101	0.094	0.095	0.095	0.095	0.094	0.094	0.1	0.1	0.1	0.103	0.104	0.103	0.105	0.105	0.104	0.111
00:17:27	0.094	0.095	0.094	0.096	0.099	0.101	0.099	0.102	0.102	0.1	0.104	0.105	0.101	0.106	0.107	0.101	0.106	0.106	0.101	0.107	0.106	0.101	0.108	0.107	0.101	0.107	0.105	0.101	0.103	0.106	0.098	0.1	0.101	0.094	0.095	0.095	0.094	0.094	0.094	0.1	0.1	0.1	0.103	0.103	0.103	0.104	0.105	0.104	0.111
00:18:03	0.094	0.095	0.094	0.096	0.099	0.101	0.099	0.102	0.102	0.1	0.104	0.105	0.101	0.106	0.106	0.101	0.106	0.106	0.1	0.107	0.106	0.101	0.108	0.107	0.101	0.107	0.105	0.1	0.103	0.106	0.098	0.1	0.101	0.093	0.095	0.095	0.094	0.094	0.094	0.1	0.1	0.1	0.103	0.104	0.103	0.104	0.105	0.104	0.111
00:18:39	0.094	0.095	0.094	0.096	0.099	0.101	0.099	0.102	0.102	0.1	0.104	0.105	0.101	0.106	0.107	0.101	0.106	0.106	0.101	0.107	0.106	0.101	0.108	0.107	0.101	0.107	0.105	0.1	0.103	0.106	0.098	0.1	0.101	0.094	0.095	0.095	0.094	0.094	0.094	0.1	0.1	0.1	0.103	0.103	0.103	0.105	0.105	0.104	0.111
00:19:15	0.095	0.095	0.094	0.096	0.099	0.101	0.099	0.102	0.102	0.1	0.104	0.105	0.101	0.106	0.107	0.101	0.106	0.106	0.101	0.107	0.106	0.101	0.108	0.107	0.101	0.107	0.105	0.101	0.103	0.106	0.098	0.1	0.101	0.094	0.095	0.095	0.095	0.094	0.094	0.1	0.1	0.1	0.103	0.104	0.103	0.105	0.105	0.104	0.111
00:19:51	0.095	0.095	0.094	0.096	0.099	0.101	0.099	0.102	0.102	0.1	0.104	0.105	0.101	0.106	0.107	0.101	0.106	0.106	0.1	0.107	0.106	0.101	0.108	0.107	0.101	0.107	0.105	0.101	0.103	0.106	0.098	0.1	0.101	0.094	0.095	0.095	0.094	0.094	0.094	0.1	0.1	0.1	0.103	0.104	0.103	0.105	0.105	0.104	0.111
00:20:27	0.094	0.095	0.094	0.096	0.099	0.101	0.099	0.102	0.102	0.1	0.104	0.105	0.101	0.106	0.106	0.1	0.106	0.106	0.1	0.107	0.106	0.101	0.108	0.107	0.101	0.107	0.105	0.1	0.103	0.106	0.098	0.1	0.101	0.094	0.095	0.095	0.095	0.094	0.094	0.1	0.1	0.1	0.103	0.104	0.103	0.104	0.105	0.104	0.111
00:21:03	0.095	0.095	0.095	0.096	0.099	0.101	0.099	0.102	0.102	0.1	0.104	0.105	0.101	0.106	0.107	0.101	0.106	0.106	0.1	0.107	0.106	0.101	0.108	0.107	0.101	0.107	0.105	0.101	0.103	0.106	0.098	0.1	0.101	0.094	0.095	0.095	0.095	0.094	0.094	0.1	0.1	0.1	0.103	0.104	0.103	0.105	0.105	0.104	0.111
00:21:39	0.095	0.095	0.095	0.097	0.099	0.101	0.099	0.102	0.102	0.1	0.104	0.105	0.101	0.106	0.106	0.101	0.106	0.106	0.101	0.107	0.106	0.101	0.108	0.107	0.101	0.107	0.105	0.101	0.103	0.106	0.098	0.1	0.101	0.095	0.095	0.095	0.095	0.094	0.094	0.101	0.1	0.1	0.103	0.104	0.103	0.104	0.105	0.104	0.111
00:22:15	0.095	0.095	0.095	0.097	0.099	0.101	0.099	0.102	0.102	0.1	0.104	0.105	0.101	0.106	0.106	0.101	0.106	0.106	0.1	0.107	0.106	0.101	0.108	0.106	0.101	0.107	0.105	0.101	0.103	0.106	0.099	0.1	0.101	0.095	0.095	0.095	0.095	0.095	0.095	0.1	0.1	0.1	0.103	0.104	0.103	0.104	0.105	0.104	0.111
00:22:51	0.096	0.095	0.095	0.097	0.099	0.101	0.099	0.102	0.102	0.1	0.104	0.105	0.101	0.106	0.106	0.101	0.106	0.106	0.101	0.107	0.106	0.101	0.108	0.107	0.101	0.107	0.105	0.101	0.103	0.106	0.099	0.1	0.101	0.095	0.095	0.096	0.095	0.095	0.095	0.1	0.1	0.1	0.103	0.104	0.103	0.105	0.105	0.104	0.111
00:23:27	0.096	0.095	0.095	0.097	0.099	0.101	0.099	0.102	0.102	0.101	0.104	0.105	0.101	0.106	0.107	0.101	0.107	0.106	0.101	0.107	0.106	0.101	0.108	0.107	0.101	0.108	0.105	0.102	0.103	0.106	0.1	0.101	0.101	0.096	0.096	0.096	0.095	0.095	0.095	0.101	0.1	0.101	0.103	0.104	0.103	0.105	0.105	0.105	0.111
00:24:03	0.097	0.096	0.095	0.098	0.099	0.101	0.099	0.102	0.102	0.101	0.105	0.105	0.101	0.106	0.107	0.101	0.107	0.106	0.101	0.107	0.106	0.101	0.108	0.107	0.102	0.108	0.105	0.102	0.104	0.106	0.1	0.101	0.101	0.097	0.096	0.096	0.096	0.096	0.096	0.101	0.101	0.101	0.103	0.104	0.103	0.105	0.105	0.105	0.111
00:24:39	0.098	0.096	0.096	0.098	0.099	0.101	0.099	0.102	0.102	0.101	0.104	0.105	0.102	0.106	0.107	0.102	0.107	0.106	0.101	0.107	0.106	0.102	0.108	0.107	0.102	0.108	0.105	0.103	0.104	0.106	0.101	0.101	0.101	0.098	0.097	0.097	0.096	0.097	0.097	0.101	0.101	0.102	0.103	0.104	0.103	0.105	0.105	0.105	0.111
00:25:15	0.099	0.097	0.096	0.099	0.1	0.102	0.099	0.102	0.102	0.102	0.105	0.105	0.102	0.106	0.107	0.102	0.107	0.106	0.101	0.107	0.106	0.102	0.108	0.107	0.102	0.108	0.105	0.103	0.104	0.107	0.101	0.101	0.101	0.099	0.097	0.097	0.097	0.097	0.097	0.101	0.102	0.102	0.103	0.104	0.104	0.105	0.106	0.106	0.111
00:25:51	0.1	0.097	0.097	0.1	0.1	0.102	0.1	0.102	0.102	0.102	0.105	0.106	0.102	0.106	0.107	0.102	0.107	0.106	0.102	0.107	0.106	0.102	0.108	0.107	0.102	0.108	0.105	0.104	0.104	0.107	0.102	0.101	0.102	0.1	0.098	0.098	0.097	0.098	0.098	0.102	0.102	0.103	0.103	0.104	0.104	0.105	0.106	0.106	0.111
00:26:27	0.101	0.098	0.097	0.101	0.1	0.102	0.1	0.102	0.102	0.103	0.105	0.106	0.102	0.107	0.107	0.103	0.107	0.107	0.102	0.107	0.106	0.103	0.109	0.107	0.103	0.108	0.105	0.105	0.105	0.107	0.103	0.102	0.102	0.101	0.099	0.099	0.098	0.1	0.1	0.102	0.103	0.104	0.104	0.105	0.105	0.105	0.106	0.107	0.111
00:27:03	0.102	0.099	0.098	0.102	0.101	0.103	0.1	0.102	0.102	0.104	0.105	0.106	0.103	0.107	0.107	0.103	0.107	0.107	0.102	0.107	0.106	0.103	0.109	0.107	0.104	0.108	0.105	0.106	0.106	0.108	0.104	0.102	0.102	0.102	0.099	0.099	0.098	0.101	0.101	0.102	0.103	0.105	0.104	0.105	0.105	0.106	0.107	0.108	0.112
00:27:39	0.104	0.1	0.099	0.103	0.101	0.103	0.101	0.102	0.103	0.105	0.106	0.107	0.103	0.107	0.107	0.104	0.107	0.107	0.103	0.107	0.106	0.104	0.109	0.107	0.104	0.109	0.106	0.107	0.106	0.108	0.106	0.103	0.103	0.104	0.101	0.101	0.099	0.102	0.102	0.103	0.104	0.106	0.104	0.105	0.106	0.106	0.108	0.11	0.112
00:28:15	0.106	0.101	0.1	0.105	0.102	0.104	0.101	0.103	0.103	0.106	0.107	0.107	0.104	0.107	0.107	0.105	0.108	0.107	0.104	0.108	0.107	0.105	0.11	0.108	0.105	0.109	0.106	0.108	0.107	0.109	0.107	0.104	0.104	0.106	0.102	0.102	0.101	0.104	0.104	0.104	0.106	0.108	0.105	0.106	0.106	0.107	0.109	0.111	0.112
00:28:51	0.108	0.102	0.101	0.106	0.103	0.105	0.102	0.103	0.103	0.107	0.107	0.108	0.105	0.108	0.108	0.106	0.108	0.108	0.105	0.108	0.107	0.106	0.11	0.108	0.106	0.11	0.106	0.109	0.108	0.11	0.109	0.105	0.105	0.108	0.103	0.103	0.102	0.106	0.106	0.105	0.107	0.11	0.105	0.107	0.107	0.107	0.11	0.113	0.112
00:29:27	0.11	0.104	0.102	0.108	0.104	0.106	0.103	0.103	0.104	0.108	0.108	0.109	0.106	0.108	0.108	0.107	0.109	0.108	0.106	0.108	0.107	0.107	0.11	0.109	0.107	0.11	0.107	0.111	0.109	0.111	0.11	0.106	0.106	0.11	0.104	0.104	0.103	0.108	0.108	0.106	0.108	0.111	0.106	0.108	0.108	0.108	0.111	0.114	0.113
00:30:03	0.113	0.106	0.104	0.11	0.105	0.107	0.103	0.104	0.104	0.109	0.109	0.109	0.107	0.108	0.108	0.108	0.109	0.109	0.106	0.108	0.108	0.108	0.111	0.109	0.109	0.111	0.108	0.112	0.11	0.112	0.112	0.107	0.107	0.112	0.106	0.106	0.105	0.111	0.11	0.107	0.109	0.113	0.107	0.108	0.109	0.109	0.113	0.116	0.114
00:30:39	0.115	0.108	0.106	0.112	0.106	0.109	0.104	0.104	0.105	0.111	0.11	0.111	0.108	0.109	0.109	0.11	0.11	0.11	0.108	0.109	0.108	0.109	0.112	0.11	0.11	0.112	0.109	0.114	0.111	0.113	0.114	0.108	0.108	0.114	0.108	0.108	0.107	0.113	0.113	0.109	0.111	0.116	0.107	0.11	0.111	0.11	0.114	0.119	0.115
00:31:15	0.117	0.11	0.108	0.113	0.107	0.11	0.105	0.105	0.105	0.113	0.111	0.112	0.109	0.109	0.11	0.111	0.11	0.11	0.109	0.11	0.109	0.11	0.113	0.111	0.111	0.112	0.109	0.116	0.112	0.114	0.116	0.109	0.109	0.116	0.109	0.109	0.108	0.115	0.115	0.11	0.113	0.118	0.108	0.111	0.112	0.111	0.116	0.121	0.115
00:31:51	0.12	0.112	0.109	0.116	0.109	0.112	0.106	0.105	0.106	0.114	0.112	0.113	0.111	0.11	0.111	0.112	0.111	0.111	0.11	0.11	0.109	0.112	0.113	0.112	0.113	0.113	0.11	0.118	0.113	0.116	0.118	0.11	0.11	0.119	0.111	0.111	0.11	0.118	0.118	0.112	0.115	0.12	0.109	0.112	0.114	0.113	0.118	0.123	0.117
00:32:27	0.123	0.114	0.111	0.118	0.111	0.113	0.108	0.106	0.107	0.116	0.113	0.114	0.112	0.111	0.111	0.114	0.112	0.113	0.112	0.111	0.11	0.113	0.114	0.113	0.115	0.114	0.112	0.12	0.115	0.117	0.121	0.112	0.112	0.121	0.113	0.113	0.113	0.121	0.121	0.113	0.117	0.123	0.11	0.113	0.116	0.114	0.12	0.126	0.118
00:33:03	0.125	0.116	0.113	0.12	0.112	0.115	0.109	0.107	0.107	0.118	0.115	0.116	0.114	0.112	0.112	0.116	0.113	0.113	0.113	0.112	0.111	0.115	0.115	0.114	0.117	0.115	0.113	0.121	0.116	0.119	0.123	0.114	0.113	0.124	0.115	0.115	0.115	0.124	0.124	0.115	0.119	0.125	0.112	0.115	0.117	0.116	0.122	0.129	0.119
00:33:39	0.128	0.118	0.116	0.123	0.114	0.117	0.11	0.108	0.108	0.12	0.116	0.117	0.115	0.113	0.113	0.117	0.114	0.115	0.115	0.113	0.112	0.117	0.116	0.115	0.118	0.117	0.114	0.124	0.118	0.12	0.125	0.115	0.115	0.127	0.117	0.117	0.117	0.127	0.127	0.117	0.122	0.128	0.113	0.117	0.119	0.117	0.124	0.131	0.12
00:34:15	0.131	0.121	0.118	0.125	0.115	0.118	0.112	0.108	0.109	0.121	0.117	0.119	0.117	0.114	0.114	0.119	0.115	0.116	0.116	0.114	0.113	0.118	0.117	0.116	0.12	0.118	0.115	0.126	0.12	0.122	0.128	0.117	0.117	0.129	0.12	0.119	0.119	0.13	0.129	0.119	0.124	0.13	0.114	0.118	0.121	0.119	0.126	0.134	0.122
00:34:51	0.134	0.123	0.121	0.127	0.117	0.121	0.113	0.109	0.11	0.124	0.119	0.121	0.119	0.115	0.116	0.121	0.116	0.117	0.118	0.115	0.114	0.12	0.119	0.117	0.122	0.119	0.117	0.128	0.121	0.124	0.13	0.119	0.118	0.132	0.122	0.122	0.122	0.133	0.133	0.121	0.126	0.134	0.116	0.12	0.123	0.121	0.129	0.137	0.123
00:35:27	0.137	0.126	0.123	0.13	0.119	0.123	0.115	0.11	0.112	0.125	0.121	0.123	0.121	0.116	0.117	0.123	0.118	0.119	0.12	0.116	0.115	0.122	0.12	0.118	0.124	0.121	0.118	0.13	0.123	0.126	0.133	0.12	0.12	0.134	0.124	0.124	0.124	0.136	0.135	0.123	0.129	0.136	0.117	0.122	0.126	0.123	0.131	0.14	0.125
00:36:03	0.14	0.128	0.125	0.132	0.121	0.125	0.116	0.112	0.113	0.128	0.122	0.124	0.123	0.117	0.118	0.125	0.119	0.12	0.122	0.117	0.117	0.124	0.122	0.12	0.126	0.122	0.12	0.132	0.125	0.128	0.135	0.122	0.122	0.137	0.127	0.126	0.127	0.139	0.139	0.125	0.131	0.139	0.119	0.124	0.128	0.125	0.134	0.143	0.127
00:36:39	0.143	0.131	0.128	0.135	0.123	0.127	0.118	0.113	0.114	0.129	0.124	0.126	0.124	0.118	0.12	0.127	0.12	0.122	0.123	0.118	0.118	0.126	0.123	0.121	0.128	0.124	0.122	0.134	0.127	0.13	0.138	0.124	0.124	0.14	0.129	0.129	0.129	0.142	0.141	0.128	0.134	0.142	0.121	0.126	0.13	0.127	0.136	0.146	0.129
00:37:15	0.145	0.134	0.131	0.137	0.125	0.129	0.12	0.114	0.116	0.132	0.126	0.128	0.126	0.12	0.121	0.129	0.122	0.124	0.125	0.12	0.12	0.128	0.125	0.123	0.131	0.126	0.124	0.137	0.129	0.132	0.14	0.126	0.126	0.142	0.131	0.131	0.132	0.145	0.144	0.13	0.137	0.145	0.122	0.128	0.132	0.13	0.139	0.15	0.131
00:37:51	0.148	0.136	0.133	0.139	0.127	0.131	0.122	0.115	0.117	0.134	0.128	0.13	0.128	0.122	0.123	0.131	0.123	0.125	0.127	0.121	0.121	0.13	0.126	0.125	0.133	0.128	0.126	0.139	0.131	0.134	0.143	0.128	0.128	0.145	0.133	0.134	0.135	0.149	0.147	0.132	0.139	0.148	0.124	0.13	0.135	0.132	0.142	0.152	0.133
00:38:27	0.151	0.139	0.136	0.142	0.129	0.133	0.123	0.116	0.119	0.136	0.13	0.132	0.13	0.123	0.124	0.134	0.125	0.127	0.129	0.123	0.123	0.132	0.128	0.127	0.135	0.13	0.127	0.141	0.133	0.136	0.145	0.13	0.13	0.148	0.136	0.136	0.137	0.152	0.15	0.134	0.141	0.151	0.126	0.132	0.137	0.135	0.145	0.156	0.135
00:39:03	0.153	0.141	0.138	0.144	0.131	0.136	0.125	0.118	0.12	0.138	0.132	0.134	0.132	0.125	0.126	0.136	0.127	0.129	0.131	0.124	0.124	0.134	0.13	0.128	0.137	0.131	0.129	0.143	0.135	0.138	0.148	0.133	0.132	0.15	0.138	0.138	0.14	0.155	0.153	0.137	0.144	0.154	0.128	0.134	0.14	0.137	0.147	0.159	0.137
00:39:39	0.156	0.144	0.141	0.147	0.133	0.138	0.127	0.119	0.122	0.14	0.133	0.136	0.135	0.126	0.128	0.138	0.128	0.131	0.133	0.126	0.126	0.136	0.131	0.13	0.14	0.133	0.131	0.145	0.137	0.14	0.15	0.135	0.134	0.153	0.14	0.141	0.142	0.157	0.156	0.139	0.146	0.156	0.13	0.136	0.142	0.139	0.15	0.162	0.14
00:40:15	0.159	0.146	0.143	0.149	0.135	0.14	0.129	0.121	0.123	0.142	0.135	0.138	0.137	0.128	0.129	0.14	0.13	0.133	0.135	0.127	0.128	0.138	0.133	0.132	0.142	0.135	0.134	0.148	0.139	0.142	0.152	0.137	0.137	0.155	0.143	0.143	0.145	0.16	0.159	0.141	0.149	0.159	0.132	0.139	0.144	0.141	0.153	0.165	0.142
00:40:51	0.161	0.149	0.145	0.151	0.137	0.142	0.131	0.122	0.125	0.144	0.137	0.141	0.139	0.129	0.131	0.142	0.132	0.135	0.137	0.129	0.13	0.14	0.135	0.134	0.144	0.137	0.136	0.149	0.141	0.144	0.155	0.139	0.139	0.157	0.145	0.145	0.147	0.163	0.161	0.144	0.152	0.162	0.134	0.141	0.146	0.144	0.155	0.167	0.144
00:41:27	0.163	0.151	0.148	0.153	0.139	0.144	0.132	0.124	0.126	0.146	0.139	0.142	0.141	0.131	0.133	0.144	0.133	0.137	0.139	0.131	0.131	0.142	0.137	0.135	0.146	0.139	0.137	0.152	0.143	0.146	0.157	0.141	0.14	0.16	0.147	0.147	0.15	0.165	0.164	0.146	0.154	0.164	0.136	0.143	0.149	0.146	0.158	0.171	0.146
00:42:03	0.166	0.154	0.15	0.156	0.141	0.147	0.134	0.125	0.128	0.148	0.141	0.144	0.143	0.133	0.135	0.146	0.135	0.139	0.141	0.132	0.133	0.144	0.139	0.137	0.148	0.141	0.14	0.154	0.145	0.148	0.159	0.143	0.142	0.162	0.149	0.15	0.152	0.168	0.167	0.148	0.156	0.167	0.138	0.145	0.151	0.148	0.161	0.173	0.148
00:42:39	0.168	0.156	0.152	0.158	0.143	0.149	0.136	0.126	0.13	0.149	0.142	0.146	0.144	0.134	0.136	0.148	0.137	0.141	0.143	0.134	0.135	0.146	0.14	0.139	0.15	0.142	0.141	0.155	0.147	0.15	0.161	0.144	0.144	0.164	0.151	0.152	0.154	0.17	0.169	0.15	0.159	0.169	0.139	0.147	0.153	0.15	0.163	0.176	0.15
00:43:15	0.17	0.158	0.155	0.16	0.145	0.151	0.138	0.128	0.131	0.152	0.145	0.148	0.147	0.136	0.138	0.15	0.139	0.143	0.145	0.136	0.137	0.148	0.142	0.141	0.152	0.145	0.144	0.157	0.149	0.153	0.163	0.147	0.146	0.166	0.154	0.154	0.157	0.173	0.171	0.153	0.161	0.172	0.142	0.149	0.156	0.153	0.166	0.179	0.153
00:43:51	0.172	0.16	0.157	0.162	0.147	0.153	0.14	0.13	0.133	0.153	0.146	0.15	0.149	0.138	0.14	0.152	0.14	0.145	0.147	0.137	0.139	0.151	0.144	0.143	0.154	0.147	0.146	0.16	0.151	0.155	0.165	0.149	0.148	0.168	0.156	0.157	0.159	0.175	0.173	0.155	0.163	0.174	0.144	0.151	0.158	0.155	0.168	0.181	0.155
00:44:27	0.174	0.162	0.159	0.164	0.149	0.155	0.141	0.131	0.135	0.155	0.148	0.153	0.15	0.139	0.142	0.154	0.142	0.147	0.149	0.139	0.14	0.153	0.146	0.145	0.156	0.148	0.148	0.161	0.153	0.157	0.167	0.151	0.15	0.17	0.158	0.159	0.162	0.178	0.176	0.157	0.166	0.176	0.146	0.153	0.16	0.157	0.17	0.184	0.157
00:45:03	0.176	0.165	0.161	0.166	0.151	0.157	0.143	0.133	0.137	0.157	0.15	0.154	0.152	0.141	0.144	0.156	0.144	0.149	0.151	0.141	0.142	0.154	0.147	0.147	0.158	0.15	0.15	0.163	0.155	0.159	0.169	0.152	0.152	0.172	0.16	0.16	0.164	0.18	0.178	0.159	0.168	0.178	0.148	0.155	0.162	0.16	0.173	0.187	0.159
00:45:39	0.178	0.166	0.163	0.167	0.153	0.159	0.145	0.134	0.138	0.158	0.152	0.156	0.154	0.142	0.146	0.158	0.146	0.151	0.152	0.142	0.144	0.156	0.149	0.148	0.16	0.152	0.152	0.165	0.157	0.16	0.171	0.154	0.154	0.174	0.162	0.162	0.166	0.182	0.18	0.161	0.17	0.18	0.149	0.157	0.164	0.162	0.175	0.189	0.162
00:46:15	0.18	0.169	0.165	0.169	0.155	0.161	0.146	0.136	0.14	0.16	0.153	0.158	0.156	0.144	0.148	0.16	0.147	0.153	0.154	0.144	0.145	0.158	0.151	0.151	0.162	0.154	0.154	0.167	0.158	0.162	0.173	0.156	0.156	0.176	0.164	0.165	0.168	0.184	0.182	0.163	0.172	0.182	0.152	0.159	0.166	0.164	0.177	0.191	0.164
00:46:51	0.181	0.17	0.167	0.171	0.157	0.163	0.148	0.137	0.141	0.162	0.155	0.16	0.158	0.146	0.149	0.162	0.149	0.155	0.156	0.146	0.147	0.16	0.153	0.153	0.163	0.156	0.156	0.168	0.16	0.164	0.175	0.158	0.158	0.178	0.165	0.166	0.17	0.186	0.184	0.165	0.173	0.184	0.153	0.161	0.168	0.166	0.179	0.193	0.166
00:47:27	0.183	0.172	0.168	0.172	0.159	0.165	0.149	0.139	0.143	0.163	0.157	0.162	0.16	0.147	0.151	0.164	0.151	0.157	0.158	0.147	0.149	0.162	0.155	0.154	0.165	0.158	0.157	0.17	0.162	0.166	0.176	0.159	0.159	0.179	0.167	0.168	0.172	0.187	0.185	0.167	0.175	0.186	0.155	0.163	0.17	0.168	0.181	0.196	0.168
00:48:03	0.184	0.174	0.17	0.174	0.16	0.167	0.151	0.14	0.144	0.165	0.158	0.163	0.162	0.149	0.153	0.165	0.152	0.158	0.159	0.149	0.151	0.163	0.156	0.156	0.167	0.159	0.159	0.171	0.163	0.168	0.177	0.161	0.161	0.181	0.169	0.17	0.173	0.189	0.187	0.168	0.177	0.188	0.157	0.164	0.172	0.17	0.183	0.197	0.17
00:48:39	0.186	0.176	0.172	0.176	0.162	0.168	0.152	0.141	0.146	0.166	0.16	0.165	0.163	0.15	0.154	0.167	0.154	0.16	0.161	0.15	0.152	0.165	0.158	0.158	0.168	0.161	0.161	0.172	0.165	0.169	0.179	0.162	0.163	0.182	0.17	0.171	0.175	0.191	0.188	0.17	0.179	0.19	0.159	0.166	0.173	0.172	0.185	0.199	0.171
00:49:15	0.187	0.177	0.173	0.177	0.163	0.17	0.154	0.143	0.148	0.168	0.161	0.167	0.165	0.152	0.156	0.169	0.156	0.162	0.163	0.152	0.154	0.167	0.16	0.159	0.17	0.162	0.162	0.174	0.167	0.171	0.181	0.164	0.164	0.184	0.172	0.173	0.177	0.193	0.19	0.172	0.18	0.191	0.16	0.168	0.175	0.174	0.187	0.201	0.173
00:49:51	0.189	0.178	0.175	0.179	0.165	0.172	0.156	0.144	0.149	0.169	0.163	0.168	0.167	0.154	0.158	0.17	0.157	0.164	0.164	0.153	0.155	0.168	0.161	0.161	0.172	0.164	0.164	0.175	0.168	0.173	0.182	0.166	0.166	0.185	0.173	0.174	0.178	0.194	0.192	0.173	0.182	0.193	0.162	0.17	0.177	0.176	0.189	0.203	0.175
00:50:27	0.19	0.18	0.176	0.18	0.167	0.173	0.157	0.146	0.151	0.17	0.165	0.17	0.168	0.155	0.16	0.172	0.159	0.165	0.165	0.155	0.157	0.17	0.163	0.163	0.173	0.166	0.166	0.177	0.17	0.174	0.183	0.167	0.167	0.186	0.175	0.176	0.18	0.196	0.193	0.175	0.183	0.194	0.164	0.171	0.179	0.178	0.191	0.205	0.176
00:51:03	0.191	0.182	0.178	0.181	0.168	0.175	0.159	0.147	0.152	0.172	0.166	0.171	0.17	0.157	0.161	0.173	0.161	0.167	0.167	0.156	0.159	0.171	0.164	0.164	0.174	0.167	0.168	0.178	0.171	0.176	0.185	0.169	0.169	0.188	0.176	0.177	0.182	0.197	0.195	0.177	0.185	0.195	0.165	0.173	0.18	0.179	0.193	0.206	0.178
00:51:39	0.193	0.183	0.179	0.183	0.17	0.177	0.16	0.149	0.154	0.173	0.168	0.173	0.171	0.158	0.163	0.175	0.162	0.169	0.168	0.158	0.16	0.173	0.166	0.166	0.176	0.169	0.169	0.179	0.172	0.177	0.186	0.17	0.17	0.189	0.178	0.179	0.183	0.198	0.196	0.178	0.186	0.197	0.167	0.174	0.182	0.181	0.194	0.208	0.18
00:52:15	0.193	0.184	0.18	0.184	0.171	0.178	0.161	0.15	0.155	0.174	0.169	0.174	0.172	0.159	0.164	0.176	0.163	0.17	0.17	0.159	0.162	0.174	0.167	0.167	0.177	0.17	0.171	0.18	0.174	0.179	0.187	0.171	0.171	0.19	0.179	0.18	0.184	0.199	0.197	0.179	0.187	0.198	0.168	0.175	0.183	0.183	0.196	0.209	0.181
00:52:51	0.194	0.186	0.182	0.185	0.172	0.179	0.163	0.151	0.156	0.175	0.17	0.176	0.174	0.161	0.166	0.178	0.165	0.172	0.171	0.16	0.163	0.175	0.169	0.169	0.178	0.171	0.172	0.181	0.175	0.18	0.188	0.173	0.173	0.191	0.18	0.181	0.185	0.2	0.198	0.181	0.189	0.199	0.17	0.177	0.185	0.184	0.197	0.211	0.183
00:53:27	0.195	0.187	0.183	0.186	0.174	0.181	0.164	0.152	0.157	0.176	0.171	0.177	0.175	0.162	0.167	0.179	0.166	0.173	0.172	0.162	0.164	0.176	0.17	0.17	0.18	0.173	0.173	0.182	0.177	0.181	0.189	0.174	0.174	0.192	0.181	0.183	0.187	0.201	0.199	0.182	0.19	0.2	0.171	0.178	0.186	0.186	0.198	0.212	0.184
00:54:03	0.196	0.188	0.184	0.187	0.175	0.182	0.165	0.154	0.159	0.178	0.173	0.179	0.177	0.164	0.169	0.18	0.168	0.175	0.173	0.163	0.166	0.178	0.172	0.172	0.181	0.174	0.175	0.183	0.178	0.183	0.19	0.175	0.175	0.193	0.183	0.184	0.188	0.203	0.2	0.183	0.191	0.202	0.173	0.18	0.187	0.188	0.2	0.214	0.186
00:54:39	0.197	0.189	0.185	0.189	0.176	0.183	0.167	0.155	0.16	0.178	0.174	0.18	0.178	0.165	0.17	0.182	0.169	0.176	0.175	0.165	0.167	0.18	0.173	0.173	0.182	0.176	0.176	0.184	0.179	0.184	0.191	0.176	0.176	0.194	0.184	0.185	0.189	0.203	0.201	0.185	0.193	0.203	0.174	0.181	0.189	0.189	0.201	0.215	0.187
00:55:15	0.197	0.19	0.186	0.189	0.177	0.185	0.167	0.156	0.161	0.179	0.175	0.181	0.179	0.167	0.171	0.182	0.17	0.178	0.175	0.166	0.169	0.18	0.174	0.175	0.183	0.177	0.178	0.185	0.18	0.185	0.192	0.177	0.177	0.195	0.185	0.186	0.191	0.204	0.201	0.186	0.194	0.203	0.175	0.183	0.19	0.19	0.202	0.216	0.189
00:55:51	0.198	0.191	0.187	0.19	0.179	0.186	0.169	0.157	0.163	0.18	0.176	0.182	0.181	0.168	0.173	0.184	0.172	0.179	0.177	0.167	0.17	0.181	0.176	0.176	0.184	0.178	0.179	0.186	0.181	0.187	0.193	0.178	0.179	0.195	0.186	0.187	0.191	0.204	0.203	0.187	0.195	0.205	0.177	0.183	0.191	0.192	0.203	0.218	0.19
00:56:27	0.198	0.192	0.188	0.191	0.179	0.187	0.169	0.158	0.164	0.181	0.177	0.183	0.181	0.169	0.174	0.185	0.172	0.181	0.178	0.168	0.171	0.182	0.177	0.177	0.185	0.179	0.179	0.186	0.183	0.187	0.193	0.18	0.18	0.196	0.186	0.188	0.192	0.205	0.203	0.188	0.195	0.205	0.178	0.185	0.192	0.193	0.204	0.218	0.191
00:57:03	0.199	0.193	0.189	0.192	0.181	0.188	0.171	0.16	0.165	0.182	0.179	0.184	0.183	0.17	0.175	0.186	0.174	0.182	0.179	0.169	0.172	0.184	0.178	0.179	0.186	0.18	0.181	0.187	0.184	0.189	0.194	0.181	0.181	0.196	0.188	0.189	0.194	0.206	0.203	0.189	0.196	0.206	0.179	0.186	0.193	0.194	0.205	0.219	0.192
00:57:39	0.199	0.194	0.19	0.192	0.182	0.189	0.171	0.161	0.166	0.183	0.18	0.185	0.184	0.172	0.176	0.187	0.175	0.183	0.18	0.171	0.173	0.185	0.179	0.18	0.186	0.181	0.182	0.188	0.184	0.19	0.195	0.181	0.182	0.198	0.188	0.19	0.194	0.207	0.204	0.19	0.198	0.207	0.18	0.187	0.194	0.195	0.206	0.22	0.193
00:58:15	0.2	0.195	0.191	0.193	0.183	0.19	0.173	0.162	0.167	0.183	0.18	0.187	0.185	0.173	0.178	0.189	0.176	0.184	0.181	0.172	0.174	0.186	0.181	0.181	0.188	0.182	0.183	0.189	0.185	0.191	0.195	0.182	0.183	0.198	0.189	0.19	0.195	0.207	0.205	0.191	0.198	0.208	0.182	0.188	0.195	0.196	0.208	0.221	0.194
00:58:51	0.2	0.195	0.192	0.194	0.184	0.191	0.174	0.163	0.168	0.184	0.182	0.188	0.186	0.174	0.179	0.189	0.177	0.186	0.182	0.172	0.176	0.186	0.182	0.182	0.188	0.183	0.184	0.189	0.186	0.192	0.195	0.183	0.184	0.198	0.19	0.192	0.196	0.208	0.206	0.192	0.199	0.208	0.183	0.189	0.196	0.198	0.208	0.222	0.195
00:59:27	0.201	0.196	0.192	0.194	0.185	0.192	0.175	0.164	0.169	0.185	0.182	0.189	0.187	0.175	0.181	0.19	0.178	0.187	0.183	0.174	0.177	0.187	0.183	0.183	0.189	0.185	0.186	0.19	0.187	0.192	0.196	0.184	0.184	0.199	0.191	0.192	0.196	0.208	0.206	0.192	0.2	0.209	0.184	0.189	0.197	0.199	0.209	0.222	0.196
01:00:03	0.201	0.197	0.192	0.195	0.186	0.193	0.175	0.165	0.17	0.186	0.183	0.189	0.188	0.175	0.181	0.191	0.179	0.188	0.183	0.174	0.178	0.188	0.184	0.184	0.189	0.185	0.186	0.19	0.188	0.193	0.197	0.185	0.185	0.199	0.191	0.193	0.197	0.208	0.206	0.193	0.2	0.209	0.185	0.191	0.197	0.2	0.21	0.223	0.197
01:00:39	0.201	0.197	0.194	0.195	0.187	0.194	0.176	0.166	0.171	0.186	0.184	0.19	0.188	0.177	0.182	0.191	0.181	0.189	0.184	0.176	0.179	0.189	0.185	0.185	0.191	0.187	0.187	0.191	0.189	0.195	0.198	0.186	0.186	0.2	0.192	0.194	0.199	0.21	0.207	0.194	0.201	0.21	0.186	0.192	0.199	0.201	0.211	0.224	0.198
01:01:15	0.201	0.198	0.194	0.196	0.188	0.195	0.177	0.167	0.172	0.186	0.185	0.191	0.189	0.178	0.183	0.193	0.182	0.19	0.185	0.177	0.18	0.19	0.186	0.186	0.191	0.187	0.188	0.191	0.19	0.195	0.198	0.187	0.187	0.2	0.193	0.195	0.199	0.21	0.207	0.195	0.201	0.21	0.187	0.192	0.199	0.201	0.211	0.224	0.199
01:01:51	0.201	0.199	0.195	0.196	0.188	0.195	0.178	0.168	0.173	0.187	0.186	0.192	0.19	0.179	0.184	0.193	0.182	0.191	0.186	0.178	0.18	0.191	0.187	0.187	0.192	0.188	0.189	0.192	0.191	0.196	0.198	0.187	0.188	0.2	0.193	0.195	0.2	0.21	0.207	0.196	0.202	0.21	0.188	0.193	0.2	0.202	0.212	0.225	0.2
01:02:27	0.202	0.199	0.195	0.196	0.189	0.196	0.178	0.169	0.174	0.188	0.187	0.193	0.191	0.18	0.186	0.194	0.184	0.192	0.186	0.178	0.182	0.191	0.188	0.188	0.192	0.189	0.19	0.192	0.191	0.197	0.199	0.188	0.189	0.201	0.194	0.195	0.2	0.21	0.208	0.196	0.203	0.211	0.189	0.194	0.2	0.204	0.213	0.226	0.201
01:03:03	0.202	0.2	0.195	0.198	0.19	0.197	0.179	0.17	0.175	0.188	0.188	0.194	0.192	0.181	0.187	0.195	0.184	0.193	0.188	0.179	0.182	0.192	0.189	0.189	0.193	0.189	0.191	0.193	0.192	0.197	0.199	0.188	0.189	0.201	0.194	0.196	0.2	0.21	0.207	0.197	0.203	0.212	0.189	0.194	0.201	0.204	0.213	0.225	0.201
01:03:39	0.202	0.2	0.196	0.198	0.191	0.197	0.18	0.171	0.176	0.189	0.188	0.195	0.193	0.181	0.187	0.195	0.185	0.194	0.188	0.18	0.183	0.193	0.19	0.19	0.193	0.191	0.191	0.193	0.192	0.198	0.2	0.189	0.189	0.201	0.195	0.196	0.201	0.21	0.208	0.197	0.203	0.212	0.19	0.195	0.202	0.205	0.214	0.226	0.202
01:04:15	0.202	0.2	0.196	0.198	0.191	0.198	0.181	0.171	0.177	0.189	0.19	0.195	0.193	0.183	0.188	0.196	0.186	0.195	0.188	0.181	0.184	0.193	0.191	0.191	0.194	0.191	0.192	0.193	0.194	0.199	0.199	0.19	0.19	0.201	0.195	0.197	0.201	0.211	0.209	0.198	0.204	0.213	0.191	0.196	0.203	0.206	0.215	0.227	0.203
01:04:51	0.202	0.201	0.196	0.198	0.192	0.199	0.181	0.172	0.177	0.19	0.19	0.196	0.194	0.184	0.189	0.197	0.187	0.195	0.189	0.182	0.185	0.194	0.192	0.191	0.195	0.192	0.193	0.194	0.194	0.199	0.2	0.191	0.191	0.201	0.196	0.197	0.202	0.211	0.208	0.199	0.204	0.212	0.192	0.197	0.203	0.206	0.215	0.227	0.203
01:05:27	0.202	0.201	0.197	0.199	0.193	0.2	0.182	0.173	0.178	0.191	0.191	0.197	0.195	0.185	0.19	0.197	0.188	0.196	0.189	0.183	0.186	0.194	0.192	0.192	0.195	0.193	0.194	0.194	0.194	0.2	0.2	0.191	0.192	0.202	0.196	0.198	0.203	0.21	0.209	0.199	0.205	0.213	0.193	0.197	0.204	0.207	0.216	0.228	0.204
01:06:03	0.202	0.201	0.197	0.199	0.193	0.2	0.183	0.174	0.179	0.191	0.192	0.197	0.195	0.185	0.19	0.198	0.189	0.198	0.19	0.184	0.186	0.195	0.193	0.193	0.195	0.194	0.194	0.194	0.195	0.2	0.201	0.191	0.192	0.201	0.196	0.198	0.202	0.211	0.209	0.2	0.205	0.213	0.193	0.198	0.204	0.208	0.216	0.227	0.205
01:06:39	0.202	0.202	0.197	0.2	0.194	0.201	0.184	0.175	0.18	0.191	0.192	0.198	0.195	0.186	0.191	0.198	0.19	0.198	0.191	0.184	0.187	0.195	0.194	0.194	0.195	0.194	0.195	0.194	0.196	0.201	0.201	0.192	0.193	0.202	0.197	0.198	0.203	0.21	0.208	0.2	0.205	0.214	0.194	0.198	0.205	0.208	0.217	0.228	0.206
01:07:15	0.202	0.202	0.197	0.199	0.195	0.201	0.184	0.175	0.18	0.191	0.192	0.199	0.196	0.187	0.192	0.198	0.19	0.198	0.191	0.185	0.188	0.196	0.194	0.194	0.196	0.194	0.195	0.194	0.196	0.201	0.201	0.192	0.193	0.202	0.197	0.198	0.203	0.21	0.208	0.2	0.205	0.214	0.194	0.199	0.205	0.209	0.217	0.228	0.206
01:07:51	0.202	0.201	0.198	0.199	0.195	0.202	0.184	0.176	0.181	0.192	0.193	0.199	0.197	0.188	0.193	0.199	0.192	0.2	0.191	0.186	0.189	0.196	0.196	0.195	0.196	0.195	0.196	0.195	0.197	0.202	0.201	0.192	0.194	0.203	0.197	0.199	0.203	0.211	0.209	0.201	0.205	0.214	0.196	0.199	0.205	0.209	0.218	0.228	0.206
01:08:27	0.201	0.202	0.198	0.2	0.195	0.202	0.185	0.177	0.182	0.191	0.193	0.199	0.197	0.188	0.194	0.2	0.192	0.2	0.192	0.186	0.189	0.197	0.196	0.196	0.196	0.196	0.196	0.195	0.197	0.202	0.201	0.193	0.193	0.202	0.197	0.199	0.203	0.21	0.208	0.201	0.205	0.214	0.196	0.199	0.205	0.209	0.218	0.227	0.206
01:09:03	0.202	0.202	0.198	0.2	0.196	0.202	0.185	0.177	0.183	0.192	0.194	0.2	0.198	0.189	0.194	0.2	0.193	0.201	0.192	0.187	0.19	0.197	0.196	0.196	0.197	0.196	0.197	0.195	0.197	0.203	0.201	0.194	0.195	0.202	0.198	0.2	0.203	0.211	0.209	0.201	0.206	0.214	0.196	0.2	0.206	0.21	0.218	0.228	0.207
01:09:39	0.202	0.202	0.198	0.2	0.196	0.202	0.186	0.178	0.183	0.192	0.195	0.2	0.198	0.189	0.195	0.201	0.193	0.201	0.193	0.187	0.19	0.197	0.197	0.197	0.197	0.197	0.198	0.195	0.198	0.203	0.201	0.194	0.194	0.202	0.198	0.2	0.204	0.211	0.208	0.202	0.206	0.214	0.197	0.2	0.206	0.211	0.218	0.228	0.208
01:10:15	0.201	0.202	0.199	0.2	0.197	0.203	0.186	0.179	0.184	0.193	0.195	0.201	0.199	0.19	0.196	0.201	0.194	0.202	0.193	0.188	0.191	0.198	0.198	0.197	0.197	0.197	0.198	0.196	0.198	0.204	0.201	0.194	0.195	0.202	0.198	0.2	0.204	0.21	0.208	0.202	0.206	0.214	0.197	0.2	0.206	0.211	0.218	0.228	0.208
01:10:51	0.201	0.203	0.198	0.2	0.197	0.203	0.187	0.179	0.184	0.193	0.196	0.201	0.199	0.191	0.196	0.2	0.195	0.202	0.193	0.189	0.191	0.198	0.199	0.198	0.198	0.198	0.199	0.196	0.199	0.204	0.201	0.195	0.196	0.202	0.198	0.2	0.204	0.211	0.208	0.202	0.206	0.213	0.198	0.201	0.207	0.212	0.218	0.229	0.208
01:11:27	0.202	0.203	0.199	0.2	0.197	0.204	0.186	0.18	0.185	0.193	0.196	0.202	0.199	0.192	0.197	0.201	0.195	0.203	0.194	0.189	0.192	0.198	0.199	0.198	0.198	0.198	0.199	0.195	0.199	0.204	0.201	0.195	0.196	0.201	0.199	0.201	0.204	0.209	0.207	0.202	0.206	0.213	0.198	0.201	0.207	0.212	0.218	0.228	0.208
01:12:03	0.201	0.203	0.198	0.2	0.198	0.204	0.187	0.181	0.185	0.193	0.196	0.202	0.2	0.192	0.198	0.201	0.195	0.204	0.194	0.19	0.192	0.199	0.2	0.199	0.198	0.199	0.199	0.196	0.2	0.205	0.201	0.195	0.196	0.202	0.198	0.2	0.205	0.211	0.209	0.203	0.207	0.214	0.199	0.201	0.207	0.213	0.219	0.228	0.209
01:12:39	0.201	0.203	0.198	0.2	0.197	0.204	0.187	0.181	0.186	0.193	0.197	0.203	0.2	0.193	0.198	0.202	0.196	0.204	0.194	0.19	0.193	0.199	0.2	0.199	0.198	0.199	0.199	0.196	0.2	0.205	0.201	0.196	0.196	0.202	0.199	0.201	0.204	0.21	0.207	0.203	0.207	0.214	0.199	0.201	0.207	0.213	0.218	0.228	0.209
01:13:15	0.2	0.202	0.199	0.2	0.199	0.204	0.188	0.182	0.186	0.194	0.197	0.203	0.201	0.194	0.199	0.202	0.197	0.204	0.194	0.191	0.193	0.199	0.2	0.2	0.198	0.2	0.2	0.196	0.2	0.205	0.201	0.196	0.197	0.201	0.199	0.201	0.204	0.209	0.207	0.203	0.207	0.213	0.2	0.202	0.208	0.213	0.219	0.229	0.209
01:13:51	0.2	0.202	0.199	0.2	0.199	0.204	0.188	0.182	0.187	0.193	0.198	0.203	0.201	0.194	0.199	0.202	0.197	0.205	0.195	0.191	0.193	0.2	0.201	0.2	0.198	0.2	0.2	0.196	0.201	0.206	0.201	0.196	0.197	0.202	0.199	0.201	0.204	0.209	0.207	0.204	0.207	0.214	0.2	0.202	0.208	0.213	0.22	0.228	0.209
01:14:27	0.2	0.202	0.199	0.2	0.199	0.205	0.188	0.182	0.187	0.194	0.198	0.203	0.2	0.194	0.2	0.202	0.197	0.205	0.195	0.191	0.194	0.2	0.201	0.2	0.198	0.2	0.2	0.195	0.201	0.206	0.201	0.195	0.198	0.201	0.199	0.201	0.204	0.209	0.207	0.203	0.206	0.212	0.2	0.202	0.207	0.213	0.219	0.228	0.209
01:15:03	0.2	0.202	0.198	0.2	0.199	0.205	0.189	0.183	0.187	0.193	0.199	0.204	0.201	0.195	0.201	0.202	0.198	0.206	0.195	0.192	0.194	0.2	0.202	0.201	0.198	0.2	0.201	0.196	0.201	0.206	0.201	0.196	0.197	0.202	0.198	0.201	0.204	0.21	0.207	0.204	0.207	0.213	0.201	0.203	0.208	0.214	0.219	0.228	0.21
01:15:39	0.2	0.202	0.198	0.2	0.2	0.205	0.189	0.183	0.188	0.194	0.199	0.204	0.201	0.195	0.2	0.202	0.198	0.205	0.195	0.192	0.195	0.2	0.202	0.201	0.198	0.201	0.201	0.196	0.201	0.206	0.201	0.197	0.198	0.201	0.199	0.201	0.204	0.208	0.206	0.204	0.207	0.212	0.201	0.203	0.207	0.214	0.219	0.228	0.21
01:16:15	0.199	0.202	0.199	0.2	0.2	0.206	0.189	0.184	0.189	0.194	0.199	0.204	0.201	0.195	0.201	0.203	0.199	0.207	0.195	0.193	0.195	0.2	0.202	0.202	0.199	0.201	0.202	0.196	0.2	0.207	0.2	0.196	0.198	0.201	0.199	0.201	0.204	0.208	0.206	0.204	0.207	0.213	0.202	0.203	0.207	0.214	0.22	0.227	0.21
01:16:51	0.199	0.203	0.198	0.199	0.2	0.206	0.189	0.184	0.189	0.193	0.199	0.204	0.202	0.196	0.202	0.203	0.199	0.206	0.196	0.193	0.196	0.199	0.202	0.202	0.199	0.202	0.201	0.195	0.201	0.207	0.201	0.197	0.198	0.2	0.2	0.2	0.204	0.208	0.206	0.204	0.206	0.213	0.202	0.203	0.208	0.214	0.219	0.228	0.211
01:17:27	0.199	0.203	0.198	0.2	0.2	0.206	0.19	0.185	0.189	0.194	0.199	0.204	0.202	0.196	0.202	0.204	0.199	0.207	0.195	0.193	0.196	0.2	0.203	0.202	0.198	0.201	0.202	0.196	0.201	0.206	0.201	0.197	0.198	0.2	0.198	0.201	0.204	0.208	0.206	0.203	0.206	0.212	0.202	0.204	0.208	0.215	0.219	0.227	0.211
01:18:03	0.199	0.202	0.198	0.199	0.2	0.205	0.19	0.185	0.189	0.194	0.199	0.205	0.202	0.197	0.202	0.203	0.199	0.207	0.195	0.193	0.196	0.2	0.203	0.203	0.198	0.202	0.201	0.195	0.201	0.207	0.2	0.198	0.198	0.2	0.199	0.201	0.204	0.207	0.206	0.204	0.206	0.212	0.202	0.203	0.208	0.214	0.219	0.228	0.211
01:18:39	0.199	0.202	0.198	0.199	0.201	0.206	0.19	0.186	0.19	0.193	0.2	0.205	0.202	0.197	0.203	0.203	0.2	0.208	0.196	0.194	0.196	0.201	0.204	0.203	0.199	0.203	0.203	0.196	0.202	0.207	0.201	0.198	0.198	0.199	0.198	0.201	0.203	0.207	0.206	0.204	0.207	0.212	0.202	0.203	0.208	0.214	0.219	0.228	0.211
01:19:15	0.198	0.202	0.198	0.199	0.2	0.206	0.189	0.186	0.19	0.193	0.2	0.205	0.202	0.197	0.203	0.203	0.2	0.208	0.196	0.194	0.197	0.201	0.204	0.203	0.198	0.202	0.203	0.196	0.202	0.207	0.2	0.197	0.198	0.199	0.199	0.2	0.204	0.206	0.206	0.203	0.206	0.212	0.203	0.203	0.208	0.214	0.219	0.226	0.211
01:19:51	0.197	0.202	0.198	0.198	0.201	0.207	0.19	0.186	0.19	0.194	0.2	0.205	0.202	0.198	0.203	0.203	0.2	0.208	0.196	0.194	0.197	0.201	0.204	0.203	0.199	0.203	0.203	0.195	0.202	0.207	0.201	0.197	0.199	0.2	0.198	0.2	0.203	0.207	0.204	0.203	0.205	0.212	0.203	0.203	0.208	0.214	0.219	0.226	0.211
01:20:27	0.197	0.2	0.198	0.199	0.2	0.206	0.19	0.186	0.191	0.193	0.2	0.206	0.202	0.198	0.203	0.203	0.201	0.208	0.196	0.194	0.197	0.2	0.204	0.203	0.198	0.203	0.203	0.195	0.202	0.206	0.2	0.197	0.198	0.199	0.198	0.201	0.203	0.207	0.204	0.204	0.206	0.211	0.203	0.203	0.207	0.215	0.219	0.226	0.21
01:21:03	0.197	0.201	0.197	0.198	0.2	0.207	0.19	0.187	0.191	0.193	0.2	0.205	0.202	0.198	0.204	0.203	0.201	0.209	0.195	0.195	0.197	0.201	0.205	0.204	0.198	0.203	0.203	0.195	0.202	0.207	0.199	0.198	0.198	0.198	0.199	0.201	0.203	0.205	0.203	0.204	0.206	0.211	0.203	0.204	0.207	0.214	0.218	0.227	0.211
01:21:39	0.196	0.201	0.197	0.199	0.2	0.206	0.19	0.187	0.191	0.193	0.201	0.206	0.202	0.198	0.204	0.203	0.201	0.209	0.196	0.195	0.197	0.201	0.205	0.203	0.198	0.203	0.203	0.195	0.202	0.207	0.2	0.198	0.198	0.198	0.198	0.201	0.202	0.205	0.203	0.204	0.205	0.211	0.203	0.203	0.208	0.214	0.219	0.226	0.211
01:22:15	0.196	0.2	0.198	0.199	0.201	0.207	0.19	0.187	0.191	0.193	0.2	0.206	0.203	0.199	0.204	0.203	0.202	0.209	0.196	0.196	0.197	0.2	0.205	0.204	0.198	0.203	0.203	0.195	0.202	0.207	0.199	0.197	0.199	0.197	0.197	0.2	0.202	0.205	0.203	0.203	0.205	0.21	0.203	0.203	0.207	0.214	0.218	0.226	0.211
01:22:51	0.196	0.201	0.197	0.198	0.201	0.206	0.19	0.187	0.191	0.193	0.201	0.205	0.203	0.199	0.205	0.203	0.202	0.209	0.196	0.196	0.198	0.201	0.205	0.204	0.198	0.203	0.204	0.195	0.202	0.208	0.199	0.197	0.199	0.196	0.197	0.199	0.203	0.205	0.203	0.204	0.205	0.211	0.203	0.203	0.206	0.215	0.218	0.226	0.211
01:23:27	0.195	0.2	0.197	0.197	0.201	0.206	0.19	0.187	0.191	0.193	0.201	0.205	0.202	0.199	0.205	0.203	0.201	0.209	0.196	0.196	0.198	0.2	0.206	0.203	0.198	0.203	0.203	0.194	0.202	0.207	0.199	0.197	0.199	0.197	0.197	0.2	0.202	0.204	0.202	0.203	0.205	0.21	0.203	0.203	0.206	0.215	0.218	0.224	0.211
01:24:03	0.195	0.2	0.196	0.197	0.201	0.206	0.191	0.188	0.192	0.192	0.201	0.206	0.202	0.2	0.205	0.203	0.203	0.21	0.195	0.196	0.199	0.2	0.206	0.204	0.198	0.204	0.203	0.195	0.202	0.208	0.199	0.197	0.199	0.197	0.197	0.199	0.202	0.204	0.204	0.204	0.205	0.209	0.203	0.203	0.207	0.214	0.218	0.225	0.21
01:24:39	0.194	0.2	0.197	0.198	0.201	0.206	0.19	0.188	0.192	0.192	0.2	0.205	0.202	0.2	0.205	0.203	0.202	0.21	0.196	0.197	0.198	0.2	0.206	0.204	0.197	0.203	0.203	0.194	0.202	0.207	0.198	0.197	0.199	0.196	0.197	0.199	0.202	0.204	0.202	0.203	0.204	0.21	0.204	0.203	0.206	0.214	0.218	0.224	0.212
01:25:15	0.194	0.2	0.196	0.197	0.201	0.206	0.19	0.188	0.192	0.192	0.201	0.206	0.203	0.2	0.206	0.203	0.202	0.21	0.196	0.196	0.198	0.201	0.206	0.205	0.198	0.204	0.203	0.194	0.202	0.208	0.197	0.197	0.199	0.197	0.196	0.199	0.202	0.204	0.202	0.204	0.204	0.209	0.204	0.203	0.207	0.214	0.217	0.223	0.211
01:25:51	0.195	0.199	0.196	0.197	0.202	0.206	0.19	0.189	0.193	0.192	0.201	0.206	0.202	0.2	0.205	0.202	0.203	0.21	0.195	0.197	0.198	0.2	0.206	0.205	0.196	0.204	0.203	0.193	0.202	0.208	0.197	0.198	0.199	0.195	0.197	0.199	0.202	0.203	0.201	0.203	0.205	0.209	0.204	0.202	0.206	0.215	0.217	0.224	0.211
01:26:27	0.193	0.198	0.195	0.195	0.201	0.206	0.19	0.188	0.192	0.193	0.201	0.206	0.204	0.201	0.206	0.202	0.203	0.21	0.195	0.197	0.198	0.2	0.206	0.205	0.197	0.203	0.203	0.193	0.202	0.208	0.198	0.198	0.199	0.195	0.196	0.199	0.201	0.204	0.201	0.203	0.204	0.208	0.203	0.202	0.207	0.214	0.217	0.223	0.211
01:27:03	0.193	0.199	0.195	0.196	0.201	0.206	0.191	0.19	0.193	0.193	0.202	0.206	0.203	0.201	0.206	0.202	0.203	0.21	0.196	0.197	0.199	0.2	0.206	0.205	0.197	0.204	0.204	0.194	0.202	0.208	0.198	0.197	0.199	0.194	0.197	0.199	0.201	0.203	0.2	0.203	0.204	0.208	0.204	0.202	0.206	0.215	0.217	0.223	0.21
01:27:39	0.193	0.2	0.195	0.197	0.201	0.206	0.19	0.19	0.193	0.192	0.202	0.205	0.202	0.2	0.206	0.202	0.203	0.21	0.195	0.197	0.199	0.201	0.207	0.204	0.197	0.204	0.203	0.192	0.203	0.208	0.196	0.198	0.198	0.194	0.196	0.197	0.2	0.203	0.2	0.203	0.204	0.208	0.203	0.203	0.205	0.214	0.217	0.223	0.211
01:28:15	0.192	0.199	0.195	0.196	0.201	0.206	0.191	0.19	0.193	0.192	0.201	0.206	0.203	0.202	0.205	0.202	0.203	0.21	0.196	0.197	0.199	0.201	0.207	0.204	0.197	0.204	0.204	0.193	0.203	0.208	0.196	0.197	0.198	0.193	0.196	0.199	0.2	0.201	0.201	0.203	0.204	0.208	0.204	0.202	0.207	0.213	0.216	0.223	0.21
01:28:51	0.191	0.197	0.194	0.195	0.201	0.206	0.191	0.189	0.193	0.192	0.201	0.206	0.202	0.201	0.206	0.202	0.203	0.211	0.195	0.198	0.199	0.2	0.207	0.205	0.196	0.203	0.203	0.193	0.202	0.207	0.195	0.197	0.198	0.193	0.195	0.198	0.2	0.201	0.199	0.203	0.203	0.208	0.203	0.202	0.206	0.213	0.216	0.221	0.21
01:29:27	0.192	0.198	0.194	0.195	0.201	0.206	0.19	0.19	0.193	0.192	0.201	0.205	0.202	0.201	0.206	0.203	0.203	0.209	0.195	0.199	0.199	0.2	0.207	0.205	0.196	0.203	0.204	0.193	0.202	0.208	0.196	0.197	0.198	0.193	0.195	0.198	0.201	0.202	0.199	0.203	0.203	0.208	0.203	0.202	0.205	0.213	0.216	0.221	0.21
01:30:03	0.191	0.197	0.194	0.195	0.201	0.206	0.19	0.19	0.193	0.191	0.201	0.205	0.202	0.201	0.206	0.202	0.203	0.21	0.195	0.197	0.198	0.2	0.207	0.205	0.196	0.203	0.203	0.192	0.202	0.208	0.195	0.197	0.198	0.193	0.195	0.198	0.2	0.201	0.199	0.203	0.203	0.208	0.203	0.202	0.205	0.214	0.216	0.221	0.21
[truncated: 30 more columns]

## Sheet: Sheet2
Double Strand Compare
	High	Start	Zeroed	% Agg	STD High	STD Start	STD Zeroed	STD % Agg	Error Bar
CS alone	0.231667	0.0986667	0.133	1	0.0046188	0.00351188	0.0058023	0.0616969	0.0356207
dsSeq205	0.201333	0.0946667	0.106667	0.802005	0.00208167	0.00057735	0.00216025	0.0385748	0.0222712
dsSeq37	0.202333	0.099	0.103333	0.776942	0.00416333	0.002	0.0046188	0.0485273	0.0280173
dsSeq109	0.191333	0.101667	0.0896667	0.674185	0.00152753	0.0023094	0.00276887	0.0360346	0.0208046
dsSeq25	0.200333	0.104	0.0963333	0.724311	0.00665833	0.00264575	0.00716473	0.0624539	0.0360578
dsSeq42	0.203667	0.105	0.0986667	0.741855	0.00251661	0.0034641	0.00428174	0.0456495	0.0263558
dsSeq209	0.205333	0.105	0.100333	0.754386	0.00493288	0.0034641	0.00602771	0.0560102	0.0323375
dsSeq252	0.197667	0.105	0.0926667	0.696742	0.0023094	0.0034641	0.00416333	0.0436329	0.0251914
dsSeq255	0.204	0.106	0.098	0.736842	0.00360555	0.00360555	0.00509902	0.0500318	0.0288859
dsSeq181	0.201667	0.104667	0.097	0.729323	0.00404145	0.00351188	0.00535413	0.0513124	0.0296252
dsSeq217	0.201667	0.103667	0.098	0.736842	0.00650641	0.00251661	0.00697615	0.061519	0.035518
dsSeq207	0.199	0.1	0.099	0.744361	0.002	0.00173205	0.00264575	0.0380824	0.0219869
dsSeq258	0.200667	0.096	0.104667	0.786967	0.00152753	1.69967e-17	0.00152753	0.0362026	0.0209016
dsSeq243	0.208333	0.0956667	0.112667	0.847118	0.00305505	0.00152753	0.00341565	0.0450037	0.0259829
dsSeq208	0.208333	0.100333	0.108	0.81203	0.0051316	0.00057735	0.00516398	0.0525597	0.0303453
dsSeq193	0.204667	0.103667	0.101	0.759398	0.00208167	0.00057735	0.00216025	0.0368971	0.0213026
dsSeq218	0.220333	0.105333	0.115	0.864662	0.00208167	0.00057735	0.00216025	0.0410703	0.0237119
dsSeq237	0.214	0.109667	0.104333	0.784461	0.00781025	0.00503322	0.00929157	0.0777936	0.0449142
dsSeq86	0.214333	0.104	0.110333	0.829574	0.00208167	0.00173205	0.00270801	0.0415256	0.0239748
dsSeq240	0.206667	0.103667	0.103	0.774436	0.00550757	0.00152753	0.00571548	0.0546644	0.0315605
dsSeq245	0.209667	0.106	0.103667	0.779449	0.00602771	0	0.00602771	0.0566596	0.0327124
dsSeq289	0.217	0.104667	0.112333	0.844612	0.00916515	0.00057735	0.00918332	0.0782642	0.0451858
dsSeq212	0.206333	0.103667	0.102667	0.77193	0.00503322	0.00152753	0.00525991	0.0519438	0.0299898
dsSeq265	0.201	0.101333	0.0996667	0.749373	0.00519615	0.0011547	0.00532291	0.0516773	0.0298359
dsSeq264	0.191667	0.0953333	0.0963333	0.724311	0.00057735	0.00057735	0.000816497	0.0321898	0.0185848

## Sheet: Sheet3
Name	Sequence	% Agg	Error
dsSeq205	CCA CGA CTG CAG AGG TAT GT	0.802005	0.0222712
dsSeq37	CTA CAT ACG CCC AGA GGT AC	0.776942	0.0280173
dsSeq109	TTA ACA TAA TCG TGC AGC AG	0.674185	0.0208046
dsSeq25	GCT CCG GCC AAT TAA GAC TT	0.724311	0.0360578
dsSeq42	AAC GAA AGA ACA TAA TCT CG	0.741855	0.0263558
dsSeq209	GAT ATA GCT GGA GTA CAA CC	0.754386	0.0323375
dsSeq252	AAC AAA ATA ACT CCA CCG GC	0.696742	0.0251914
dsSeq255	TAA CAG TAA GGA GAA AGG CG	0.736842	0.0288859
dsSeq181	AAC CCG GAA CGC AAT GCA GG	0.729323	0.0296252
dsSeq217	AGC AAG CAT CTT GAG ATA AC	0.736842	0.035518
dsSeq207	CAG AGA GGT GAC GTG AAG GC	0.744361	0.0219869
dsSeq258	CAC AAG AGT ACG ATA ACA AG	0.786967	0.0209016
dsSeq243	TCA GTA GCC ATG AGT GAA AC	0.847118	0.0259829
dsSeq208	TGA GCC CAA AGA ATG CGG AG	0.81203	0.0303453
dsSeq193	AGT ACC TAT AGG ACG AAC GA	0.759398	0.0213026
dsSeq218	GTA AAT CAA GGA AAT TCT AG	0.864662	0.0237119
dsSeq237	AAA CGA AGG GCC GTC TCG AT	0.784461	0.0449142
dsSeq86	AAT CTA TCC CAA ATA CCC AC	0.829574	0.0239748
dsSeq240	GTA CCT AAA TAG ACA ATC AC	0.774436	0.0315605
dsSeq245	GAG CGT AGA GAC AAC AGC TA	0.779449	0.0327124
dsSeq289	AAT GTA ACC CGT TGT AGC TT	0.844612	0.0451858
dsSeq212	TGG ACT CAC TAA ATC CTA AC	0.77193	0.0299898
dsSeq265	TCT AGC GCC CTA TTG AAA GA	0.749373	0.0298359
dsSeq264	CAT GGT TCG AGC CCA TAC CG	0.724311	0.0185848
