# Supplementary material for: G‐Quadruplexes act as sequence‐dependent protein chaperones
Source: EMBO Rep. 2020 Sep 18;21(10):e49735. doi: 10.15252/embr.201949735 (PMC7534610; doi:10.15252/embr.201949735)
Supplement: Supplementary file 4 — Source Data fore Expanded View [file EMBR-21-e49735-s008.zip › EV_Figure_Source_Data/FigureEV3SourceData.xlsx]

## Sheet: Protein
	Time	Run1	Run2	Run3	Blank
0	0:00:03	0.103	0.107	0.114	0.108
1	0:00:17	0.103	0.107	0.114	0.108
2	0:00:31	0.104	0.107	0.114	0.108
3	0:00:45	0.103	0.107	0.114	0.108
4	0:00:59	0.104	0.107	0.114	0.108
5	0:01:13	0.103	0.106	0.113	0.108
6	0:01:27	0.103	0.107	0.114	0.108
7	0:01:41	0.103	0.106	0.113	0.108
8	0:01:55	0.103	0.107	0.113	0.108
9	0:02:09	0.108	0.106	0.113	0.108
10	0:02:23	0.103	0.107	0.113	0.108
11	0:02:37	0.103	0.106	0.113	0.108
12	0:02:51	0.103	0.106	0.113	0.108
13	0:03:05	0.103	0.107	0.113	0.109
14	0:03:19	0.103	0.106	0.113	0.108
15	0:03:33	0.103	0.107	0.113	0.108
16	0:03:47	0.103	0.106	0.113	0.108
17	0:04:01	0.103	0.106	0.113	0.108
18	0:04:15	0.103	0.106	0.113	0.108
19	0:04:29	0.103	0.106	0.113	0.11
20	0:04:43	0.103	0.106	0.112	0.108
21	0:04:57	0.103	0.106	0.113	0.108
22	0:05:11	0.103	0.106	0.113	0.108
23	0:05:25	0.104	0.106	0.113	0.108
24	0:05:39	0.103	0.106	0.112	0.11
25	0:05:53	0.103	0.106	0.113	0.108
26	0:06:07	0.103	0.106	0.112	0.108
27	0:06:21	0.103	0.106	0.113	0.108
28	0:06:35	0.103	0.106	0.112	0.108
29	0:06:49	0.103	0.106	0.113	0.108
30	0:07:03	0.103	0.106	0.112	0.108
31	0:07:17	0.103	0.106	0.112	0.108
32	0:07:31	0.103	0.106	0.112	0.108
33	0:07:45	0.103	0.106	0.112	0.108
34	0:07:59	0.103	0.106	0.112	0.108
35	0:08:13	0.103	0.106	0.112	0.108
36	0:08:27	0.103	0.106	0.112	0.11
37	0:08:41	0.103	0.106	0.112	0.114
38	0:08:55	0.103	0.106	0.112	0.108
39	0:09:09	0.103	0.107	0.113	0.108
40	0:09:23	0.103	0.106	0.112	0.113
41	0:09:37	0.103	0.106	0.112	0.109
42	0:09:51	0.103	0.106	0.112	0.108
43	0:10:05	0.103	0.106	0.112	0.112
44	0:10:19	0.103	0.106	0.112	0.108
45	0:10:33	0.103	0.106	0.112	0.109
46	0:10:47	0.103	0.106	0.112	0.111
47	0:11:01	0.103	0.106	0.112	0.111
48	0:11:15	0.103	0.106	0.112	0.108
49	0:11:29	0.103	0.106	0.112	0.108
50	0:11:43	0.103	0.106	0.112	0.108
51	0:11:57	0.103	0.106	0.112	0.108
52	0:12:11	0.103	0.106	0.112	0.108
53	0:12:25	0.103	0.107	0.112	0.108
54	0:12:39	0.103	0.106	0.112	0.108
55	0:12:53	0.103	0.106	0.112	0.108
56	0:13:07	0.103	0.106	0.112	0.108
57	0:13:21	0.103	0.106	0.112	0.108
58	0:13:35	0.103	0.106	0.112	0.108
59	0:13:49	0.103	0.106	0.112	0.108
60	0:14:03	0.103	0.106	0.112	0.109
61	0:14:17	0.103	0.106	0.112	0.108
62	0:14:31	0.103	0.106	0.112	0.108
63	0:14:45	0.103	0.106	0.112	0.108
64	0:14:59	0.103	0.106	0.112	0.109
65	0:15:13	0.103	0.106	0.112	0.109
66	0:15:27	0.103	0.106	0.112	0.109
67	0:15:41	0.103	0.106	0.112	0.109
68	0:15:55	0.103	0.106	0.112	0.109
69	0:16:09	0.103	0.106	0.112	0.11
70	0:16:23	0.103	0.107	0.112	0.109
71	0:16:37	0.103	0.106	0.112	0.108
72	0:16:51	0.103	0.106	0.112	0.108
73	0:17:05	0.104	0.106	0.112	0.108
74	0:17:19	0.104	0.106	0.112	0.108
75	0:17:33	0.104	0.106	0.112	0.108
76	0:17:47	0.105	0.107	0.112	0.108
77	0:18:01	0.105	0.107	0.113	0.108
78	0:18:15	0.105	0.107	0.113	0.108
79	0:18:29	0.105	0.107	0.113	0.108
80	0:18:43	0.106	0.107	0.113	0.108
81	0:18:57	0.106	0.107	0.113	0.108
82	0:19:11	0.106	0.107	0.113	0.108
83	0:19:25	0.107	0.107	0.113	0.108
84	0:19:39	0.108	0.108	0.114	0.108
85	0:19:53	0.108	0.108	0.114	0.108
86	0:20:07	0.109	0.108	0.114	0.108
87	0:20:21	0.109	0.108	0.114	0.108
88	0:20:35	0.11	0.108	0.114	0.108
89	0:20:49	0.111	0.109	0.115	0.108
90	0:21:03	0.111	0.109	0.115	0.108
91	0:21:17	0.112	0.109	0.115	0.108
92	0:21:31	0.113	0.11	0.116	0.108
93	0:21:45	0.114	0.11	0.116	0.108
94	0:21:59	0.115	0.111	0.117	0.108
95	0:22:13	0.116	0.111	0.117	0.108
96	0:22:27	0.116	0.111	0.118	0.108
97	0:22:41	0.117	0.112	0.118	0.108
98	0:22:55	0.118	0.112	0.119	0.108
99	0:23:09	0.119	0.113	0.119	0.108
100	0:23:23	0.12	0.113	0.12	0.108
101	0:23:37	0.121	0.114	0.121	0.108
102	0:23:51	0.123	0.115	0.122	0.108
103	0:24:05	0.124	0.115	0.122	0.107
104	0:24:19	0.125	0.116	0.123	0.108
105	0:24:33	0.126	0.116	0.123	0.108
106	0:24:47	0.127	0.117	0.124	0.108
107	0:25:01	0.128	0.118	0.125	0.108
108	0:25:15	0.129	0.118	0.126	0.108
109	0:25:29	0.13	0.119	0.126	0.108
110	0:25:43	0.132	0.12	0.127	0.108
111	0:25:57	0.133	0.121	0.128	0.108
112	0:26:11	0.134	0.121	0.129	0.108
113	0:26:25	0.135	0.122	0.13	0.108
114	0:26:39	0.137	0.123	0.131	0.108
115	0:26:53	0.138	0.124	0.131	0.108
116	0:27:07	0.139	0.124	0.132	0.108
117	0:27:21	0.141	0.125	0.133	0.108
118	0:27:35	0.141	0.126	0.134	0.108
119	0:27:49	0.143	0.127	0.135	0.108
120	0:28:03	0.144	0.128	0.136	0.108
121	0:28:17	0.146	0.129	0.137	0.108
122	0:28:31	0.147	0.13	0.138	0.108
123	0:28:45	0.148	0.13	0.139	0.108
124	0:28:59	0.15	0.131	0.14	0.108
125	0:29:13	0.151	0.132	0.141	0.108
126	0:29:27	0.153	0.133	0.142	0.108
127	0:29:41	0.154	0.134	0.143	0.108
128	0:29:55	0.155	0.135	0.144	0.108
129	0:30:09	0.156	0.136	0.144	0.108
130	0:30:23	0.158	0.137	0.146	0.108
131	0:30:37	0.159	0.138	0.147	0.108
132	0:30:51	0.16	0.139	0.148	0.108
133	0:31:05	0.162	0.139	0.149	0.108
134	0:31:19	0.163	0.14	0.15	0.108
135	0:31:33	0.164	0.141	0.151	0.108
136	0:31:47	0.166	0.142	0.152	0.108
137	0:32:01	0.167	0.143	0.153	0.108
138	0:32:15	0.168	0.144	0.154	0.108
139	0:32:29	0.169	0.145	0.155	0.108
140	0:32:43	0.171	0.146	0.156	0.108
141	0:32:57	0.172	0.147	0.157	0.108
142	0:33:11	0.173	0.148	0.158	0.108
143	0:33:25	0.174	0.149	0.159	0.108
144	0:33:39	0.175	0.15	0.16	0.108
145	0:33:53	0.177	0.15	0.161	0.108
146	0:34:07	0.178	0.152	0.162	0.108
147	0:34:21	0.179	0.153	0.163	0.108
148	0:34:35	0.18	0.154	0.164	0.108
149	0:34:49	0.181	0.155	0.165	0.108
150	0:35:03	0.182	0.155	0.166	0.108
151	0:35:17	0.183	0.156	0.167	0.108
152	0:35:31	0.185	0.157	0.168	0.108
153	0:35:45	0.186	0.158	0.169	0.108
154	0:35:59	0.187	0.159	0.17	0.108
155	0:36:13	0.188	0.159	0.17	0.108
156	0:36:27	0.189	0.16	0.171	0.108
157	0:36:41	0.19	0.161	0.172	0.108
158	0:36:55	0.191	0.162	0.173	0.108
159	0:37:09	0.192	0.163	0.174	0.108
160	0:37:23	0.193	0.164	0.175	0.108
161	0:37:37	0.193	0.165	0.176	0.108
162	0:37:51	0.195	0.165	0.176	0.108
163	0:38:05	0.195	0.166	0.177	0.108
164	0:38:19	0.196	0.167	0.178	0.108
165	0:38:33	0.197	0.167	0.179	0.108
166	0:38:47	0.198	0.169	0.18	0.108
167	0:39:01	0.199	0.169	0.181	0.108
168	0:39:15	0.2	0.17	0.182	0.108
169	0:39:29	0.2	0.171	0.182	0.108
170	0:39:43	0.201	0.172	0.183	0.108
171	0:39:57	0.202	0.172	0.184	0.108
172	0:40:11	0.203	0.173	0.185	0.108
173	0:40:25	0.203	0.174	0.185	0.108
174	0:40:39	0.204	0.174	0.186	0.108
175	0:40:53	0.205	0.175	0.187	0.108
176	0:41:07	0.206	0.176	0.187	0.108
177	0:41:21	0.206	0.176	0.188	0.108
178	0:41:35	0.207	0.177	0.189	0.108
179	0:41:49	0.208	0.178	0.189	0.108
180	0:42:03	0.208	0.178	0.19	0.108
181	0:42:17	0.209	0.179	0.191	0.108
182	0:42:31	0.209	0.179	0.191	0.107
183	0:42:45	0.21	0.18	0.192	0.108
184	0:42:59	0.211	0.181	0.193	0.108
185	0:43:13	0.21	0.181	0.193	0.108
186	0:43:27	0.212	0.182	0.194	0.108
187	0:43:41	0.212	0.183	0.195	0.108
188	0:43:55	0.212	0.182	0.195	0.108
189	0:44:09	0.213	0.184	0.195	0.108
190	0:44:23	0.213	0.184	0.196	0.108
191	0:44:37	0.214	0.185	0.197	0.108
192	0:44:51	0.214	0.185	0.197	0.108
193	0:45:05	0.215	0.186	0.198	0.108
194	0:45:19	0.214	0.186	0.198	0.108
195	0:45:33	0.215	0.187	0.199	0.108
196	0:45:47	0.216	0.187	0.199	0.108
197	0:46:01	0.215	0.188	0.2	0.108
198	0:46:15	0.216	0.188	0.2	0.108
199	0:46:29	0.216	0.189	0.201	0.108
200	0:46:43	0.217	0.189	0.201	0.108
201	0:46:57	0.217	0.189	0.201	0.108
202	0:47:11	0.217	0.189	0.202	0.108
203	0:47:25	0.218	0.19	0.202	0.108
204	0:47:39	0.217	0.19	0.203	0.108
205	0:47:53	0.218	0.191	0.203	0.108
206	0:48:07	0.219	0.191	0.203	0.108
207	0:48:21	0.219	0.191	0.204	0.108
208	0:48:35	0.218	0.193	0.204	0.108
209	0:48:49	0.219	0.193	0.204	0.108
210	0:49:03	0.219	0.193	0.205	0.108
211	0:49:17	0.22	0.193	0.205	0.108
212	0:49:31	0.22	0.193	0.205	0.108
213	0:49:45	0.22	0.194	0.206	0.108
214	0:49:59	0.22	0.194	0.206	0.108
215	0:50:13	0.22	0.194	0.206	0.108
216	0:50:27	0.22	0.195	0.206	0.108
217	0:50:41	0.22	0.195	0.207	0.108
218	0:50:55	0.221	0.195	0.207	0.108
219	0:51:09	0.221	0.195	0.207	0.108
220	0:51:23	0.22	0.196	0.208	0.108
221	0:51:37	0.221	0.196	0.208	0.108
222	0:51:51	0.22	0.196	0.209	0.108
223	0:52:05	0.22	0.196	0.208	0.108
224	0:52:19	0.22	0.196	0.209	0.108
225	0:52:33	0.22	0.197	0.209	0.108
226	0:52:47	0.221	0.197	0.209	0.108
227	0:53:01	0.22	0.197	0.209	0.108
228	0:53:15	0.22	0.198	0.209	0.108
229	0:53:29	0.22	0.197	0.209	0.108
230	0:53:43	0.221	0.198	0.21	0.108
231	0:53:57	0.221	0.198	0.209	0.108
232	0:54:11	0.221	0.198	0.21	0.108
233	0:54:25	0.22	0.199	0.21	0.108
234	0:54:39	0.221	0.198	0.21	0.108
235	0:54:53	0.22	0.198	0.21	0.108
236	0:55:07	0.221	0.199	0.21	0.108
237	0:55:21	0.22	0.199	0.21	0.108
238	0:55:35	0.221	0.199	0.21	0.108
239	0:55:49	0.22	0.199	0.21	0.108
240	0:56:03	0.221	0.199	0.21	0.107
241	0:56:17	0.22	0.198	0.211	0.108
242	0:56:31	0.22	0.199	0.21	0.108
243	0:56:45	0.22	0.2	0.211	0.108
244	0:56:59	0.22	0.2	0.21	0.108
245	0:57:13	0.221	0.2	0.211	0.108
246	0:57:27	0.219	0.2	0.211	0.107
247	0:57:41	0.219	0.199	0.211	0.108
248	0:57:55	0.22	0.2	0.21	0.108
249	0:58:09	0.219	0.2	0.21	0.107
250	0:58:23	0.22	0.2	0.211	0.108
251	0:58:37	0.22	0.2	0.211	0.108
252	0:58:51	0.219	0.2	0.211	0.108
253	0:59:05	0.219	0.2	0.211	0.108
254	0:59:19	0.219	0.2	0.212	0.108
255	0:59:33	0.219	0.2	0.211	0.108
256	0:59:47	0.219	0.2	0.211	0.108
257	1:00:01	0.218	0.2	0.211	0.108
258	1:00:15	0.219	0.201	0.211	0.107
259	1:00:29	0.217	0.2	0.211	0.108
260	1:00:43	0.218	0.201	0.211	0.108
261	1:00:57	0.217	0.2	0.211	0.108
262	1:01:11	0.217	0.2	0.211	0.108
263	1:01:25	0.216	0.2	0.211	0.108
264	1:01:39	0.217	0.2	0.211	0.108
265	1:01:53	0.217	0.2	0.212	0.108
266	1:02:07	0.217	0.2	0.211	0.108
267	1:02:21	0.217	0.2	0.211	0.108
268	1:02:35	0.216	0.2	0.211	0.108
269	1:02:49	0.216	0.201	0.211	0.108
270	1:03:03	0.215	0.201	0.211	0.108
271	1:03:17	0.217	0.201	0.21	0.108
272	1:03:31	0.216	0.2	0.21	0.108
273	1:03:45	0.216	0.201	0.21	0.108
274	1:03:59	0.215	0.2	0.211	0.107
275	1:04:13	0.215	0.2	0.21	0.107
276	1:04:27	0.215	0.2	0.21	0.108
277	1:04:41	0.215	0.199	0.21	0.108
278	1:04:55	0.214	0.2	0.21	0.107
279	1:05:09	0.213	0.2	0.21	0.108
280	1:05:23	0.213	0.199	0.209	0.108
281	1:05:37	0.213	0.199	0.21	0.108
282	1:05:51	0.213	0.199	0.21	0.108
283	1:06:05	0.213	0.199	0.209	0.108
284	1:06:19	0.213	0.199	0.209	0.108
285	1:06:33	0.214	0.2	0.21	0.108
286	1:06:47	0.212	0.2	0.21	0.108
287	1:07:01	0.212	0.198	0.209	0.107
288	1:07:15	0.213	0.198	0.21	0.107
289	1:07:29	0.213	0.199	0.209	0.108
290	1:07:43	0.212	0.199	0.209	0.108
291	1:07:57	0.211	0.199	0.209	0.108
292	1:08:11	0.213	0.199	0.209	0.108
293	1:08:25	0.211	0.198	0.208	0.108
294	1:08:39	0.211	0.199	0.209	0.108
295	1:08:53	0.211	0.199	0.208	0.108
296	1:09:07	0.21	0.197	0.208	0.108
297	1:09:21	0.209	0.198	0.208	0.108
298	1:09:35	0.209	0.198	0.208	0.108
299	1:09:49	0.212	0.197	0.208	0.108
300	1:10:03	0.209	0.197	0.207	0.108
301	1:10:17	0.209	0.198	0.208	0.108
302	1:10:31	0.21	0.199	0.208	0.108
303	1:10:45	0.208	0.198	0.208	0.108
304	1:10:59	0.21	0.197	0.207	0.108
305	1:11:13	0.207	0.197	0.208	0.108
306	1:11:27	0.207	0.197	0.207	0.108
307	1:11:41	0.208	0.198	0.207	0.108
308	1:11:55	0.207	0.197	0.207	0.108
309	1:12:09	0.206	0.197	0.207	0.108
310	1:12:23	0.207	0.196	0.206	0.107
311	1:12:37	0.206	0.197	0.207	0.108
312	1:12:51	0.206	0.197	0.206	0.107
313	1:13:05	0.205	0.198	0.205	0.108
314	1:13:19	0.206	0.196	0.205	0.107
315	1:13:33	0.205	0.197	0.205	0.108
316	1:13:47	0.206	0.196	0.206	0.108
317	1:14:01	0.203	0.196	0.206	0.108
318	1:14:15	0.204	0.195	0.206	0.108
319	1:14:29	0.203	0.196	0.204	0.108
320	1:14:43	0.204	0.195	0.205	0.108
321	1:14:57	0.205	0.197	0.206	0.108
322	1:15:11	0.203	0.196	0.204	0.108
323	1:15:25	0.204	0.195	0.205	0.108
324	1:15:39	0.204	0.194	0.204	0.108
325	1:15:53	0.202	0.195	0.203	0.108
326	1:16:07	0.202	0.194	0.203	0.108
327	1:16:21	0.201	0.195	0.204	0.108
328	1:16:35	0.202	0.195	0.203	0.108
329	1:16:49	0.2	0.195	0.204	0.108
330	1:17:03	0.2	0.194	0.204	0.108
331	1:17:17	0.2	0.194	0.203	0.108
332	1:17:31	0.201	0.194	0.203	0.108
333	1:17:45	0.198	0.192	0.203	0.108
334	1:17:59	0.202	0.193	0.203	0.108
335	1:18:13	0.2	0.194	0.202	0.108
336	1:18:27	0.198	0.194	0.201	0.108
337	1:18:41	0.2	0.193	0.203	0.108
338	1:18:55	0.201	0.192	0.201	0.108
339	1:19:09	0.198	0.192	0.202	0.108
340	1:19:23	0.196	0.192	0.202	0.108
341	1:19:37	0.198	0.193	0.202	0.108
342	1:19:51	0.199	0.192	0.201	0.108
343	1:20:05	0.197	0.193	0.201	0.108
344	1:20:19	0.196	0.192	0.2	0.108
345	1:20:33	0.195	0.192	0.201	0.108
346	1:20:47	0.194	0.192	0.201	0.108
347	1:21:01	0.196	0.192	0.201	0.108
348	1:21:15	0.196	0.191	0.201	0.108
349	1:21:29	0.195	0.192	0.198	0.108
350	1:21:43	0.194	0.191	0.2	0.108
351	1:21:57	0.198	0.192	0.199	0.108
352	1:22:11	0.194	0.191	0.199	0.108
353	1:22:25	0.194	0.19	0.199	0.108
354	1:22:39	0.192	0.19	0.198	0.108
355	1:22:53	0.194	0.191	0.199	0.108
356	1:23:07	0.194	0.19	0.199	0.108
357	1:23:21	0.193	0.189	0.198	0.108
358	1:23:35	0.194	0.191	0.198	0.108
359	1:23:49	0.194	0.189	0.198	0.108
360	1:24:03	0.192	0.189	0.199	0.108
361	1:24:17	0.191	0.189	0.196	0.108
362	1:24:31	0.191	0.189	0.198	0.108
363	1:24:45	0.191	0.19	0.197	0.108
364	1:24:59	0.191	0.189	0.197	0.108
365	1:25:13	0.191	0.188	0.196	0.108
366	1:25:27	0.19	0.187	0.197	0.108
367	1:25:41	0.19	0.189	0.194	0.108
368	1:25:55	0.189	0.187	0.196	0.108
369	1:26:09	0.188	0.188	0.196	0.108
370	1:26:23	0.188	0.189	0.195	0.108
371	1:26:37	0.186	0.186	0.195	0.107
372	1:26:51	0.19	0.186	0.195	0.108
373	1:27:05	0.187	0.188	0.195	0.108
374	1:27:19	0.189	0.187	0.196	0.108
375	1:27:33	0.188	0.188	0.195	0.108
376	1:27:47	0.187	0.186	0.194	0.108
377	1:28:01	0.188	0.186	0.194	0.108
378	1:28:15	0.187	0.186	0.195	0.108
379	1:28:29	0.186	0.186	0.193	0.108
380	1:28:43	0.186	0.185	0.193	0.108
381	1:28:57	0.188	0.186	0.193	0.108
382	1:29:11	0.185	0.185	0.193	0.108
383	1:29:25	0.187	0.186	0.194	0.108
384	1:29:39	0.186	0.185	0.192	0.108
385	1:29:53	0.185	0.183	0.193	0.108

## Sheet: HT
	Time	Run1	Run2	Run3	Blank
0	0:00:03	0.109	0.114	0.116	0.118
1	0:00:17	0.109	0.114	0.116	0.118
2	0:00:31	0.109	0.115	0.116	0.118
3	0:00:45	0.109	0.114	0.116	0.118
4	0:00:59	0.109	0.114	0.116	0.118
5	0:01:13	0.109	0.114	0.116	0.117
6	0:01:27	0.109	0.114	0.116	0.118
7	0:01:41	0.109	0.114	0.116	0.118
8	0:01:55	0.109	0.114	0.116	0.117
9	0:02:09	0.108	0.114	0.116	0.117
10	0:02:23	0.109	0.114	0.116	0.117
11	0:02:37	0.109	0.114	0.116	0.117
12	0:02:51	0.108	0.114	0.116	0.117
13	0:03:05	0.109	0.114	0.116	0.117
14	0:03:19	0.108	0.114	0.116	0.117
15	0:03:33	0.109	0.114	0.116	0.117
16	0:03:47	0.109	0.114	0.116	0.117
17	0:04:01	0.109	0.115	0.116	0.117
18	0:04:15	0.108	0.115	0.116	0.117
19	0:04:29	0.108	0.115	0.116	0.117
20	0:04:43	0.108	0.115	0.115	0.117
21	0:04:57	0.108	0.115	0.115	0.117
22	0:05:11	0.108	0.115	0.115	0.117
23	0:05:25	0.108	0.115	0.115	0.117
24	0:05:39	0.108	0.114	0.115	0.117
25	0:05:53	0.108	0.114	0.115	0.117
26	0:06:07	0.108	0.114	0.115	0.117
27	0:06:21	0.108	0.114	0.115	0.117
28	0:06:35	0.108	0.114	0.115	0.117
29	0:06:49	0.108	0.114	0.115	0.117
30	0:07:03	0.108	0.114	0.115	0.117
31	0:07:17	0.108	0.114	0.115	0.116
32	0:07:31	0.108	0.114	0.115	0.117
33	0:07:45	0.108	0.114	0.115	0.117
34	0:07:59	0.108	0.113	0.115	0.117
35	0:08:13	0.108	0.113	0.115	0.117
36	0:08:27	0.108	0.113	0.115	0.117
37	0:08:41	0.108	0.113	0.115	0.117
38	0:08:55	0.108	0.112	0.115	0.117
39	0:09:09	0.109	0.112	0.115	0.117
40	0:09:23	0.108	0.112	0.115	0.116
41	0:09:37	0.108	0.112	0.115	0.116
42	0:09:51	0.108	0.112	0.115	0.117
43	0:10:05	0.108	0.111	0.115	0.116
44	0:10:19	0.108	0.111	0.115	0.116
45	0:10:33	0.108	0.111	0.115	0.117
46	0:10:47	0.108	0.111	0.115	0.116
47	0:11:01	0.108	0.111	0.115	0.116
48	0:11:15	0.108	0.111	0.115	0.116
49	0:11:29	0.108	0.11	0.115	0.116
50	0:11:43	0.108	0.11	0.115	0.116
51	0:11:57	0.108	0.111	0.115	0.116
52	0:12:11	0.108	0.11	0.115	0.116
53	0:12:25	0.108	0.11	0.115	0.116
54	0:12:39	0.108	0.11	0.115	0.116
55	0:12:53	0.108	0.11	0.115	0.116
56	0:13:07	0.108	0.11	0.115	0.116
57	0:13:21	0.108	0.11	0.115	0.116
58	0:13:35	0.108	0.111	0.115	0.116
59	0:13:49	0.108	0.11	0.115	0.116
60	0:14:03	0.108	0.11	0.115	0.116
61	0:14:17	0.108	0.11	0.115	0.116
62	0:14:31	0.108	0.11	0.115	0.116
63	0:14:45	0.108	0.111	0.115	0.116
64	0:14:59	0.108	0.11	0.115	0.116
65	0:15:13	0.108	0.11	0.115	0.116
66	0:15:27	0.108	0.11	0.115	0.116
67	0:15:41	0.108	0.11	0.115	0.116
68	0:15:55	0.108	0.11	0.115	0.116
69	0:16:09	0.108	0.11	0.115	0.116
70	0:16:23	0.108	0.111	0.115	0.116
71	0:16:37	0.108	0.11	0.115	0.116
72	0:16:51	0.108	0.11	0.115	0.116
73	0:17:05	0.108	0.11	0.115	0.116
74	0:17:19	0.108	0.11	0.115	0.116
75	0:17:33	0.108	0.11	0.115	0.116
76	0:17:47	0.108	0.11	0.115	0.116
77	0:18:01	0.108	0.11	0.115	0.116
78	0:18:15	0.108	0.11	0.115	0.116
79	0:18:29	0.108	0.11	0.115	0.116
80	0:18:43	0.108	0.11	0.115	0.116
81	0:18:57	0.108	0.11	0.115	0.116
82	0:19:11	0.108	0.11	0.115	0.116
83	0:19:25	0.108	0.11	0.115	0.116
84	0:19:39	0.108	0.11	0.115	0.116
85	0:19:53	0.108	0.11	0.115	0.116
86	0:20:07	0.108	0.11	0.115	0.116
87	0:20:21	0.108	0.111	0.115	0.116
88	0:20:35	0.108	0.11	0.115	0.116
89	0:20:49	0.108	0.11	0.115	0.116
90	0:21:03	0.108	0.11	0.115	0.116
91	0:21:17	0.108	0.11	0.115	0.116
92	0:21:31	0.108	0.11	0.115	0.116
93	0:21:45	0.108	0.11	0.115	0.116
94	0:21:59	0.108	0.11	0.115	0.116
95	0:22:13	0.108	0.11	0.115	0.116
96	0:22:27	0.108	0.11	0.115	0.116
97	0:22:41	0.108	0.11	0.115	0.116
98	0:22:55	0.109	0.11	0.115	0.116
99	0:23:09	0.109	0.111	0.115	0.116
100	0:23:23	0.109	0.11	0.115	0.116
101	0:23:37	0.109	0.111	0.115	0.116
102	0:23:51	0.109	0.111	0.115	0.116
103	0:24:05	0.109	0.111	0.115	0.116
104	0:24:19	0.109	0.111	0.115	0.116
105	0:24:33	0.109	0.111	0.115	0.116
106	0:24:47	0.109	0.111	0.115	0.116
107	0:25:01	0.11	0.111	0.115	0.116
108	0:25:15	0.11	0.111	0.115	0.116
109	0:25:29	0.11	0.111	0.115	0.116
110	0:25:43	0.11	0.111	0.115	0.116
111	0:25:57	0.11	0.111	0.115	0.116
112	0:26:11	0.11	0.111	0.115	0.116
113	0:26:25	0.11	0.111	0.115	0.116
114	0:26:39	0.111	0.111	0.115	0.116
115	0:26:53	0.111	0.111	0.115	0.116
116	0:27:07	0.111	0.111	0.115	0.116
117	0:27:21	0.111	0.111	0.116	0.116
118	0:27:35	0.111	0.111	0.116	0.116
119	0:27:49	0.111	0.111	0.116	0.116
120	0:28:03	0.111	0.111	0.116	0.116
121	0:28:17	0.111	0.111	0.116	0.116
122	0:28:31	0.112	0.112	0.116	0.116
123	0:28:45	0.112	0.112	0.116	0.116
124	0:28:59	0.112	0.112	0.116	0.116
125	0:29:13	0.112	0.112	0.116	0.116
126	0:29:27	0.112	0.112	0.116	0.116
127	0:29:41	0.112	0.112	0.116	0.116
128	0:29:55	0.113	0.112	0.116	0.116
129	0:30:09	0.113	0.112	0.116	0.116
130	0:30:23	0.113	0.112	0.117	0.116
131	0:30:37	0.113	0.112	0.117	0.116
132	0:30:51	0.113	0.113	0.117	0.116
133	0:31:05	0.114	0.113	0.117	0.116
134	0:31:19	0.114	0.113	0.117	0.116
135	0:31:33	0.114	0.113	0.117	0.116
136	0:31:47	0.114	0.113	0.117	0.116
137	0:32:01	0.114	0.113	0.117	0.116
138	0:32:15	0.115	0.113	0.117	0.116
139	0:32:29	0.115	0.113	0.117	0.116
140	0:32:43	0.115	0.113	0.118	0.116
141	0:32:57	0.115	0.113	0.118	0.116
142	0:33:11	0.115	0.114	0.118	0.116
143	0:33:25	0.116	0.113	0.118	0.116
144	0:33:39	0.116	0.114	0.118	0.116
145	0:33:53	0.116	0.114	0.118	0.116
146	0:34:07	0.116	0.114	0.118	0.116
147	0:34:21	0.116	0.114	0.118	0.116
148	0:34:35	0.117	0.114	0.119	0.116
149	0:34:49	0.117	0.114	0.119	0.116
150	0:35:03	0.117	0.114	0.119	0.116
151	0:35:17	0.117	0.115	0.119	0.116
152	0:35:31	0.118	0.115	0.119	0.116
153	0:35:45	0.118	0.115	0.119	0.116
154	0:35:59	0.118	0.115	0.119	0.116
155	0:36:13	0.118	0.115	0.119	0.116
156	0:36:27	0.118	0.115	0.12	0.116
157	0:36:41	0.119	0.115	0.12	0.116
158	0:36:55	0.119	0.115	0.12	0.116
159	0:37:09	0.119	0.116	0.12	0.116
160	0:37:23	0.119	0.116	0.12	0.116
161	0:37:37	0.12	0.116	0.12	0.116
162	0:37:51	0.12	0.116	0.121	0.116
163	0:38:05	0.12	0.116	0.121	0.116
164	0:38:19	0.12	0.116	0.121	0.116
165	0:38:33	0.121	0.116	0.121	0.116
166	0:38:47	0.121	0.117	0.121	0.116
167	0:39:01	0.121	0.117	0.121	0.116
168	0:39:15	0.121	0.117	0.121	0.116
169	0:39:29	0.122	0.117	0.121	0.116
170	0:39:43	0.122	0.117	0.122	0.116
171	0:39:57	0.122	0.117	0.122	0.116
172	0:40:11	0.122	0.117	0.122	0.116
173	0:40:25	0.123	0.117	0.122	0.116
174	0:40:39	0.123	0.118	0.122	0.116
175	0:40:53	0.123	0.118	0.122	0.116
176	0:41:07	0.123	0.118	0.122	0.116
177	0:41:21	0.124	0.118	0.123	0.116
178	0:41:35	0.124	0.118	0.123	0.116
179	0:41:49	0.124	0.118	0.123	0.116
180	0:42:03	0.124	0.119	0.123	0.116
181	0:42:17	0.125	0.119	0.123	0.116
182	0:42:31	0.125	0.119	0.123	0.116
183	0:42:45	0.125	0.119	0.124	0.116
184	0:42:59	0.126	0.12	0.124	0.116
185	0:43:13	0.126	0.119	0.124	0.116
186	0:43:27	0.126	0.12	0.124	0.116
187	0:43:41	0.126	0.12	0.125	0.116
188	0:43:55	0.126	0.12	0.124	0.116
189	0:44:09	0.126	0.12	0.125	0.116
190	0:44:23	0.127	0.12	0.125	0.116
191	0:44:37	0.127	0.121	0.125	0.116
192	0:44:51	0.127	0.121	0.125	0.116
193	0:45:05	0.128	0.121	0.126	0.116
194	0:45:19	0.128	0.121	0.125	0.116
195	0:45:33	0.128	0.121	0.126	0.116
196	0:45:47	0.128	0.121	0.126	0.116
197	0:46:01	0.129	0.121	0.126	0.116
198	0:46:15	0.129	0.122	0.126	0.116
199	0:46:29	0.129	0.122	0.126	0.116
200	0:46:43	0.129	0.122	0.127	0.116
201	0:46:57	0.13	0.122	0.127	0.116
202	0:47:11	0.13	0.122	0.127	0.116
203	0:47:25	0.13	0.123	0.127	0.116
204	0:47:39	0.13	0.122	0.127	0.116
205	0:47:53	0.13	0.123	0.127	0.116
206	0:48:07	0.131	0.123	0.127	0.116
207	0:48:21	0.131	0.123	0.128	0.116
208	0:48:35	0.131	0.123	0.128	0.116
209	0:48:49	0.131	0.124	0.128	0.116
210	0:49:03	0.131	0.124	0.128	0.116
211	0:49:17	0.132	0.124	0.128	0.116
212	0:49:31	0.132	0.124	0.128	0.116
213	0:49:45	0.132	0.124	0.129	0.116
214	0:49:59	0.133	0.124	0.129	0.116
215	0:50:13	0.133	0.124	0.129	0.116
216	0:50:27	0.133	0.125	0.129	0.116
217	0:50:41	0.133	0.125	0.129	0.116
218	0:50:55	0.133	0.125	0.129	0.116
219	0:51:09	0.133	0.125	0.13	0.116
220	0:51:23	0.134	0.125	0.13	0.116
221	0:51:37	0.134	0.125	0.13	0.116
222	0:51:51	0.134	0.126	0.13	0.116
223	0:52:05	0.134	0.126	0.13	0.116
224	0:52:19	0.135	0.126	0.13	0.116
225	0:52:33	0.135	0.126	0.131	0.116
226	0:52:47	0.135	0.127	0.131	0.116
227	0:53:01	0.135	0.127	0.131	0.116
228	0:53:15	0.135	0.127	0.131	0.116
229	0:53:29	0.136	0.127	0.131	0.116
230	0:53:43	0.136	0.127	0.131	0.116
231	0:53:57	0.136	0.127	0.132	0.116
232	0:54:11	0.136	0.127	0.132	0.116
233	0:54:25	0.137	0.128	0.132	0.116
234	0:54:39	0.137	0.128	0.132	0.116
235	0:54:53	0.137	0.128	0.132	0.116
236	0:55:07	0.137	0.128	0.132	0.116
237	0:55:21	0.137	0.128	0.132	0.116
238	0:55:35	0.137	0.129	0.132	0.116
239	0:55:49	0.138	0.129	0.133	0.116
240	0:56:03	0.138	0.128	0.133	0.116
241	0:56:17	0.138	0.129	0.133	0.116
242	0:56:31	0.138	0.129	0.133	0.116
243	0:56:45	0.138	0.129	0.133	0.116
244	0:56:59	0.138	0.129	0.133	0.116
245	0:57:13	0.139	0.129	0.134	0.116
246	0:57:27	0.139	0.129	0.134	0.116
247	0:57:41	0.139	0.13	0.134	0.116
248	0:57:55	0.139	0.13	0.134	0.116
249	0:58:09	0.139	0.13	0.134	0.116
250	0:58:23	0.14	0.13	0.134	0.116
251	0:58:37	0.14	0.13	0.134	0.116
252	0:58:51	0.14	0.131	0.134	0.116
253	0:59:05	0.14	0.131	0.135	0.116
254	0:59:19	0.14	0.131	0.135	0.116
255	0:59:33	0.14	0.131	0.135	0.116
256	0:59:47	0.141	0.131	0.135	0.116
257	1:00:01	0.141	0.131	0.135	0.116
258	1:00:15	0.141	0.131	0.135	0.116
259	1:00:29	0.141	0.132	0.135	0.116
260	1:00:43	0.141	0.132	0.136	0.116
261	1:00:57	0.141	0.132	0.136	0.116
262	1:01:11	0.141	0.132	0.136	0.116
263	1:01:25	0.141	0.132	0.136	0.116
264	1:01:39	0.142	0.132	0.136	0.116
265	1:01:53	0.142	0.133	0.136	0.116
266	1:02:07	0.142	0.133	0.136	0.116
267	1:02:21	0.142	0.133	0.136	0.116
268	1:02:35	0.142	0.133	0.137	0.116
269	1:02:49	0.142	0.133	0.137	0.116
270	1:03:03	0.143	0.133	0.137	0.116
271	1:03:17	0.143	0.133	0.137	0.116
272	1:03:31	0.143	0.133	0.137	0.116
273	1:03:45	0.143	0.134	0.137	0.116
274	1:03:59	0.143	0.134	0.137	0.116
275	1:04:13	0.143	0.134	0.137	0.116
276	1:04:27	0.143	0.134	0.138	0.116
277	1:04:41	0.144	0.134	0.138	0.116
278	1:04:55	0.143	0.134	0.138	0.116
279	1:05:09	0.144	0.135	0.138	0.116
280	1:05:23	0.144	0.135	0.138	0.116
281	1:05:37	0.144	0.135	0.138	0.116
282	1:05:51	0.144	0.135	0.138	0.116
283	1:06:05	0.144	0.135	0.138	0.116
284	1:06:19	0.144	0.135	0.138	0.116
285	1:06:33	0.145	0.135	0.139	0.116
286	1:06:47	0.144	0.135	0.139	0.116
287	1:07:01	0.145	0.136	0.139	0.116
288	1:07:15	0.145	0.136	0.139	0.116
289	1:07:29	0.145	0.136	0.139	0.116
290	1:07:43	0.145	0.136	0.139	0.116
291	1:07:57	0.145	0.136	0.139	0.116
292	1:08:11	0.145	0.136	0.14	0.116
293	1:08:25	0.145	0.136	0.14	0.116
294	1:08:39	0.145	0.136	0.14	0.116
295	1:08:53	0.146	0.137	0.14	0.116
296	1:09:07	0.146	0.137	0.14	0.116
297	1:09:21	0.146	0.137	0.14	0.116
298	1:09:35	0.146	0.137	0.14	0.116
299	1:09:49	0.146	0.137	0.14	0.116
300	1:10:03	0.146	0.137	0.14	0.116
301	1:10:17	0.146	0.137	0.141	0.116
302	1:10:31	0.146	0.137	0.14	0.116
303	1:10:45	0.146	0.138	0.141	0.116
304	1:10:59	0.147	0.138	0.141	0.116
305	1:11:13	0.147	0.138	0.141	0.116
306	1:11:27	0.146	0.138	0.141	0.116
307	1:11:41	0.147	0.138	0.141	0.116
308	1:11:55	0.147	0.138	0.141	0.116
309	1:12:09	0.147	0.138	0.141	0.116
310	1:12:23	0.147	0.138	0.141	0.116
311	1:12:37	0.147	0.138	0.141	0.116
312	1:12:51	0.147	0.139	0.141	0.116
313	1:13:05	0.147	0.139	0.142	0.116
314	1:13:19	0.147	0.139	0.141	0.116
315	1:13:33	0.148	0.139	0.142	0.116
316	1:13:47	0.148	0.139	0.142	0.116
317	1:14:01	0.148	0.139	0.142	0.116
318	1:14:15	0.148	0.139	0.142	0.116
319	1:14:29	0.148	0.139	0.142	0.116
320	1:14:43	0.148	0.14	0.142	0.116
321	1:14:57	0.148	0.139	0.142	0.116
322	1:15:11	0.148	0.14	0.142	0.116
323	1:15:25	0.148	0.14	0.142	0.116
324	1:15:39	0.148	0.14	0.142	0.116
325	1:15:53	0.148	0.14	0.142	0.116
326	1:16:07	0.148	0.14	0.142	0.116
327	1:16:21	0.149	0.14	0.143	0.116
328	1:16:35	0.149	0.14	0.143	0.116
329	1:16:49	0.149	0.14	0.143	0.116
330	1:17:03	0.149	0.141	0.143	0.116
331	1:17:17	0.149	0.141	0.143	0.116
332	1:17:31	0.149	0.141	0.143	0.116
333	1:17:45	0.149	0.141	0.143	0.116
334	1:17:59	0.149	0.141	0.143	0.116
335	1:18:13	0.149	0.141	0.143	0.116
336	1:18:27	0.149	0.141	0.144	0.116
337	1:18:41	0.149	0.141	0.143	0.116
338	1:18:55	0.149	0.141	0.144	0.116
339	1:19:09	0.149	0.142	0.144	0.116
340	1:19:23	0.149	0.141	0.144	0.116
341	1:19:37	0.15	0.142	0.144	0.116
342	1:19:51	0.149	0.142	0.144	0.116
343	1:20:05	0.15	0.142	0.144	0.116
344	1:20:19	0.15	0.142	0.144	0.116
345	1:20:33	0.15	0.142	0.144	0.116
346	1:20:47	0.15	0.142	0.144	0.116
347	1:21:01	0.15	0.142	0.144	0.116
348	1:21:15	0.15	0.142	0.144	0.116
349	1:21:29	0.15	0.142	0.144	0.116
350	1:21:43	0.15	0.142	0.144	0.116
351	1:21:57	0.15	0.143	0.145	0.116
352	1:22:11	0.15	0.143	0.145	0.116
353	1:22:25	0.15	0.143	0.145	0.116
354	1:22:39	0.15	0.143	0.145	0.116
355	1:22:53	0.15	0.143	0.145	0.116
356	1:23:07	0.15	0.143	0.145	0.116
357	1:23:21	0.15	0.143	0.145	0.116
358	1:23:35	0.15	0.143	0.145	0.116
359	1:23:49	0.15	0.143	0.145	0.116
360	1:24:03	0.151	0.143	0.145	0.116
361	1:24:17	0.151	0.144	0.145	0.116
362	1:24:31	0.151	0.143	0.145	0.116
363	1:24:45	0.151	0.144	0.145	0.116
364	1:24:59	0.151	0.144	0.145	0.116
365	1:25:13	0.151	0.144	0.145	0.116
366	1:25:27	0.151	0.144	0.146	0.116
367	1:25:41	0.151	0.144	0.146	0.116
368	1:25:55	0.151	0.144	0.146	0.116
369	1:26:09	0.151	0.144	0.146	0.116
370	1:26:23	0.151	0.144	0.146	0.116
371	1:26:37	0.151	0.144	0.146	0.116
372	1:26:51	0.151	0.144	0.146	0.116
373	1:27:05	0.151	0.145	0.146	0.116
374	1:27:19	0.151	0.144	0.146	0.116
375	1:27:33	0.151	0.145	0.146	0.116
376	1:27:47	0.151	0.145	0.146	0.116
377	1:28:01	0.151	0.145	0.146	0.116
378	1:28:15	0.151	0.145	0.146	0.116
379	1:28:29	0.151	0.145	0.146	0.116
380	1:28:43	0.152	0.145	0.146	0.116
381	1:28:57	0.151	0.145	0.146	0.116
382	1:29:11	0.152	0.145	0.147	0.116
383	1:29:25	0.152	0.145	0.147	0.116
384	1:29:39	0.152	0.145	0.147	0.116
385	1:29:53	0.152	0.145	0.147	0.116

## Sheet: r359
	Time	Run1	Run2	Run3	Blank
0	0:00:03	0.112	0.117	0.122	0.126
1	0:00:17	0.112	0.118	0.123	0.126
2	0:00:31	0.112	0.118	0.124	0.126
3	0:00:45	0.112	0.118	0.123	0.125
4	0:00:59	0.112	0.118	0.123	0.125
5	0:01:13	0.112	0.118	0.123	0.125
6	0:01:27	0.112	0.118	0.124	0.125
7	0:01:41	0.111	0.118	0.123	0.125
8	0:01:55	0.112	0.118	0.123	0.125
9	0:02:09	0.111	0.118	0.123	0.125
10	0:02:23	0.111	0.118	0.123	0.125
11	0:02:37	0.111	0.117	0.123	0.125
12	0:02:51	0.111	0.117	0.123	0.125
13	0:03:05	0.112	0.118	0.124	0.125
14	0:03:19	0.111	0.118	0.123	0.125
15	0:03:33	0.111	0.117	0.124	0.125
16	0:03:47	0.111	0.117	0.123	0.125
17	0:04:01	0.111	0.117	0.123	0.125
18	0:04:15	0.111	0.117	0.123	0.125
19	0:04:29	0.111	0.117	0.123	0.125
20	0:04:43	0.111	0.117	0.123	0.125
21	0:04:57	0.111	0.117	0.123	0.125
22	0:05:11	0.111	0.117	0.123	0.125
23	0:05:25	0.111	0.117	0.123	0.125
24	0:05:39	0.111	0.117	0.123	0.125
25	0:05:53	0.111	0.117	0.123	0.125
26	0:06:07	0.111	0.117	0.123	0.125
27	0:06:21	0.111	0.117	0.123	0.125
28	0:06:35	0.111	0.117	0.123	0.125
29	0:06:49	0.111	0.117	0.123	0.125
30	0:07:03	0.111	0.117	0.123	0.125
31	0:07:17	0.111	0.117	0.123	0.125
32	0:07:31	0.111	0.117	0.123	0.125
33	0:07:45	0.111	0.117	0.123	0.125
34	0:07:59	0.111	0.117	0.123	0.125
35	0:08:13	0.111	0.117	0.123	0.125
36	0:08:27	0.111	0.117	0.123	0.125
37	0:08:41	0.111	0.117	0.123	0.125
38	0:08:55	0.111	0.117	0.123	0.125
39	0:09:09	0.111	0.117	0.123	0.125
40	0:09:23	0.111	0.117	0.123	0.125
41	0:09:37	0.111	0.117	0.123	0.125
42	0:09:51	0.111	0.117	0.123	0.125
43	0:10:05	0.111	0.117	0.123	0.125
44	0:10:19	0.111	0.117	0.127	0.125
45	0:10:33	0.11	0.117	0.127	0.125
46	0:10:47	0.11	0.117	0.126	0.125
47	0:11:01	0.11	0.117	0.126	0.125
48	0:11:15	0.111	0.117	0.126	0.125
49	0:11:29	0.11	0.117	0.126	0.125
50	0:11:43	0.11	0.117	0.126	0.125
51	0:11:57	0.11	0.117	0.126	0.125
52	0:12:11	0.11	0.117	0.126	0.125
53	0:12:25	0.11	0.117	0.125	0.125
54	0:12:39	0.11	0.117	0.126	0.125
55	0:12:53	0.11	0.117	0.125	0.125
56	0:13:07	0.11	0.117	0.126	0.125
57	0:13:21	0.11	0.117	0.126	0.125
58	0:13:35	0.11	0.117	0.127	0.125
59	0:13:49	0.11	0.117	0.127	0.125
60	0:14:03	0.11	0.117	0.127	0.125
61	0:14:17	0.11	0.117	0.127	0.125
62	0:14:31	0.11	0.116	0.126	0.125
63	0:14:45	0.11	0.117	0.127	0.124
64	0:14:59	0.11	0.116	0.126	0.125
65	0:15:13	0.11	0.117	0.126	0.124
66	0:15:27	0.11	0.117	0.126	0.125
67	0:15:41	0.11	0.117	0.126	0.125
68	0:15:55	0.11	0.117	0.126	0.125
69	0:16:09	0.11	0.117	0.126	0.125
70	0:16:23	0.11	0.117	0.126	0.125
71	0:16:37	0.11	0.116	0.126	0.125
72	0:16:51	0.11	0.116	0.126	0.125
73	0:17:05	0.11	0.116	0.127	0.124
74	0:17:19	0.11	0.116	0.126	0.125
75	0:17:33	0.11	0.116	0.126	0.125
76	0:17:47	0.11	0.117	0.127	0.125
77	0:18:01	0.11	0.117	0.127	0.125
78	0:18:15	0.11	0.116	0.127	0.125
79	0:18:29	0.11	0.116	0.127	0.125
80	0:18:43	0.11	0.116	0.127	0.124
81	0:18:57	0.11	0.117	0.127	0.125
82	0:19:11	0.11	0.116	0.128	0.124
83	0:19:25	0.11	0.116	0.127	0.125
84	0:19:39	0.11	0.116	0.127	0.125
85	0:19:53	0.11	0.116	0.126	0.125
86	0:20:07	0.11	0.116	0.125	0.125
87	0:20:21	0.11	0.116	0.125	0.125
88	0:20:35	0.11	0.116	0.125	0.125
89	0:20:49	0.11	0.116	0.125	0.125
90	0:21:03	0.11	0.116	0.125	0.125
91	0:21:17	0.11	0.116	0.124	0.125
92	0:21:31	0.11	0.116	0.124	0.125
93	0:21:45	0.11	0.116	0.124	0.125
94	0:21:59	0.11	0.116	0.124	0.125
95	0:22:13	0.11	0.116	0.123	0.125
96	0:22:27	0.11	0.116	0.123	0.125
97	0:22:41	0.11	0.116	0.123	0.124
98	0:22:55	0.11	0.116	0.123	0.125
99	0:23:09	0.11	0.116	0.123	0.125
100	0:23:23	0.11	0.116	0.123	0.125
101	0:23:37	0.11	0.116	0.123	0.125
102	0:23:51	0.11	0.117	0.123	0.125
103	0:24:05	0.11	0.116	0.123	0.125
104	0:24:19	0.11	0.116	0.123	0.125
105	0:24:33	0.11	0.116	0.123	0.125
106	0:24:47	0.11	0.117	0.124	0.125
107	0:25:01	0.11	0.117	0.124	0.125
108	0:25:15	0.11	0.117	0.123	0.125
109	0:25:29	0.11	0.116	0.123	0.125
110	0:25:43	0.11	0.117	0.123	0.125
111	0:25:57	0.11	0.117	0.123	0.125
112	0:26:11	0.11	0.117	0.123	0.125
113	0:26:25	0.11	0.116	0.123	0.125
114	0:26:39	0.11	0.116	0.123	0.125
115	0:26:53	0.11	0.117	0.123	0.124
116	0:27:07	0.11	0.116	0.123	0.124
117	0:27:21	0.111	0.117	0.124	0.125
118	0:27:35	0.11	0.116	0.123	0.125
119	0:27:49	0.11	0.117	0.123	0.125
120	0:28:03	0.11	0.117	0.123	0.125
121	0:28:17	0.111	0.117	0.124	0.125
122	0:28:31	0.11	0.117	0.124	0.125
123	0:28:45	0.11	0.117	0.124	0.125
124	0:28:59	0.111	0.117	0.124	0.125
125	0:29:13	0.11	0.117	0.124	0.125
126	0:29:27	0.111	0.117	0.124	0.125
127	0:29:41	0.111	0.117	0.124	0.125
128	0:29:55	0.11	0.117	0.124	0.125
129	0:30:09	0.11	0.116	0.124	0.124
130	0:30:23	0.111	0.117	0.124	0.125
131	0:30:37	0.11	0.117	0.124	0.125
132	0:30:51	0.11	0.117	0.124	0.125
133	0:31:05	0.111	0.117	0.124	0.125
134	0:31:19	0.111	0.117	0.124	0.125
135	0:31:33	0.111	0.117	0.124	0.125
136	0:31:47	0.111	0.117	0.124	0.125
137	0:32:01	0.111	0.117	0.124	0.125
138	0:32:15	0.111	0.117	0.125	0.125
139	0:32:29	0.111	0.117	0.125	0.125
140	0:32:43	0.111	0.117	0.125	0.125
141	0:32:57	0.111	0.117	0.124	0.125
142	0:33:11	0.111	0.117	0.125	0.125
143	0:33:25	0.111	0.117	0.126	0.125
144	0:33:39	0.111	0.117	0.125	0.125
145	0:33:53	0.111	0.117	0.124	0.125
146	0:34:07	0.111	0.117	0.123	0.125
147	0:34:21	0.111	0.117	0.124	0.125
148	0:34:35	0.111	0.117	0.123	0.125
149	0:34:49	0.111	0.117	0.124	0.125
150	0:35:03	0.111	0.117	0.123	0.125
151	0:35:17	0.111	0.117	0.123	0.125
152	0:35:31	0.111	0.117	0.123	0.125
153	0:35:45	0.111	0.117	0.123	0.125
154	0:35:59	0.111	0.117	0.123	0.125
155	0:36:13	0.111	0.117	0.123	0.125
156	0:36:27	0.111	0.117	0.123	0.125
157	0:36:41	0.111	0.117	0.123	0.125
158	0:36:55	0.111	0.117	0.123	0.125
159	0:37:09	0.111	0.117	0.123	0.125
160	0:37:23	0.111	0.117	0.123	0.125
161	0:37:37	0.111	0.117	0.123	0.125
162	0:37:51	0.111	0.117	0.123	0.125
163	0:38:05	0.111	0.117	0.123	0.125
164	0:38:19	0.111	0.117	0.123	0.125
165	0:38:33	0.111	0.117	0.123	0.125
166	0:38:47	0.111	0.117	0.123	0.125
167	0:39:01	0.111	0.117	0.123	0.125
168	0:39:15	0.111	0.117	0.147	0.125
169	0:39:29	0.111	0.117	0.125	0.125
170	0:39:43	0.111	0.117	0.123	0.125
171	0:39:57	0.111	0.117	0.123	0.125
172	0:40:11	0.111	0.117	0.123	0.125
173	0:40:25	0.111	0.117	0.123	0.125
174	0:40:39	0.111	0.117	0.123	0.125
175	0:40:53	0.111	0.117	0.123	0.125
176	0:41:07	0.111	0.117	0.123	0.125
177	0:41:21	0.111	0.117	0.123	0.125
178	0:41:35	0.111	0.117	0.123	0.125
179	0:41:49	0.111	0.117	0.123	0.125
180	0:42:03	0.111	0.117	0.123	0.125
181	0:42:17	0.111	0.117	0.123	0.125
182	0:42:31	0.111	0.117	0.123	0.125
183	0:42:45	0.111	0.117	0.123	0.125
184	0:42:59	0.111	0.117	0.123	0.125
185	0:43:13	0.111	0.117	0.123	0.125
186	0:43:27	0.111	0.117	0.123	0.125
187	0:43:41	0.111	0.117	0.123	0.125
188	0:43:55	0.111	0.117	0.123	0.125
189	0:44:09	0.111	0.117	0.123	0.124
190	0:44:23	0.111	0.117	0.123	0.125
191	0:44:37	0.111	0.117	0.123	0.125
192	0:44:51	0.111	0.117	0.123	0.125
193	0:45:05	0.111	0.117	0.123	0.125
194	0:45:19	0.111	0.117	0.123	0.125
195	0:45:33	0.111	0.117	0.123	0.125
196	0:45:47	0.111	0.117	0.123	0.125
197	0:46:01	0.111	0.117	0.123	0.125
198	0:46:15	0.111	0.117	0.123	0.125
199	0:46:29	0.111	0.117	0.123	0.125
200	0:46:43	0.111	0.117	0.123	0.125
201	0:46:57	0.111	0.117	0.123	0.125
202	0:47:11	0.111	0.117	0.123	0.125
203	0:47:25	0.111	0.117	0.123	0.125
204	0:47:39	0.111	0.117	0.123	0.125
205	0:47:53	0.111	0.117	0.123	0.125
206	0:48:07	0.111	0.117	0.123	0.125
207	0:48:21	0.111	0.117	0.123	0.125
208	0:48:35	0.111	0.117	0.123	0.125
209	0:48:49	0.111	0.117	0.123	0.125
210	0:49:03	0.111	0.117	0.123	0.125
211	0:49:17	0.111	0.117	0.123	0.125
212	0:49:31	0.111	0.117	0.123	0.125
213	0:49:45	0.111	0.117	0.123	0.125
214	0:49:59	0.112	0.117	0.123	0.125
215	0:50:13	0.111	0.117	0.123	0.125
216	0:50:27	0.111	0.118	0.123	0.125
217	0:50:41	0.112	0.118	0.124	0.125
218	0:50:55	0.111	0.117	0.123	0.124
219	0:51:09	0.112	0.117	0.123	0.125
220	0:51:23	0.112	0.118	0.123	0.125
221	0:51:37	0.111	0.118	0.123	0.125
222	0:51:51	0.112	0.118	0.124	0.125
223	0:52:05	0.111	0.117	0.124	0.125
224	0:52:19	0.112	0.117	0.124	0.125
225	0:52:33	0.112	0.117	0.123	0.125
226	0:52:47	0.112	0.118	0.124	0.125
227	0:53:01	0.112	0.118	0.124	0.125
228	0:53:15	0.112	0.118	0.123	0.125
229	0:53:29	0.112	0.118	0.124	0.125
230	0:53:43	0.112	0.118	0.124	0.125
231	0:53:57	0.112	0.118	0.124	0.125
232	0:54:11	0.112	0.118	0.123	0.125
233	0:54:25	0.112	0.118	0.124	0.125
234	0:54:39	0.112	0.118	0.124	0.125
235	0:54:53	0.112	0.118	0.124	0.125
236	0:55:07	0.112	0.117	0.124	0.125
237	0:55:21	0.112	0.118	0.124	0.125
238	0:55:35	0.112	0.118	0.124	0.125
239	0:55:49	0.112	0.118	0.124	0.125
240	0:56:03	0.112	0.118	0.124	0.125
241	0:56:17	0.112	0.118	0.124	0.125
242	0:56:31	0.112	0.118	0.124	0.125
243	0:56:45	0.112	0.118	0.124	0.125
244	0:56:59	0.112	0.118	0.124	0.125
245	0:57:13	0.112	0.118	0.124	0.125
246	0:57:27	0.112	0.118	0.124	0.125
247	0:57:41	0.112	0.118	0.124	0.125
248	0:57:55	0.112	0.118	0.124	0.125
249	0:58:09	0.112	0.118	0.124	0.125
250	0:58:23	0.112	0.118	0.124	0.125
251	0:58:37	0.112	0.118	0.124	0.125
252	0:58:51	0.112	0.118	0.124	0.125
253	0:59:05	0.112	0.118	0.124	0.125
254	0:59:19	0.112	0.118	0.124	0.125
255	0:59:33	0.112	0.118	0.124	0.125
256	0:59:47	0.112	0.118	0.124	0.125
257	1:00:01	0.112	0.118	0.124	0.125
258	1:00:15	0.112	0.118	0.124	0.125
259	1:00:29	0.112	0.118	0.124	0.125
260	1:00:43	0.113	0.118	0.124	0.125
261	1:00:57	0.113	0.118	0.124	0.125
262	1:01:11	0.112	0.118	0.124	0.125
263	1:01:25	0.112	0.118	0.124	0.125
264	1:01:39	0.113	0.118	0.124	0.125
265	1:01:53	0.113	0.118	0.124	0.125
266	1:02:07	0.113	0.118	0.124	0.125
267	1:02:21	0.113	0.118	0.124	0.125
268	1:02:35	0.113	0.118	0.124	0.125
269	1:02:49	0.113	0.118	0.124	0.125
270	1:03:03	0.113	0.118	0.124	0.125
271	1:03:17	0.113	0.118	0.124	0.125
272	1:03:31	0.113	0.118	0.124	0.125
273	1:03:45	0.113	0.118	0.124	0.125
274	1:03:59	0.113	0.118	0.124	0.125
275	1:04:13	0.113	0.118	0.124	0.125
276	1:04:27	0.113	0.118	0.124	0.125
277	1:04:41	0.113	0.118	0.124	0.125
278	1:04:55	0.113	0.118	0.124	0.125
279	1:05:09	0.113	0.118	0.124	0.125
280	1:05:23	0.113	0.118	0.124	0.125
281	1:05:37	0.113	0.118	0.124	0.125
282	1:05:51	0.113	0.118	0.124	0.125
283	1:06:05	0.113	0.118	0.124	0.125
284	1:06:19	0.113	0.118	0.124	0.125
285	1:06:33	0.113	0.118	0.124	0.125
286	1:06:47	0.114	0.118	0.124	0.125
287	1:07:01	0.113	0.118	0.124	0.125
288	1:07:15	0.114	0.118	0.124	0.125
289	1:07:29	0.113	0.118	0.124	0.125
290	1:07:43	0.114	0.118	0.124	0.125
291	1:07:57	0.114	0.118	0.124	0.125
292	1:08:11	0.114	0.118	0.125	0.125
293	1:08:25	0.114	0.118	0.124	0.125
294	1:08:39	0.114	0.118	0.124	0.125
295	1:08:53	0.114	0.118	0.124	0.125
296	1:09:07	0.114	0.118	0.124	0.125
297	1:09:21	0.114	0.118	0.124	0.125
298	1:09:35	0.114	0.118	0.124	0.125
299	1:09:49	0.114	0.118	0.124	0.125
300	1:10:03	0.114	0.118	0.124	0.125
301	1:10:17	0.114	0.119	0.125	0.125
302	1:10:31	0.114	0.118	0.124	0.125
303	1:10:45	0.114	0.118	0.124	0.125
304	1:10:59	0.114	0.119	0.125	0.125
305	1:11:13	0.114	0.119	0.125	0.125
306	1:11:27	0.114	0.118	0.124	0.125
307	1:11:41	0.114	0.118	0.125	0.125
308	1:11:55	0.115	0.118	0.125	0.125
309	1:12:09	0.114	0.118	0.125	0.125
310	1:12:23	0.115	0.118	0.125	0.125
311	1:12:37	0.115	0.119	0.125	0.125
312	1:12:51	0.115	0.119	0.124	0.125
313	1:13:05	0.115	0.118	0.125	0.125
314	1:13:19	0.115	0.118	0.125	0.125
315	1:13:33	0.115	0.119	0.125	0.125
316	1:13:47	0.115	0.119	0.125	0.125
317	1:14:01	0.115	0.119	0.125	0.125
318	1:14:15	0.115	0.119	0.125	0.125
319	1:14:29	0.115	0.119	0.125	0.125
320	1:14:43	0.115	0.119	0.125	0.125
321	1:14:57	0.115	0.119	0.125	0.125
322	1:15:11	0.115	0.119	0.125	0.125
323	1:15:25	0.115	0.119	0.125	0.125
324	1:15:39	0.115	0.119	0.125	0.125
325	1:15:53	0.116	0.119	0.125	0.125
326	1:16:07	0.116	0.119	0.125	0.125
327	1:16:21	0.116	0.119	0.125	0.125
328	1:16:35	0.116	0.119	0.125	0.125
329	1:16:49	0.116	0.119	0.125	0.125
330	1:17:03	0.116	0.119	0.125	0.125
331	1:17:17	0.116	0.119	0.125	0.125
332	1:17:31	0.116	0.119	0.125	0.125
333	1:17:45	0.116	0.119	0.125	0.125
334	1:17:59	0.116	0.119	0.125	0.125
335	1:18:13	0.116	0.119	0.125	0.125
336	1:18:27	0.116	0.119	0.125	0.125
337	1:18:41	0.116	0.119	0.125	0.125
338	1:18:55	0.117	0.119	0.125	0.125
339	1:19:09	0.117	0.119	0.125	0.125
340	1:19:23	0.117	0.119	0.125	0.125
341	1:19:37	0.117	0.119	0.125	0.125
342	1:19:51	0.117	0.119	0.125	0.124
343	1:20:05	0.117	0.12	0.125	0.125
344	1:20:19	0.117	0.119	0.125	0.125
345	1:20:33	0.117	0.119	0.125	0.125
346	1:20:47	0.117	0.12	0.126	0.125
347	1:21:01	0.117	0.12	0.125	0.125
348	1:21:15	0.117	0.12	0.126	0.125
349	1:21:29	0.117	0.12	0.125	0.125
350	1:21:43	0.117	0.12	0.125	0.124
351	1:21:57	0.118	0.12	0.126	0.125
352	1:22:11	0.118	0.12	0.126	0.125
353	1:22:25	0.118	0.12	0.126	0.125
354	1:22:39	0.118	0.12	0.126	0.125
355	1:22:53	0.118	0.12	0.126	0.125
356	1:23:07	0.118	0.12	0.126	0.125
357	1:23:21	0.118	0.12	0.126	0.125
358	1:23:35	0.118	0.12	0.126	0.125
359	1:23:49	0.118	0.12	0.126	0.125
360	1:24:03	0.118	0.12	0.126	0.125
361	1:24:17	0.119	0.12	0.126	0.125
362	1:24:31	0.119	0.12	0.126	0.125
363	1:24:45	0.119	0.12	0.126	0.125
364	1:24:59	0.119	0.12	0.126	0.125
365	1:25:13	0.119	0.12	0.126	0.125
366	1:25:27	0.119	0.12	0.126	0.125
367	1:25:41	0.119	0.12	0.126	0.125
368	1:25:55	0.119	0.12	0.126	0.125
369	1:26:09	0.119	0.12	0.126	0.125
370	1:26:23	0.12	0.12	0.126	0.125
371	1:26:37	0.119	0.12	0.126	0.125
372	1:26:51	0.12	0.12	0.126	0.124
373	1:27:05	0.12	0.12	0.126	0.125
374	1:27:19	0.12	0.12	0.126	0.125
375	1:27:33	0.12	0.12	0.127	0.125
376	1:27:47	0.12	0.12	0.126	0.125
377	1:28:01	0.12	0.121	0.127	0.125
378	1:28:15	0.12	0.121	0.126	0.125
379	1:28:29	0.12	0.121	0.127	0.125
380	1:28:43	0.12	0.121	0.127	0.125
381	1:28:57	0.12	0.121	0.127	0.125
382	1:29:11	0.121	0.121	0.127	0.125
383	1:29:25	0.121	0.121	0.127	0.125
384	1:29:39	0.121	0.121	0.127	0.125
385	1:29:53	0.121	0.121	0.127	0.125
