# Supplementary material for: G‐Quadruplexes act as sequence‐dependent protein chaperones
Source: EMBO Rep. 2020 Sep 18;21(10):e49735. doi: 10.15252/embr.201949735 (PMC7534610; doi:10.15252/embr.201949735)
Supplement: Supplementary file 6 — Source Data fore Figure 1 [file EMBR-21-e49735-s004.zip]

Archive with 26 entries (25 files):
- FIG1_Source_Data/
- FIG1_Source_Data/Seq13-24.xlsx
- FIG1_Source_Data/Seq505-528.xlsx
- FIG1_Source_Data/Seq193-216.xlsx
- FIG1_Source_Data/Seq73-96.xlsx
- FIG1_Source_Data/Seq313-336.xlsx
- FIG1_Source_Data/Seq25-48.xlsx
- FIG1_Source_Data/Seq553-576.xlsx
- FIG1_Source_Data/Seq97-120.xlsx
- FIG1_Source_Data/Seq265-288.xlsx
- FIG1_Source_Data/Seq337-360.xlsx
- FIG1_Source_Data/Seq145-168.xlsx
- FIG1_Source_Data/Seq169-192.xlsx
- FIG1_Source_Data/Figure1BAnalysisOfSequenceData.xlsx
- FIG1_Source_Data/Figure1BCleanedData.xlsx
- FIG1_Source_Data/Seq121-144.xlsx
- FIG1_Source_Data/Seq289-312.xlsx
- FIG1_Source_Data/Seq385-408.xlsx
- FIG1_Source_Data/Seq49-72.xlsx
- FIG1_Source_Data/Seq361-384.xlsx
- FIG1_Source_Data/FIG1README.txt
- FIG1_Source_Data/Seq529-552.xlsx
- FIG1_Source_Data/Seq241-264.xlsx
- FIG1_Source_Data/Seq217-240.xlsx
- FIG1_Source_Data/Seq577-600.xlsx
- FIG1_Source_Data/Seq1-12.xlsx
