# Supplementary material for: G‐Quadruplexes act as sequence‐dependent protein chaperones
Source: EMBO Rep. 2020 Sep 18;21(10):e49735. doi: 10.15252/embr.201949735 (PMC7534610; doi:10.15252/embr.201949735)
Supplement: Supplementary file 6 — Source Data fore Figure 1 [file EMBR-21-e49735-s004.zip › FIG1_Source_Data/Seq193-216.xlsx]

## Sheet: Sheet1
Kinetic read	B1	C1	D1			B2	C2	D2			B3	C3	D3			B4	C4	D4			B5	C5	D5			B6	C6	D6			B7	C7	D7			B8	C8	D8			B9	C9	D9			B10	C10	D10
00:00:03	0.181	0.185	0.16	0.175333		0.133	0.256	0.221	0.203333		0.16	0.145	0.183	0.162667		0.113	0.129	0.18	0.140667		0.114	0.128	0.164	0.135333		0.126	0.115	0.169	0.136667		0.114	0.114	0.132	0.12		0.114	0.115	0.112	0.113667		0.113	0.113	0.113	0.113		0.11	0.112	0.111	0.111
00:00:39	0.243	0.233	0.185	0.220333		0.133	0.311	0.273	0.239		0.178	0.111	0.202	0.163667		0.113	0.113	0.192	0.139333		0.114	0.114	0.165	0.131		0.117	0.115	0.147	0.126333		0.114	0.114	0.112	0.113333		0.114	0.114	0.112	0.113333		0.113	0.113	0.113	0.113		0.11	0.112	0.111	0.111
00:01:15	0.103	0.142	0.104	0.116333		0.106	0.268	0.25	0.208		0.11	0.11	0.111	0.110333		0.113	0.113	0.112	0.112667		0.114	0.114	0.113	0.113667		0.117	0.115	0.111	0.114333		0.114	0.114	0.112	0.113333		0.115	0.114	0.113	0.114		0.113	0.113	0.113	0.113		0.11	0.112	0.111	0.111
00:01:51	0.102	0.101	0.104	0.102333		0.106	0.108	0.109	0.107667		0.11	0.11	0.111	0.110333		0.113	0.113	0.112	0.112667		0.114	0.114	0.113	0.113667		0.117	0.115	0.111	0.114333		0.114	0.114	0.112	0.113333		0.114	0.114	0.112	0.113333		0.113	0.112	0.113	0.112667		0.11	0.111	0.111	0.110667
00:02:27	0.102	0.101	0.104	0.102333		0.106	0.108	0.109	0.107667		0.109	0.11	0.111	0.11		0.113	0.113	0.112	0.112667		0.114	0.114	0.113	0.113667		0.117	0.114	0.111	0.114		0.114	0.114	0.111	0.113		0.114	0.114	0.112	0.113333		0.113	0.112	0.112	0.112333		0.11	0.111	0.111	0.110667
00:03:03	0.102	0.101	0.103	0.102		0.106	0.108	0.109	0.107667		0.109	0.11	0.111	0.11		0.113	0.113	0.112	0.112667		0.114	0.114	0.112	0.113333		0.117	0.114	0.111	0.114		0.114	0.114	0.111	0.113		0.114	0.114	0.112	0.113333		0.112	0.112	0.112	0.112		0.109	0.111	0.111	0.110333
00:03:39	0.102	0.101	0.103	0.102		0.106	0.108	0.109	0.107667		0.109	0.11	0.111	0.11		0.113	0.113	0.112	0.112667		0.114	0.114	0.112	0.113333		0.117	0.114	0.111	0.114		0.114	0.114	0.111	0.113		0.114	0.114	0.112	0.113333		0.113	0.112	0.112	0.112333		0.109	0.111	0.111	0.110333
00:04:15	0.102	0.101	0.103	0.102		0.106	0.108	0.109	0.107667		0.109	0.11	0.11	0.109667		0.113	0.113	0.112	0.112667		0.114	0.114	0.112	0.113333		0.117	0.114	0.111	0.114		0.114	0.114	0.111	0.113		0.114	0.114	0.112	0.113333		0.112	0.112	0.112	0.112		0.109	0.111	0.111	0.110333
00:04:51	0.102	0.101	0.103	0.102		0.106	0.108	0.109	0.107667		0.109	0.11	0.11	0.109667		0.113	0.113	0.112	0.112667		0.114	0.114	0.112	0.113333		0.116	0.114	0.111	0.113667		0.114	0.114	0.111	0.113		0.114	0.114	0.112	0.113333		0.112	0.112	0.112	0.112		0.109	0.111	0.111	0.110333
00:05:27	0.102	0.101	0.103	0.102		0.106	0.108	0.109	0.107667		0.109	0.11	0.11	0.109667		0.113	0.113	0.112	0.112667		0.114	0.114	0.112	0.113333		0.117	0.114	0.111	0.114		0.114	0.114	0.111	0.113		0.114	0.114	0.112	0.113333		0.112	0.112	0.112	0.112		0.109	0.111	0.111	0.110333
00:06:03	0.102	0.101	0.103	0.102		0.106	0.108	0.108	0.107333		0.109	0.11	0.11	0.109667		0.113	0.113	0.112	0.112667		0.114	0.114	0.112	0.113333		0.117	0.114	0.111	0.114		0.115	0.114	0.111	0.113333		0.114	0.114	0.112	0.113333		0.112	0.112	0.112	0.112		0.109	0.111	0.111	0.110333
00:06:39	0.102	0.101	0.103	0.102		0.105	0.108	0.109	0.107333		0.109	0.11	0.11	0.109667		0.113	0.113	0.112	0.112667		0.114	0.114	0.112	0.113333		0.116	0.114	0.11	0.113333		0.114	0.114	0.111	0.113		0.114	0.114	0.112	0.113333		0.112	0.112	0.112	0.112		0.109	0.111	0.111	0.110333
00:07:15	0.102	0.101	0.103	0.102		0.105	0.108	0.108	0.107		0.109	0.11	0.11	0.109667		0.113	0.112	0.112	0.112333		0.113	0.114	0.112	0.113		0.116	0.114	0.11	0.113333		0.114	0.114	0.111	0.113		0.114	0.114	0.112	0.113333		0.112	0.112	0.112	0.112		0.109	0.111	0.111	0.110333
00:07:51	0.102	0.101	0.103	0.102		0.105	0.108	0.108	0.107		0.109	0.11	0.11	0.109667		0.113	0.113	0.112	0.112667		0.113	0.114	0.112	0.113		0.116	0.114	0.11	0.113333		0.114	0.114	0.111	0.113		0.114	0.114	0.112	0.113333		0.112	0.112	0.112	0.112		0.109	0.111	0.111	0.110333
00:08:27	0.102	0.101	0.103	0.102		0.105	0.107	0.108	0.106667		0.109	0.11	0.11	0.109667		0.113	0.112	0.112	0.112333		0.113	0.114	0.112	0.113		0.116	0.114	0.11	0.113333		0.114	0.114	0.111	0.113		0.114	0.113	0.112	0.113		0.112	0.112	0.112	0.112		0.109	0.111	0.11	0.11
00:09:03	0.102	0.101	0.103	0.102		0.105	0.107	0.108	0.106667		0.109	0.109	0.11	0.109333		0.113	0.112	0.112	0.112333		0.113	0.114	0.112	0.113		0.116	0.114	0.11	0.113333		0.114	0.113	0.111	0.112667		0.114	0.113	0.112	0.113		0.112	0.112	0.112	0.112		0.109	0.111	0.11	0.11
00:09:39	0.102	0.101	0.103	0.102		0.105	0.107	0.108	0.106667		0.109	0.11	0.11	0.109667		0.113	0.113	0.112	0.112667		0.113	0.114	0.112	0.113		0.116	0.114	0.11	0.113333		0.114	0.114	0.111	0.113		0.114	0.113	0.112	0.113		0.112	0.112	0.112	0.112		0.109	0.111	0.11	0.11
00:10:15	0.101	0.101	0.103	0.101667		0.105	0.107	0.108	0.106667		0.109	0.109	0.11	0.109333		0.112	0.112	0.111	0.111667		0.113	0.113	0.112	0.112667		0.116	0.114	0.11	0.113333		0.113	0.113	0.111	0.112333		0.114	0.113	0.112	0.113		0.112	0.112	0.112	0.112		0.109	0.111	0.11	0.11
00:10:51	0.101	0.101	0.103	0.101667		0.105	0.107	0.108	0.106667		0.109	0.109	0.11	0.109333		0.113	0.112	0.111	0.112		0.113	0.113	0.112	0.112667		0.116	0.114	0.11	0.113333		0.113	0.113	0.111	0.112333		0.113	0.113	0.112	0.112667		0.112	0.111	0.112	0.111667		0.109	0.111	0.11	0.11
00:11:27	0.102	0.101	0.103	0.102		0.105	0.107	0.108	0.106667		0.109	0.11	0.11	0.109667		0.113	0.112	0.112	0.112333		0.113	0.114	0.112	0.113		0.116	0.114	0.11	0.113333		0.114	0.113	0.111	0.112667		0.114	0.113	0.112	0.113		0.112	0.111	0.112	0.111667		0.109	0.111	0.11	0.11
00:12:03	0.101	0.101	0.103	0.101667		0.105	0.107	0.108	0.106667		0.109	0.109	0.11	0.109333		0.113	0.112	0.112	0.112333		0.113	0.113	0.112	0.112667		0.116	0.114	0.11	0.113333		0.113	0.113	0.111	0.112333		0.114	0.113	0.112	0.113		0.112	0.111	0.112	0.111667		0.109	0.111	0.11	0.11
00:12:39	0.101	0.101	0.103	0.101667		0.105	0.107	0.108	0.106667		0.109	0.109	0.11	0.109333		0.113	0.112	0.112	0.112333		0.113	0.113	0.112	0.112667		0.116	0.114	0.11	0.113333		0.113	0.113	0.111	0.112333		0.113	0.113	0.112	0.112667		0.112	0.112	0.112	0.112		0.109	0.111	0.11	0.11
00:13:15	0.102	0.101	0.103	0.102		0.105	0.107	0.108	0.106667		0.109	0.109	0.11	0.109333		0.113	0.112	0.112	0.112333		0.113	0.113	0.112	0.112667		0.116	0.114	0.11	0.113333		0.113	0.113	0.111	0.112333		0.114	0.113	0.112	0.113		0.112	0.111	0.112	0.111667		0.109	0.111	0.11	0.11
00:13:51	0.101	0.101	0.103	0.101667		0.105	0.107	0.108	0.106667		0.109	0.109	0.11	0.109333		0.113	0.112	0.112	0.112333		0.113	0.113	0.112	0.112667		0.116	0.114	0.11	0.113333		0.113	0.113	0.111	0.112333		0.114	0.113	0.112	0.113		0.112	0.111	0.112	0.111667		0.109	0.111	0.11	0.11
00:14:27	0.101	0.1	0.103	0.101333		0.105	0.107	0.108	0.106667		0.109	0.109	0.11	0.109333		0.113	0.112	0.112	0.112333		0.113	0.113	0.112	0.112667		0.116	0.114	0.11	0.113333		0.113	0.113	0.111	0.112333		0.113	0.113	0.112	0.112667		0.112	0.111	0.112	0.111667		0.109	0.111	0.11	0.11
00:15:03	0.102	0.101	0.103	0.102		0.105	0.107	0.108	0.106667		0.109	0.109	0.11	0.109333		0.113	0.112	0.112	0.112333		0.113	0.113	0.112	0.112667		0.116	0.114	0.11	0.113333		0.114	0.113	0.111	0.112667		0.114	0.113	0.112	0.113		0.112	0.111	0.112	0.111667		0.109	0.111	0.11	0.11
00:15:39	0.101	0.101	0.103	0.101667		0.105	0.107	0.108	0.106667		0.109	0.109	0.11	0.109333		0.113	0.112	0.111	0.112		0.113	0.113	0.112	0.112667		0.116	0.114	0.11	0.113333		0.113	0.113	0.111	0.112333		0.113	0.113	0.112	0.112667		0.112	0.111	0.112	0.111667		0.109	0.111	0.11	0.11
00:16:15	0.101	0.1	0.103	0.101333		0.105	0.107	0.108	0.106667		0.109	0.109	0.11	0.109333		0.113	0.112	0.111	0.112		0.113	0.113	0.112	0.112667		0.116	0.113	0.11	0.113		0.113	0.113	0.111	0.112333		0.113	0.113	0.112	0.112667		0.112	0.111	0.112	0.111667		0.109	0.111	0.11	0.11
00:16:51	0.101	0.1	0.103	0.101333		0.104	0.107	0.108	0.106333		0.108	0.109	0.109	0.108667		0.112	0.112	0.111	0.111667		0.113	0.113	0.112	0.112667		0.116	0.113	0.11	0.113		0.113	0.113	0.11	0.112		0.113	0.113	0.112	0.112667		0.112	0.111	0.112	0.111667		0.108	0.111	0.11	0.109667
00:17:27	0.101	0.1	0.103	0.101333		0.104	0.107	0.108	0.106333		0.109	0.109	0.109	0.109		0.112	0.112	0.111	0.111667		0.113	0.113	0.111	0.112333		0.116	0.113	0.11	0.113		0.113	0.113	0.11	0.112		0.113	0.113	0.112	0.112667		0.112	0.111	0.111	0.111333		0.108	0.11	0.11	0.109333
00:18:03	0.101	0.1	0.103	0.101333		0.105	0.107	0.108	0.106667		0.108	0.109	0.109	0.108667		0.112	0.112	0.111	0.111667		0.113	0.113	0.112	0.112667		0.116	0.113	0.11	0.113		0.113	0.113	0.11	0.112		0.113	0.113	0.111	0.112333		0.112	0.111	0.111	0.111333		0.109	0.111	0.11	0.11
00:18:39	0.101	0.1	0.103	0.101333		0.105	0.107	0.108	0.106667		0.109	0.109	0.109	0.109		0.112	0.112	0.111	0.111667		0.113	0.113	0.112	0.112667		0.116	0.113	0.11	0.113		0.113	0.113	0.11	0.112		0.113	0.113	0.111	0.112333		0.112	0.111	0.111	0.111333		0.109	0.11	0.11	0.109667
00:19:15	0.101	0.1	0.103	0.101333		0.105	0.107	0.108	0.106667		0.109	0.109	0.109	0.109		0.112	0.112	0.111	0.111667		0.113	0.113	0.112	0.112667		0.116	0.113	0.11	0.113		0.113	0.113	0.111	0.112333		0.114	0.113	0.112	0.113		0.112	0.111	0.112	0.111667		0.109	0.111	0.11	0.11
00:19:51	0.101	0.1	0.103	0.101333		0.105	0.107	0.108	0.106667		0.109	0.109	0.109	0.109		0.112	0.112	0.111	0.111667		0.113	0.113	0.112	0.112667		0.116	0.113	0.11	0.113		0.113	0.113	0.11	0.112		0.113	0.113	0.112	0.112667		0.112	0.111	0.111	0.111333		0.109	0.111	0.11	0.11
00:20:27	0.101	0.101	0.103	0.101667		0.105	0.107	0.108	0.106667		0.109	0.109	0.109	0.109		0.112	0.112	0.111	0.111667		0.113	0.113	0.112	0.112667		0.116	0.114	0.11	0.113333		0.114	0.113	0.11	0.112333		0.114	0.113	0.112	0.113		0.112	0.111	0.112	0.111667		0.109	0.111	0.11	0.11
00:21:03	0.101	0.1	0.103	0.101333		0.105	0.107	0.108	0.106667		0.109	0.109	0.109	0.109		0.113	0.112	0.111	0.112		0.113	0.113	0.112	0.112667		0.116	0.113	0.11	0.113		0.113	0.113	0.11	0.112		0.113	0.113	0.112	0.112667		0.112	0.111	0.112	0.111667		0.109	0.111	0.11	0.11
00:21:39	0.102	0.1	0.103	0.101667		0.105	0.107	0.108	0.106667		0.109	0.109	0.109	0.109		0.112	0.112	0.111	0.111667		0.113	0.113	0.112	0.112667		0.116	0.113	0.11	0.113		0.113	0.113	0.11	0.112		0.113	0.113	0.112	0.112667		0.112	0.111	0.112	0.111667		0.109	0.111	0.11	0.11
00:22:15	0.102	0.1	0.103	0.101667		0.105	0.107	0.108	0.106667		0.109	0.109	0.109	0.109		0.112	0.112	0.111	0.111667		0.113	0.113	0.112	0.112667		0.116	0.114	0.11	0.113333		0.113	0.113	0.11	0.112		0.113	0.113	0.111	0.112333		0.111	0.111	0.111	0.111		0.109	0.111	0.11	0.11
00:22:51	0.102	0.1	0.103	0.101667		0.105	0.107	0.108	0.106667		0.109	0.109	0.109	0.109		0.112	0.112	0.111	0.111667		0.113	0.113	0.111	0.112333		0.116	0.113	0.11	0.113		0.113	0.113	0.11	0.112		0.113	0.113	0.111	0.112333		0.112	0.111	0.111	0.111333		0.109	0.111	0.11	0.11
00:23:27	0.102	0.101	0.103	0.102		0.105	0.107	0.108	0.106667		0.109	0.109	0.109	0.109		0.112	0.112	0.111	0.111667		0.113	0.113	0.112	0.112667		0.116	0.114	0.11	0.113333		0.113	0.113	0.11	0.112		0.113	0.113	0.111	0.112333		0.112	0.111	0.111	0.111333		0.109	0.111	0.11	0.11
00:24:03	0.102	0.101	0.103	0.102		0.105	0.107	0.108	0.106667		0.109	0.109	0.11	0.109333		0.113	0.112	0.111	0.112		0.113	0.113	0.112	0.112667		0.116	0.114	0.11	0.113333		0.114	0.113	0.111	0.112667		0.114	0.113	0.112	0.113		0.112	0.111	0.112	0.111667		0.109	0.111	0.11	0.11
00:24:39	0.102	0.101	0.103	0.102		0.105	0.107	0.108	0.106667		0.109	0.109	0.109	0.109		0.113	0.112	0.111	0.112		0.113	0.113	0.112	0.112667		0.116	0.114	0.11	0.113333		0.113	0.113	0.11	0.112		0.113	0.113	0.111	0.112333		0.112	0.111	0.112	0.111667		0.109	0.111	0.11	0.11
00:25:15	0.102	0.101	0.103	0.102		0.105	0.107	0.108	0.106667		0.109	0.109	0.109	0.109		0.113	0.112	0.111	0.112		0.113	0.113	0.112	0.112667		0.116	0.114	0.11	0.113333		0.113	0.113	0.11	0.112		0.114	0.113	0.111	0.112667		0.112	0.111	0.111	0.111333		0.109	0.111	0.11	0.11
00:25:51	0.103	0.101	0.103	0.102333		0.105	0.107	0.108	0.106667		0.109	0.109	0.109	0.109		0.113	0.112	0.111	0.112		0.113	0.113	0.112	0.112667		0.116	0.114	0.11	0.113333		0.114	0.113	0.11	0.112333		0.113	0.113	0.111	0.112333		0.111	0.111	0.111	0.111		0.109	0.111	0.11	0.11
00:26:27	0.103	0.101	0.103	0.102333		0.105	0.107	0.108	0.106667		0.109	0.109	0.109	0.109		0.113	0.112	0.111	0.112		0.113	0.113	0.112	0.112667		0.116	0.113	0.11	0.113		0.114	0.113	0.111	0.112667		0.114	0.113	0.111	0.112667		0.112	0.111	0.111	0.111333		0.11	0.111	0.11	0.110333
00:27:03	0.104	0.101	0.104	0.103		0.105	0.107	0.108	0.106667		0.109	0.109	0.109	0.109		0.113	0.112	0.111	0.112		0.113	0.113	0.112	0.112667		0.116	0.114	0.11	0.113333		0.114	0.113	0.111	0.112667		0.114	0.113	0.112	0.113		0.112	0.111	0.111	0.111333		0.11	0.111	0.11	0.110333
00:27:39	0.105	0.102	0.104	0.103667		0.106	0.107	0.108	0.107		0.109	0.109	0.109	0.109		0.113	0.112	0.111	0.112		0.114	0.113	0.112	0.113		0.116	0.114	0.11	0.113333		0.114	0.113	0.111	0.112667		0.114	0.113	0.112	0.113		0.112	0.111	0.112	0.111667		0.11	0.111	0.11	0.110333
00:28:15	0.106	0.102	0.104	0.104		0.106	0.107	0.108	0.107		0.109	0.109	0.109	0.109		0.113	0.112	0.111	0.112		0.114	0.113	0.112	0.113		0.116	0.114	0.11	0.113333		0.115	0.113	0.111	0.113		0.114	0.113	0.112	0.113		0.112	0.111	0.112	0.111667		0.111	0.112	0.11	0.111
00:28:51	0.106	0.103	0.105	0.104667		0.106	0.108	0.108	0.107333		0.109	0.109	0.109	0.109		0.113	0.112	0.111	0.112		0.114	0.113	0.112	0.113		0.116	0.114	0.11	0.113333		0.115	0.113	0.111	0.113		0.114	0.113	0.111	0.112667		0.112	0.111	0.111	0.111333		0.111	0.112	0.111	0.111333
00:29:27	0.108	0.103	0.105	0.105333		0.107	0.108	0.109	0.108		0.109	0.109	0.109	0.109		0.114	0.112	0.112	0.112667		0.115	0.114	0.112	0.113667		0.116	0.114	0.11	0.113333		0.115	0.114	0.111	0.113333		0.114	0.113	0.112	0.113		0.112	0.111	0.111	0.111333		0.112	0.112	0.111	0.111667
00:30:03	0.109	0.104	0.106	0.106333		0.107	0.108	0.109	0.108		0.109	0.109	0.109	0.109		0.114	0.113	0.112	0.113		0.115	0.114	0.112	0.113667		0.116	0.114	0.11	0.113333		0.116	0.114	0.111	0.113667		0.114	0.113	0.112	0.113		0.111	0.111	0.111	0.111		0.112	0.112	0.111	0.111667
00:30:39	0.11	0.105	0.107	0.107333		0.108	0.108	0.109	0.108333		0.109	0.109	0.109	0.109		0.114	0.113	0.112	0.113		0.115	0.114	0.112	0.113667		0.117	0.114	0.11	0.113667		0.116	0.114	0.111	0.113667		0.115	0.113	0.112	0.113333		0.112	0.111	0.112	0.111667		0.113	0.112	0.111	0.112
00:31:15	0.111	0.106	0.108	0.108333		0.108	0.108	0.109	0.108333		0.109	0.109	0.109	0.109		0.115	0.113	0.112	0.113333		0.116	0.114	0.113	0.114333		0.117	0.114	0.11	0.113667		0.117	0.114	0.112	0.114333		0.115	0.114	0.112	0.113667		0.112	0.111	0.112	0.111667		0.114	0.113	0.112	0.113
00:31:51	0.113	0.107	0.109	0.109667		0.109	0.109	0.11	0.109333		0.109	0.109	0.109	0.109		0.116	0.113	0.112	0.113667		0.117	0.114	0.113	0.114667		0.117	0.114	0.11	0.113667		0.117	0.114	0.112	0.114333		0.115	0.114	0.112	0.113667		0.112	0.111	0.112	0.111667		0.114	0.113	0.112	0.113
00:32:27	0.114	0.108	0.11	0.110667		0.11	0.109	0.11	0.109667		0.109	0.109	0.109	0.109		0.116	0.113	0.112	0.113667		0.117	0.115	0.113	0.115		0.117	0.114	0.11	0.113667		0.118	0.115	0.112	0.115		0.116	0.114	0.112	0.114		0.112	0.111	0.112	0.111667		0.115	0.114	0.112	0.113667
00:33:03	0.116	0.109	0.111	0.112		0.111	0.11	0.11	0.110333		0.109	0.109	0.109	0.109		0.117	0.114	0.113	0.114667		0.118	0.115	0.114	0.115667		0.118	0.114	0.11	0.114		0.119	0.115	0.113	0.115667		0.116	0.114	0.112	0.114		0.112	0.111	0.111	0.111333		0.116	0.114	0.113	0.114333
00:33:39	0.118	0.11	0.112	0.113333		0.111	0.11	0.111	0.110667		0.11	0.109	0.109	0.109333		0.118	0.114	0.113	0.115		0.119	0.116	0.114	0.116333		0.118	0.115	0.111	0.114667		0.12	0.116	0.113	0.116333		0.117	0.114	0.112	0.114333		0.112	0.111	0.112	0.111667		0.117	0.115	0.114	0.115333
00:34:15	0.119	0.111	0.114	0.114667		0.112	0.111	0.111	0.111333		0.11	0.11	0.11	0.11		0.119	0.115	0.114	0.116		0.12	0.116	0.115	0.117		0.118	0.115	0.111	0.114667		0.121	0.116	0.114	0.117		0.117	0.115	0.113	0.115		0.113	0.111	0.112	0.112		0.118	0.115	0.114	0.115667
00:34:51	0.121	0.113	0.115	0.116333		0.113	0.111	0.112	0.112		0.11	0.11	0.11	0.11		0.12	0.115	0.114	0.116333		0.121	0.117	0.115	0.117667		0.119	0.115	0.111	0.115		0.122	0.117	0.114	0.117667		0.118	0.115	0.113	0.115333		0.113	0.111	0.112	0.112		0.12	0.116	0.115	0.117
00:35:27	0.123	0.114	0.116	0.117667		0.114	0.112	0.113	0.113		0.11	0.11	0.11	0.11		0.121	0.116	0.115	0.117333		0.122	0.117	0.116	0.118333		0.12	0.115	0.111	0.115333		0.123	0.118	0.115	0.118667		0.119	0.115	0.114	0.116		0.113	0.112	0.112	0.112333		0.121	0.117	0.116	0.118
00:36:03	0.125	0.116	0.118	0.119667		0.116	0.113	0.114	0.114333		0.11	0.11	0.11	0.11		0.122	0.116	0.115	0.117667		0.123	0.118	0.116	0.119		0.12	0.115	0.112	0.115667		0.124	0.118	0.116	0.119333		0.119	0.116	0.114	0.116333		0.113	0.112	0.112	0.112333		0.122	0.117	0.116	0.118333
00:36:39	0.127	0.117	0.119	0.121		0.117	0.113	0.114	0.114667		0.111	0.11	0.11	0.110333		0.123	0.117	0.116	0.118667		0.125	0.119	0.117	0.120333		0.121	0.116	0.112	0.116333		0.126	0.119	0.117	0.120667		0.12	0.116	0.114	0.116667		0.114	0.112	0.112	0.112667		0.123	0.118	0.117	0.119333
00:37:15	0.128	0.118	0.121	0.122333		0.118	0.114	0.115	0.115667		0.111	0.11	0.11	0.110333		0.124	0.118	0.117	0.119667		0.126	0.12	0.118	0.121333		0.122	0.116	0.113	0.117		0.127	0.12	0.118	0.121667		0.121	0.117	0.115	0.117667		0.114	0.112	0.112	0.112667		0.125	0.119	0.118	0.120667
00:37:51	0.13	0.12	0.123	0.124333		0.119	0.115	0.116	0.116667		0.111	0.11	0.11	0.110333		0.125	0.118	0.117	0.12		0.127	0.12	0.119	0.122		0.122	0.116	0.113	0.117		0.128	0.121	0.118	0.122333		0.122	0.117	0.115	0.118		0.114	0.112	0.112	0.112667		0.126	0.12	0.119	0.121667
00:38:27	0.132	0.122	0.124	0.126		0.12	0.116	0.117	0.117667		0.112	0.11	0.11	0.110667		0.126	0.119	0.118	0.121		0.128	0.121	0.12	0.123		0.123	0.117	0.113	0.117667		0.129	0.122	0.119	0.123333		0.123	0.118	0.116	0.119		0.115	0.112	0.112	0.113		0.127	0.121	0.12	0.122667
00:39:03	0.134	0.124	0.126	0.128		0.122	0.117	0.118	0.119		0.112	0.111	0.111	0.111333		0.128	0.12	0.119	0.122333		0.13	0.122	0.121	0.124333		0.124	0.117	0.114	0.118333		0.131	0.123	0.121	0.125		0.124	0.118	0.117	0.119667		0.115	0.112	0.113	0.113333		0.129	0.122	0.121	0.124
00:39:39	0.135	0.125	0.128	0.129333		0.123	0.117	0.119	0.119667		0.113	0.111	0.111	0.111667		0.129	0.121	0.12	0.123333		0.131	0.123	0.122	0.125333		0.125	0.118	0.114	0.119		0.132	0.124	0.122	0.126		0.125	0.119	0.117	0.120333		0.115	0.112	0.113	0.113333		0.13	0.123	0.122	0.125
00:40:15	0.137	0.126	0.129	0.130667		0.124	0.118	0.12	0.120667		0.113	0.111	0.111	0.111667		0.13	0.121	0.121	0.124		0.132	0.124	0.123	0.126333		0.125	0.118	0.115	0.119333		0.133	0.124	0.123	0.126667		0.126	0.12	0.117	0.121		0.116	0.112	0.113	0.113667		0.131	0.124	0.123	0.126
00:40:51	0.139	0.128	0.131	0.132667		0.125	0.119	0.121	0.121667		0.114	0.111	0.111	0.112		0.131	0.123	0.122	0.125333		0.133	0.125	0.124	0.127333		0.126	0.119	0.115	0.12		0.135	0.126	0.124	0.128333		0.127	0.121	0.118	0.122		0.116	0.113	0.113	0.114		0.133	0.125	0.124	0.127333
00:41:27	0.141	0.13	0.133	0.134667		0.127	0.121	0.122	0.123333		0.114	0.112	0.112	0.112667		0.133	0.124	0.123	0.126667		0.135	0.126	0.125	0.128667		0.127	0.12	0.116	0.121		0.136	0.127	0.125	0.129333		0.128	0.121	0.119	0.122667		0.117	0.114	0.113	0.114667		0.134	0.126	0.125	0.128333
00:42:03	0.142	0.132	0.134	0.136		0.128	0.121	0.123	0.124		0.115	0.112	0.112	0.113		0.134	0.124	0.124	0.127333		0.136	0.127	0.126	0.129667		0.128	0.12	0.117	0.121667		0.137	0.128	0.126	0.130333		0.129	0.122	0.12	0.123667		0.117	0.113	0.113	0.114333		0.135	0.127	0.126	0.129333
00:42:39	0.144	0.133	0.136	0.137667		0.129	0.123	0.124	0.125333		0.115	0.112	0.112	0.113		0.135	0.125	0.125	0.128333		0.137	0.128	0.127	0.130667		0.129	0.121	0.118	0.122667		0.139	0.129	0.127	0.131667		0.13	0.123	0.121	0.124667		0.118	0.114	0.114	0.115333		0.136	0.129	0.128	0.131
00:43:15	0.145	0.135	0.138	0.139333		0.13	0.124	0.125	0.126333		0.116	0.113	0.113	0.114		0.136	0.126	0.126	0.129333		0.139	0.13	0.128	0.132333		0.13	0.122	0.118	0.123333		0.14	0.13	0.129	0.133		0.131	0.124	0.121	0.125333		0.119	0.114	0.114	0.115667		0.138	0.13	0.129	0.132333
00:43:51	0.147	0.136	0.14	0.141		0.132	0.124	0.126	0.127333		0.117	0.113	0.113	0.114333		0.138	0.127	0.127	0.130667		0.14	0.131	0.13	0.133667		0.131	0.122	0.119	0.124		0.141	0.131	0.13	0.134		0.132	0.125	0.122	0.126333		0.119	0.114	0.114	0.115667		0.139	0.131	0.13	0.133333
00:44:27	0.149	0.138	0.141	0.142667		0.133	0.126	0.128	0.129		0.118	0.113	0.114	0.115		0.139	0.128	0.128	0.131667		0.141	0.132	0.131	0.134667		0.132	0.123	0.12	0.125		0.143	0.132	0.131	0.135333		0.133	0.126	0.123	0.127333		0.12	0.115	0.115	0.116667		0.14	0.132	0.131	0.134333
00:45:03	0.15	0.14	0.143	0.144333		0.134	0.127	0.129	0.13		0.119	0.114	0.114	0.115667		0.14	0.13	0.13	0.133333		0.142	0.133	0.132	0.135667		0.133	0.124	0.121	0.126		0.144	0.134	0.132	0.136667		0.134	0.127	0.124	0.128333		0.121	0.115	0.115	0.117		0.142	0.133	0.132	0.135667
00:45:39	0.151	0.141	0.144	0.145333		0.135	0.128	0.13	0.131		0.119	0.115	0.115	0.116333		0.142	0.13	0.131	0.134333		0.144	0.134	0.133	0.137		0.134	0.125	0.122	0.127		0.145	0.135	0.134	0.138		0.135	0.128	0.125	0.129333		0.121	0.115	0.115	0.117		0.143	0.134	0.134	0.137
00:46:15	0.153	0.143	0.146	0.147333		0.137	0.129	0.131	0.132333		0.12	0.115	0.115	0.116667		0.143	0.132	0.132	0.135667		0.145	0.135	0.135	0.138333		0.135	0.126	0.123	0.128		0.147	0.136	0.135	0.139333		0.136	0.129	0.126	0.130333		0.122	0.116	0.116	0.118		0.144	0.135	0.135	0.138
00:46:51	0.154	0.144	0.147	0.148333		0.138	0.13	0.132	0.133333		0.121	0.116	0.116	0.117667		0.144	0.133	0.133	0.136667		0.146	0.137	0.136	0.139667		0.136	0.126	0.124	0.128667		0.148	0.137	0.136	0.140333		0.138	0.13	0.127	0.131667		0.123	0.117	0.116	0.118667		0.145	0.137	0.136	0.139333
00:47:27	0.155	0.146	0.149	0.15		0.139	0.131	0.134	0.134667		0.122	0.116	0.116	0.118		0.145	0.134	0.134	0.137667		0.147	0.138	0.137	0.140667		0.137	0.127	0.125	0.129667		0.149	0.138	0.137	0.141333		0.139	0.131	0.128	0.132667		0.123	0.117	0.117	0.119		0.146	0.138	0.137	0.140333
00:48:03	0.157	0.147	0.15	0.151333		0.14	0.132	0.135	0.135667		0.123	0.117	0.117	0.119		0.146	0.135	0.135	0.138667		0.148	0.139	0.138	0.141667		0.138	0.128	0.125	0.130333		0.15	0.139	0.139	0.142667		0.14	0.132	0.129	0.133667		0.124	0.117	0.117	0.119333		0.147	0.139	0.138	0.141333
00:48:39	0.158	0.149	0.151	0.152667		0.141	0.133	0.136	0.136667		0.124	0.117	0.118	0.119667		0.148	0.136	0.136	0.14		0.15	0.14	0.139	0.143		0.138	0.129	0.126	0.131		0.151	0.14	0.14	0.143667		0.14	0.132	0.13	0.134		0.125	0.118	0.117	0.12		0.148	0.14	0.139	0.142333
00:49:15	0.159	0.15	0.153	0.154		0.142	0.134	0.137	0.137667		0.124	0.118	0.118	0.12		0.149	0.137	0.137	0.141		0.151	0.141	0.14	0.144		0.139	0.13	0.127	0.132		0.153	0.141	0.141	0.145		0.141	0.133	0.131	0.135		0.126	0.118	0.118	0.120667		0.149	0.141	0.141	0.143667
00:49:51	0.16	0.151	0.154	0.155		0.143	0.135	0.138	0.138667		0.125	0.119	0.119	0.121		0.15	0.138	0.138	0.142		0.152	0.142	0.141	0.145		0.14	0.13	0.128	0.132667		0.153	0.142	0.142	0.145667		0.142	0.134	0.132	0.136		0.126	0.118	0.118	0.120667		0.15	0.142	0.141	0.144333
00:50:27	0.161	0.153	0.155	0.156333		0.144	0.136	0.139	0.139667		0.126	0.12	0.12	0.122		0.151	0.139	0.139	0.143		0.153	0.143	0.142	0.146		0.141	0.131	0.129	0.133667		0.155	0.143	0.143	0.147		0.143	0.135	0.133	0.137		0.127	0.119	0.119	0.121667		0.152	0.143	0.143	0.146
00:51:03	0.162	0.154	0.157	0.157667		0.146	0.137	0.14	0.141		0.127	0.12	0.12	0.122333		0.152	0.14	0.141	0.144333		0.154	0.144	0.143	0.147		0.142	0.132	0.13	0.134667		0.156	0.144	0.144	0.148		0.144	0.136	0.134	0.138		0.128	0.12	0.12	0.122667		0.153	0.144	0.144	0.147
00:51:39	0.162	0.155	0.158	0.158333		0.146	0.138	0.141	0.141667		0.128	0.121	0.121	0.123333		0.153	0.141	0.141	0.145		0.155	0.145	0.145	0.148333		0.143	0.133	0.131	0.135667		0.157	0.145	0.145	0.149		0.145	0.137	0.134	0.138667		0.128	0.12	0.12	0.122667		0.153	0.145	0.145	0.147667
00:52:15	0.163	0.156	0.159	0.159333		0.147	0.139	0.142	0.142667		0.129	0.122	0.122	0.124333		0.154	0.142	0.143	0.146333		0.156	0.146	0.145	0.149		0.143	0.134	0.131	0.136		0.157	0.146	0.146	0.149667		0.146	0.138	0.135	0.139667		0.129	0.121	0.121	0.123667		0.154	0.146	0.146	0.148667
00:52:51	0.164	0.157	0.16	0.160333		0.148	0.14	0.143	0.143667		0.13	0.123	0.123	0.125333		0.155	0.143	0.144	0.147333		0.157	0.147	0.147	0.150333		0.144	0.135	0.133	0.137333		0.158	0.147	0.147	0.150667		0.147	0.139	0.136	0.140667		0.13	0.121	0.121	0.124		0.155	0.147	0.147	0.149667
00:53:27	0.165	0.158	0.161	0.161333		0.149	0.141	0.144	0.144667		0.13	0.123	0.123	0.125333		0.156	0.144	0.145	0.148333		0.158	0.148	0.148	0.151333		0.145	0.135	0.133	0.137667		0.159	0.148	0.148	0.151667		0.147	0.14	0.137	0.141333		0.13	0.122	0.122	0.124667		0.156	0.148	0.148	0.150667
00:54:03	0.165	0.16	0.162	0.162333		0.15	0.142	0.145	0.145667		0.131	0.124	0.124	0.126333		0.157	0.145	0.146	0.149333		0.158	0.149	0.148	0.151667		0.146	0.136	0.134	0.138667		0.16	0.149	0.149	0.152667		0.148	0.141	0.138	0.142333		0.131	0.122	0.122	0.125		0.157	0.148	0.149	0.151333
00:54:39	0.166	0.16	0.163	0.163		0.151	0.143	0.146	0.146667		0.132	0.125	0.125	0.127333		0.158	0.146	0.147	0.150333		0.159	0.15	0.15	0.153		0.147	0.137	0.135	0.139667		0.161	0.15	0.15	0.153667		0.149	0.141	0.138	0.142667		0.132	0.123	0.123	0.126		0.157	0.149	0.15	0.152
00:55:15	0.167	0.161	0.164	0.164		0.152	0.144	0.147	0.147667		0.133	0.125	0.125	0.127667		0.159	0.146	0.148	0.151		0.16	0.15	0.15	0.153333		0.147	0.138	0.136	0.140333		0.161	0.151	0.151	0.154333		0.149	0.142	0.139	0.143333		0.132	0.124	0.123	0.126333		0.158	0.15	0.15	0.152667
00:55:51	0.167	0.163	0.165	0.165		0.152	0.144	0.148	0.148		0.133	0.126	0.126	0.128333		0.16	0.147	0.149	0.152		0.161	0.152	0.151	0.154667		0.148	0.139	0.137	0.141333		0.162	0.152	0.152	0.155333		0.15	0.143	0.14	0.144333		0.133	0.124	0.124	0.127		0.159	0.151	0.152	0.154
00:56:27	0.168	0.163	0.166	0.165667		0.153	0.145	0.149	0.149		0.134	0.127	0.127	0.129333		0.161	0.148	0.149	0.152667		0.162	0.152	0.152	0.155333		0.149	0.139	0.138	0.142		0.163	0.153	0.153	0.156333		0.151	0.144	0.141	0.145333		0.133	0.125	0.125	0.127667		0.159	0.152	0.152	0.154333
00:57:03	0.168	0.165	0.167	0.166667		0.154	0.146	0.15	0.15		0.135	0.128	0.128	0.130333		0.162	0.149	0.15	0.153667		0.162	0.153	0.153	0.156		0.149	0.14	0.138	0.142333		0.164	0.154	0.154	0.157333		0.152	0.144	0.142	0.146		0.134	0.126	0.125	0.128333		0.16	0.153	0.153	0.155333
00:57:39	0.169	0.165	0.168	0.167333		0.155	0.147	0.151	0.151		0.136	0.128	0.129	0.131		0.163	0.15	0.152	0.155		0.163	0.154	0.154	0.157		0.15	0.141	0.139	0.143333		0.165	0.154	0.155	0.158		0.152	0.145	0.143	0.146667		0.135	0.126	0.126	0.129		0.161	0.154	0.154	0.156333
00:58:15	0.169	0.166	0.168	0.167667		0.156	0.148	0.152	0.152		0.136	0.129	0.129	0.131333		0.163	0.151	0.152	0.155333		0.163	0.155	0.155	0.157667		0.151	0.141	0.14	0.144		0.165	0.155	0.156	0.158667		0.153	0.146	0.143	0.147333		0.135	0.127	0.126	0.129333		0.161	0.154	0.155	0.156667
00:58:51	0.17	0.167	0.169	0.168667		0.156	0.148	0.153	0.152333		0.137	0.13	0.13	0.132333		0.164	0.152	0.153	0.156333		0.164	0.156	0.156	0.158667		0.151	0.142	0.141	0.144667		0.166	0.156	0.156	0.159333		0.153	0.147	0.144	0.148		0.136	0.127	0.127	0.13		0.162	0.155	0.156	0.157667
00:59:27	0.17	0.167	0.17	0.169		0.157	0.149	0.153	0.153		0.137	0.13	0.13	0.132333		0.165	0.152	0.154	0.157		0.165	0.156	0.157	0.159333		0.152	0.143	0.141	0.145333		0.166	0.156	0.157	0.159667		0.154	0.147	0.145	0.148667		0.136	0.128	0.127	0.130333		0.163	0.156	0.156	0.158333
01:00:03	0.17	0.168	0.17	0.169333		0.158	0.15	0.154	0.154		0.138	0.131	0.131	0.133333		0.165	0.153	0.155	0.157667		0.166	0.157	0.157	0.16		0.153	0.144	0.142	0.146333		0.167	0.157	0.158	0.160667		0.155	0.148	0.145	0.149333		0.137	0.128	0.128	0.131		0.163	0.156	0.157	0.158667
01:00:39	0.17	0.169	0.171	0.17		0.158	0.151	0.155	0.154667		0.139	0.132	0.132	0.134333		0.166	0.154	0.156	0.158667		0.166	0.158	0.158	0.160667		0.153	0.144	0.143	0.146667		0.167	0.158	0.159	0.161333		0.155	0.149	0.146	0.15		0.138	0.129	0.129	0.132		0.164	0.157	0.158	0.159667
01:01:15	0.17	0.169	0.172	0.170333		0.159	0.152	0.156	0.155667		0.139	0.132	0.133	0.134667		0.167	0.155	0.156	0.159333		0.167	0.158	0.159	0.161333		0.153	0.145	0.143	0.147		0.168	0.158	0.159	0.161667		0.156	0.149	0.146	0.150333		0.138	0.129	0.129	0.132		0.164	0.158	0.159	0.160333
01:01:51	0.171	0.17	0.172	0.171		0.159	0.152	0.157	0.156		0.139	0.133	0.133	0.135		0.167	0.156	0.157	0.16		0.167	0.159	0.159	0.161667		0.154	0.146	0.144	0.148		0.168	0.159	0.16	0.162333		0.156	0.15	0.147	0.151		0.138	0.13	0.13	0.132667		0.164	0.158	0.159	0.160333
01:02:27	0.171	0.171	0.172	0.171333		0.16	0.153	0.157	0.156667		0.14	0.134	0.134	0.136		0.168	0.156	0.158	0.160667		0.168	0.16	0.16	0.162667		0.155	0.146	0.144	0.148333		0.169	0.16	0.161	0.163333		0.156	0.15	0.148	0.151333		0.139	0.13	0.13	0.133		0.165	0.159	0.16	0.161333
01:03:03	0.171	0.171	0.173	0.171667		0.16	0.153	0.158	0.157		0.141	0.135	0.135	0.137		0.169	0.157	0.158	0.161333		0.168	0.16	0.16	0.162667		0.155	0.147	0.145	0.149		0.169	0.16	0.161	0.163333		0.157	0.151	0.148	0.152		0.139	0.131	0.131	0.133667		0.165	0.16	0.16	0.161667
01:03:39	0.171	0.171	0.174	0.172		0.161	0.154	0.159	0.158		0.141	0.135	0.135	0.137		0.169	0.158	0.159	0.162		0.168	0.161	0.161	0.163333		0.156	0.147	0.146	0.149667		0.17	0.161	0.161	0.164		0.157	0.152	0.149	0.152667		0.14	0.132	0.131	0.134333		0.166	0.16	0.161	0.162333
01:04:15	0.172	0.172	0.174	0.172667		0.161	0.155	0.159	0.158333		0.141	0.136	0.136	0.137667		0.169	0.158	0.16	0.162333		0.169	0.161	0.161	0.163667		0.156	0.148	0.146	0.15		0.17	0.161	0.162	0.164333		0.158	0.152	0.149	0.153		0.14	0.132	0.132	0.134667		0.166	0.16	0.162	0.162667
01:04:51	0.171	0.172	0.174	0.172333		0.161	0.155	0.16	0.158667		0.142	0.136	0.136	0.138		0.17	0.159	0.16	0.163		0.169	0.162	0.162	0.164333		0.156	0.148	0.147	0.150333		0.17	0.162	0.162	0.164667		0.158	0.153	0.15	0.153667		0.14	0.132	0.132	0.134667		0.166	0.161	0.162	0.163
01:05:27	0.172	0.173	0.175	0.173333		0.162	0.156	0.16	0.159333		0.142	0.137	0.137	0.138667		0.171	0.16	0.161	0.164		0.169	0.163	0.163	0.165		0.157	0.149	0.147	0.151		0.171	0.162	0.163	0.165333		0.159	0.153	0.15	0.154		0.141	0.133	0.133	0.135667		0.167	0.161	0.163	0.163667
01:06:03	0.172	0.173	0.175	0.173333		0.162	0.156	0.161	0.159667		0.142	0.137	0.137	0.138667		0.171	0.16	0.162	0.164333		0.17	0.163	0.163	0.165333		0.157	0.149	0.148	0.151333		0.171	0.163	0.164	0.166		0.159	0.154	0.151	0.154667		0.141	0.133	0.133	0.135667		0.167	0.162	0.163	0.164
01:06:39	0.172	0.173	0.175	0.173333		0.162	0.157	0.161	0.16		0.143	0.138	0.138	0.139667		0.171	0.161	0.162	0.164667		0.17	0.164	0.164	0.166		0.157	0.15	0.148	0.151667		0.171	0.163	0.164	0.166		0.159	0.154	0.151	0.154667		0.141	0.134	0.134	0.136333		0.167	0.162	0.164	0.164333
01:07:15	0.172	0.173	0.176	0.173667		0.163	0.157	0.162	0.160667		0.143	0.138	0.138	0.139667		0.172	0.162	0.163	0.165667		0.17	0.165	0.164	0.166333		0.158	0.15	0.149	0.152333		0.172	0.164	0.164	0.166667		0.16	0.155	0.152	0.155667		0.142	0.134	0.134	0.136667		0.167	0.163	0.164	0.164667
01:07:51	0.171	0.174	0.175	0.173333		0.163	0.157	0.162	0.160667		0.143	0.139	0.139	0.140333		0.172	0.162	0.163	0.165667		0.171	0.164	0.165	0.166667		0.158	0.151	0.149	0.152667		0.172	0.163	0.165	0.166667		0.16	0.155	0.152	0.155667		0.142	0.134	0.135	0.137		0.167	0.163	0.164	0.164667
01:08:27	0.172	0.174	0.176	0.174		0.163	0.158	0.163	0.161333		0.144	0.14	0.139	0.141		0.173	0.163	0.165	0.167		0.171	0.165	0.165	0.167		0.159	0.152	0.15	0.153667		0.172	0.165	0.166	0.167667		0.161	0.156	0.153	0.156667		0.143	0.135	0.135	0.137667		0.168	0.164	0.165	0.165667
01:09:03	0.172	0.174	0.176	0.174		0.164	0.159	0.164	0.162333		0.144	0.14	0.14	0.141333		0.173	0.163	0.165	0.167		0.171	0.166	0.166	0.167667		0.159	0.152	0.15	0.153667		0.173	0.165	0.166	0.168		0.16	0.156	0.153	0.156333		0.143	0.136	0.136	0.138333		0.168	0.164	0.165	0.165667
01:09:39	0.172	0.175	0.176	0.174333		0.164	0.159	0.164	0.162333		0.144	0.14	0.14	0.141333		0.173	0.164	0.165	0.167333		0.172	0.166	0.166	0.168		0.159	0.152	0.151	0.154		0.172	0.165	0.166	0.167667		0.161	0.157	0.154	0.157333		0.144	0.136	0.136	0.138667		0.168	0.165	0.166	0.166333
01:10:15	0.171	0.175	0.177	0.174333		0.164	0.16	0.164	0.162667		0.145	0.141	0.14	0.142		0.174	0.164	0.165	0.167667		0.172	0.166	0.166	0.168		0.16	0.153	0.151	0.154667		0.173	0.166	0.166	0.168333		0.161	0.157	0.154	0.157333		0.144	0.136	0.136	0.138667		0.168	0.165	0.166	0.166333
01:10:51	0.172	0.175	0.177	0.174667		0.164	0.16	0.165	0.163		0.145	0.141	0.141	0.142333		0.174	0.165	0.166	0.168333		0.172	0.167	0.167	0.168667		0.16	0.153	0.152	0.155		0.173	0.166	0.167	0.168667		0.161	0.157	0.154	0.157333		0.144	0.137	0.137	0.139333		0.169	0.165	0.167	0.167
01:11:27	0.171	0.175	0.177	0.174333		0.165	0.16	0.165	0.163333		0.145	0.141	0.141	0.142333		0.174	0.165	0.166	0.168333		0.172	0.167	0.167	0.168667		0.16	0.154	0.152	0.155333		0.173	0.166	0.167	0.168667		0.161	0.158	0.155	0.158		0.144	0.137	0.137	0.139333		0.169	0.166	0.167	0.167333
01:12:03	0.171	0.176	0.177	0.174667		0.165	0.161	0.166	0.164		0.145	0.142	0.142	0.143		0.174	0.166	0.167	0.169		0.173	0.168	0.167	0.169333		0.16	0.154	0.152	0.155333		0.174	0.166	0.167	0.169		0.162	0.158	0.155	0.158333		0.145	0.138	0.138	0.140333		0.169	0.166	0.167	0.167333
01:12:39	0.171	0.175	0.177	0.174333		0.165	0.161	0.166	0.164		0.145	0.142	0.142	0.143		0.174	0.166	0.167	0.169		0.172	0.168	0.168	0.169333		0.161	0.154	0.153	0.156		0.173	0.166	0.168	0.169		0.162	0.158	0.155	0.158333		0.145	0.138	0.138	0.140333		0.169	0.166	0.168	0.167667
01:13:15	0.171	0.176	0.178	0.175		0.165	0.161	0.166	0.164		0.146	0.143	0.142	0.143667		0.175	0.166	0.168	0.169667		0.172	0.168	0.168	0.169333		0.161	0.155	0.153	0.156333		0.174	0.167	0.168	0.169667		0.162	0.159	0.156	0.159		0.145	0.138	0.139	0.140667		0.169	0.166	0.168	0.167667
01:13:51	0.171	0.176	0.177	0.174667		0.165	0.162	0.167	0.164667		0.146	0.143	0.143	0.144		0.175	0.167	0.168	0.17		0.173	0.168	0.168	0.169667		0.161	0.155	0.154	0.156667		0.174	0.167	0.168	0.169667		0.162	0.159	0.156	0.159		0.146	0.139	0.139	0.141333		0.169	0.166	0.168	0.167667
01:14:27	0.171	0.175	0.177	0.174333		0.165	0.162	0.167	0.164667		0.146	0.143	0.143	0.144		0.175	0.167	0.169	0.170333		0.173	0.168	0.169	0.17		0.161	0.155	0.154	0.156667		0.174	0.168	0.168	0.17		0.162	0.159	0.156	0.159		0.146	0.139	0.139	0.141333		0.169	0.167	0.169	0.168333
01:15:03	0.171	0.176	0.177	0.174667		0.166	0.163	0.167	0.165333		0.147	0.143	0.143	0.144333		0.176	0.167	0.169	0.170667		0.173	0.169	0.169	0.170333		0.162	0.156	0.154	0.157333		0.174	0.168	0.169	0.170333		0.163	0.16	0.157	0.16		0.146	0.139	0.14	0.141667		0.169	0.167	0.169	0.168333
01:15:39	0.17	0.176	0.177	0.174333		0.165	0.163	0.168	0.165333		0.147	0.144	0.144	0.145		0.175	0.167	0.169	0.170333		0.173	0.169	0.169	0.170333		0.162	0.156	0.155	0.157667		0.174	0.168	0.169	0.170333		0.163	0.16	0.157	0.16		0.146	0.14	0.14	0.142		0.169	0.167	0.169	0.168333
01:16:15	0.171	0.176	0.177	0.174667		0.165	0.163	0.168	0.165333		0.147	0.144	0.144	0.145		0.176	0.168	0.17	0.171333		0.173	0.17	0.169	0.170667		0.162	0.156	0.155	0.157667		0.174	0.168	0.17	0.170667		0.163	0.16	0.157	0.16		0.146	0.14	0.14	0.142		0.169	0.168	0.169	0.168667
01:16:51	0.17	0.176	0.177	0.174333		0.166	0.163	0.168	0.165667		0.147	0.145	0.144	0.145333		0.176	0.168	0.17	0.171333		0.174	0.17	0.17	0.171333		0.162	0.157	0.155	0.158		0.174	0.168	0.17	0.170667		0.163	0.16	0.157	0.16		0.147	0.14	0.141	0.142667		0.17	0.168	0.169	0.169
01:17:27	0.17	0.176	0.177	0.174333		0.166	0.164	0.168	0.166		0.147	0.145	0.145	0.145667		0.176	0.168	0.17	0.171333		0.173	0.17	0.17	0.171		0.162	0.157	0.155	0.158		0.174	0.169	0.17	0.171		0.163	0.161	0.158	0.160667		0.147	0.141	0.141	0.143		0.169	0.168	0.17	0.169
01:18:03	0.17	0.176	0.177	0.174333		0.165	0.164	0.169	0.166		0.147	0.145	0.145	0.145667		0.176	0.169	0.17	0.171667		0.173	0.17	0.17	0.171		0.163	0.157	0.156	0.158667		0.175	0.169	0.17	0.171333		0.163	0.161	0.158	0.160667		0.147	0.141	0.141	0.143		0.169	0.168	0.17	0.169
01:18:39	0.17	0.177	0.177	0.174667		0.165	0.164	0.169	0.166		0.147	0.145	0.145	0.145667		0.176	0.169	0.171	0.172		0.173	0.17	0.17	0.171		0.163	0.157	0.156	0.158667		0.175	0.169	0.17	0.171333		0.163	0.161	0.158	0.160667		0.147	0.141	0.141	0.143		0.169	0.168	0.17	0.169
01:19:15	0.17	0.176	0.177	0.174333		0.165	0.164	0.169	0.166		0.147	0.146	0.145	0.146		0.176	0.17	0.171	0.172333		0.174	0.17	0.171	0.171667		0.163	0.157	0.156	0.158667		0.175	0.169	0.17	0.171333		0.164	0.161	0.158	0.161		0.148	0.141	0.142	0.143667		0.169	0.168	0.17	0.169
01:19:51	0.17	0.176	0.177	0.174333		0.166	0.165	0.169	0.166667		0.147	0.146	0.145	0.146		0.177	0.17	0.171	0.172667		0.174	0.171	0.171	0.172		0.163	0.158	0.157	0.159333		0.175	0.169	0.171	0.171667		0.164	0.162	0.158	0.161333		0.148	0.142	0.142	0.144		0.169	0.168	0.171	0.169333
01:20:27	0.169	0.176	0.177	0.174		0.166	0.165	0.17	0.167		0.148	0.146	0.146	0.146667		0.177	0.17	0.171	0.172667		0.173	0.171	0.171	0.171667		0.163	0.158	0.157	0.159333		0.174	0.169	0.171	0.171333		0.164	0.162	0.159	0.161667		0.148	0.142	0.142	0.144		0.169	0.169	0.17	0.169333
01:21:03	0.169	0.176	0.177	0.174		0.166	0.165	0.17	0.167		0.148	0.146	0.146	0.146667		0.177	0.171	0.172	0.173333		0.173	0.171	0.171	0.171667		0.163	0.159	0.157	0.159667		0.175	0.17	0.171	0.172		0.164	0.162	0.159	0.161667		0.148	0.142	0.143	0.144333		0.169	0.169	0.17	0.169333
01:21:39	0.168	0.175	0.177	0.173333		0.166	0.165	0.17	0.167		0.148	0.146	0.146	0.146667		0.176	0.17	0.172	0.172667		0.174	0.171	0.171	0.172		0.163	0.158	0.157	0.159333		0.175	0.169	0.17	0.171333		0.164	0.162	0.159	0.161667		0.148	0.142	0.143	0.144333		0.169	0.169	0.171	0.169667
01:22:15	0.169	0.176	0.177	0.174		0.166	0.165	0.17	0.167		0.148	0.147	0.146	0.147		0.177	0.171	0.172	0.173333		0.174	0.171	0.171	0.172		0.163	0.159	0.158	0.16		0.175	0.17	0.171	0.172		0.164	0.162	0.159	0.161667		0.149	0.143	0.143	0.145		0.17	0.169	0.171	0.17
01:22:51	0.168	0.176	0.176	0.173333		0.166	0.165	0.17	0.167		0.148	0.147	0.147	0.147333		0.177	0.171	0.172	0.173333		0.174	0.171	0.171	0.172		0.163	0.159	0.158	0.16		0.175	0.17	0.172	0.172333		0.164	0.163	0.159	0.162		0.149	0.143	0.144	0.145333		0.17	0.169	0.171	0.17
01:23:27	0.168	0.175	0.176	0.173		0.166	0.166	0.17	0.167333		0.148	0.147	0.147	0.147333		0.177	0.171	0.173	0.173667		0.173	0.171	0.172	0.172		0.164	0.16	0.158	0.160667		0.174	0.17	0.171	0.171667		0.164	0.163	0.16	0.162333		0.149	0.143	0.144	0.145333		0.169	0.169	0.171	0.169667
01:24:03	0.168	0.175	0.177	0.173333		0.166	0.166	0.171	0.167667		0.148	0.147	0.147	0.147333		0.177	0.171	0.173	0.173667		0.174	0.171	0.172	0.172333		0.163	0.16	0.158	0.160333		0.175	0.17	0.172	0.172333		0.164	0.163	0.16	0.162333		0.149	0.143	0.144	0.145333		0.169	0.169	0.171	0.169667
01:24:39	0.167	0.176	0.177	0.173333		0.166	0.166	0.171	0.167667		0.148	0.147	0.147	0.147333		0.177	0.171	0.173	0.173667		0.173	0.172	0.172	0.172333		0.163	0.159	0.158	0.16		0.174	0.17	0.171	0.171667		0.164	0.163	0.16	0.162333		0.149	0.144	0.145	0.146		0.169	0.169	0.171	0.169667
01:25:15	0.168	0.175	0.176	0.173		0.166	0.166	0.171	0.167667		0.148	0.147	0.147	0.147333		0.177	0.172	0.173	0.174		0.174	0.172	0.172	0.172667		0.164	0.16	0.158	0.160667		0.175	0.17	0.171	0.172		0.164	0.163	0.16	0.162333		0.149	0.144	0.145	0.146		0.169	0.169	0.171	0.169667
01:25:51	0.167	0.175	0.176	0.172667		0.166	0.166	0.171	0.167667		0.148	0.148	0.147	0.147667		0.177	0.172	0.173	0.174		0.173	0.172	0.172	0.172333		0.164	0.16	0.158	0.160667		0.174	0.17	0.172	0.172		0.164	0.163	0.16	0.162333		0.149	0.144	0.145	0.146		0.169	0.17	0.171	0.17
01:26:27	0.167	0.175	0.176	0.172667		0.166	0.166	0.171	0.167667		0.148	0.148	0.147	0.147667		0.177	0.172	0.173	0.174		0.174	0.172	0.172	0.172667		0.164	0.16	0.159	0.161		0.175	0.17	0.172	0.172333		0.164	0.163	0.16	0.162333		0.15	0.144	0.145	0.146333		0.169	0.169	0.171	0.169667
01:27:03	0.167	0.175	0.176	0.172667		0.165	0.166	0.171	0.167333		0.148	0.148	0.148	0.148		0.178	0.172	0.173	0.174333		0.174	0.172	0.172	0.172667		0.164	0.16	0.159	0.161		0.174	0.171	0.171	0.172		0.165	0.164	0.16	0.163		0.15	0.144	0.145	0.146333		0.169	0.169	0.171	0.169667
01:27:39	0.166	0.175	0.175	0.172		0.165	0.166	0.171	0.167333		0.148	0.148	0.148	0.148		0.177	0.172	0.173	0.174		0.173	0.172	0.172	0.172333		0.164	0.16	0.159	0.161		0.175	0.171	0.172	0.172667		0.164	0.164	0.16	0.162667		0.15	0.145	0.145	0.146667		0.169	0.169	0.171	0.169667
01:28:15	0.166	0.175	0.175	0.172		0.165	0.166	0.171	0.167333		0.148	0.148	0.148	0.148		0.177	0.172	0.174	0.174333		0.173	0.172	0.172	0.172333		0.165	0.161	0.159	0.161667		0.175	0.171	0.172	0.172667		0.164	0.164	0.161	0.163		0.15	0.145	0.146	0.147		0.169	0.169	0.171	0.169667
01:28:51	0.166	0.174	0.175	0.171667		0.166	0.166	0.171	0.167667		0.148	0.149	0.148	0.148333		0.177	0.172	0.173	0.174		0.173	0.172	0.172	0.172333		0.164	0.161	0.159	0.161333		0.175	0.171	0.172	0.172667		0.165	0.164	0.161	0.163333		0.15	0.145	0.146	0.147		0.168	0.169	0.171	0.169333
01:29:27	0.165	0.174	0.175	0.171333		0.165	0.166	0.171	0.167333		0.148	0.149	0.148	0.148333		0.177	0.172	0.174	0.174333		0.173	0.172	0.172	0.172333		0.164	0.161	0.159	0.161333		0.174	0.171	0.172	0.172333		0.164	0.164	0.161	0.163		0.15	0.145	0.146	0.147		0.168	0.17	0.171	0.169667
01:30:03	0.165	0.174	0.175	0.171333		0.165	0.166	0.172	0.167667		0.148	0.149	0.148	0.148333		0.177	0.172	0.174	0.174333		0.174	0.172	0.172	0.172667		0.164	0.161	0.16	0.161667		0.174	0.171	0.172	0.172333		0.164	0.164	0.161	0.163		0.15	0.146	0.146	0.147333		0.168	0.17	0.171	0.169667
