# Supplementary material for: G‐Quadruplexes act as sequence‐dependent protein chaperones
Source: EMBO Rep. 2020 Sep 18;21(10):e49735. doi: 10.15252/embr.201949735 (PMC7534610; doi:10.15252/embr.201949735)
Supplement: Supplementary file 6 — Source Data fore Figure 1 [file EMBR-21-e49735-s004.zip › FIG1_Source_Data/Seq73-96.xlsx]

## Sheet: Sheet1
Kinetic read	A1	B1	C1			A2	B2	C2			A3	B3	C3			A4	B4	C4			A5	B5	C5			A6	B6	C6			A7	B7	C7			A8	B8	C8			A9	B9	C9			A10	B10	C10
00:00:03	0.093	0.096	0.097	0.0953333		0.097	0.101	0.102	0.1		0.099	0.103	0.105	0.102333		0.1	0.106	0.106	0.104		0.1	0.108	0.108	0.105333		0.099	0.107	0.108	0.104667		0.1	0.107	0.108	0.105		0.1	0.107	0.108	0.105		0.1	0.106	0.107	0.104333		0.099	0.104	0.104	0.102333
00:00:39	0.093	0.096	0.097	0.0953333		0.097	0.101	0.102	0.1		0.099	0.103	0.105	0.102333		0.1	0.105	0.107	0.104		0.1	0.107	0.108	0.105		0.099	0.107	0.108	0.104667		0.1	0.107	0.108	0.105		0.1	0.107	0.108	0.105		0.1	0.106	0.107	0.104333		0.099	0.104	0.104	0.102333
00:01:15	0.093	0.095	0.097	0.095		0.097	0.101	0.102	0.1		0.099	0.103	0.105	0.102333		0.1	0.105	0.106	0.103667		0.1	0.107	0.108	0.105		0.099	0.107	0.107	0.104333		0.1	0.107	0.108	0.105		0.1	0.107	0.108	0.105		0.1	0.105	0.106	0.103667		0.099	0.103	0.104	0.102
00:01:51	0.093	0.095	0.097	0.095		0.097	0.101	0.102	0.1		0.099	0.103	0.105	0.102333		0.099	0.105	0.106	0.103333		0.1	0.107	0.108	0.105		0.099	0.107	0.107	0.104333		0.1	0.107	0.108	0.105		0.1	0.107	0.108	0.105		0.1	0.105	0.106	0.103667		0.099	0.104	0.104	0.102333
00:02:27	0.093	0.096	0.097	0.0953333		0.097	0.101	0.102	0.1		0.099	0.103	0.105	0.102333		0.099	0.105	0.106	0.103333		0.1	0.107	0.108	0.105		0.099	0.107	0.107	0.104333		0.1	0.107	0.108	0.105		0.1	0.107	0.108	0.105		0.1	0.106	0.107	0.104333		0.099	0.104	0.104	0.102333
00:03:03	0.093	0.096	0.097	0.0953333		0.097	0.101	0.103	0.100333		0.099	0.103	0.105	0.102333		0.1	0.106	0.106	0.104		0.1	0.107	0.108	0.105		0.099	0.107	0.108	0.104667		0.1	0.107	0.108	0.105		0.1	0.107	0.108	0.105		0.1	0.106	0.107	0.104333		0.099	0.104	0.104	0.102333
00:03:39	0.093	0.096	0.097	0.0953333		0.097	0.101	0.102	0.1		0.099	0.103	0.105	0.102333		0.099	0.105	0.106	0.103333		0.1	0.107	0.108	0.105		0.099	0.107	0.107	0.104333		0.1	0.107	0.108	0.105		0.1	0.107	0.108	0.105		0.1	0.106	0.107	0.104333		0.099	0.103	0.104	0.102
00:04:15	0.093	0.095	0.097	0.095		0.097	0.101	0.102	0.1		0.099	0.103	0.105	0.102333		0.099	0.105	0.106	0.103333		0.1	0.107	0.108	0.105		0.099	0.107	0.107	0.104333		0.1	0.107	0.107	0.104667		0.1	0.107	0.108	0.105		0.1	0.105	0.106	0.103667		0.099	0.103	0.104	0.102
00:04:51	0.092	0.095	0.097	0.0946667		0.096	0.101	0.102	0.0996667		0.098	0.103	0.105	0.102		0.099	0.105	0.106	0.103333		0.1	0.107	0.108	0.105		0.099	0.107	0.107	0.104333		0.1	0.107	0.107	0.104667		0.1	0.107	0.108	0.105		0.1	0.105	0.106	0.103667		0.099	0.103	0.104	0.102
00:05:27	0.093	0.095	0.097	0.095		0.096	0.101	0.102	0.0996667		0.099	0.103	0.105	0.102333		0.099	0.105	0.106	0.103333		0.1	0.107	0.108	0.105		0.099	0.107	0.107	0.104333		0.1	0.107	0.108	0.105		0.1	0.107	0.108	0.105		0.099	0.105	0.106	0.103333		0.099	0.103	0.104	0.102
00:06:03	0.093	0.095	0.097	0.095		0.096	0.101	0.102	0.0996667		0.099	0.103	0.105	0.102333		0.099	0.105	0.106	0.103333		0.1	0.107	0.108	0.105		0.099	0.107	0.107	0.104333		0.1	0.107	0.108	0.105		0.1	0.107	0.108	0.105		0.099	0.105	0.106	0.103333		0.099	0.103	0.104	0.102
00:06:39	0.092	0.095	0.097	0.0946667		0.096	0.101	0.102	0.0996667		0.098	0.103	0.105	0.102		0.099	0.105	0.106	0.103333		0.1	0.107	0.108	0.105		0.099	0.106	0.107	0.104		0.1	0.107	0.107	0.104667		0.1	0.107	0.107	0.104667		0.099	0.105	0.106	0.103333		0.099	0.103	0.104	0.102
00:07:15	0.092	0.095	0.097	0.0946667		0.096	0.101	0.102	0.0996667		0.098	0.103	0.105	0.102		0.099	0.105	0.106	0.103333		0.1	0.107	0.108	0.105		0.099	0.106	0.107	0.104		0.1	0.107	0.107	0.104667		0.099	0.107	0.107	0.104333		0.099	0.105	0.106	0.103333		0.099	0.103	0.104	0.102
00:07:51	0.093	0.095	0.097	0.095		0.096	0.101	0.102	0.0996667		0.098	0.103	0.105	0.102		0.099	0.105	0.106	0.103333		0.1	0.107	0.108	0.105		0.099	0.106	0.107	0.104		0.1	0.107	0.107	0.104667		0.1	0.107	0.108	0.105		0.099	0.105	0.106	0.103333		0.099	0.103	0.104	0.102
00:08:27	0.092	0.095	0.096	0.0943333		0.096	0.101	0.102	0.0996667		0.098	0.103	0.105	0.102		0.099	0.105	0.106	0.103333		0.1	0.107	0.108	0.105		0.099	0.106	0.107	0.104		0.099	0.107	0.107	0.104333		0.099	0.107	0.107	0.104333		0.099	0.105	0.106	0.103333		0.099	0.103	0.104	0.102
00:09:03	0.092	0.095	0.097	0.0946667		0.096	0.101	0.102	0.0996667		0.098	0.103	0.105	0.102		0.099	0.105	0.106	0.103333		0.1	0.107	0.108	0.105		0.099	0.106	0.107	0.104		0.1	0.107	0.107	0.104667		0.1	0.107	0.108	0.105		0.099	0.105	0.106	0.103333		0.099	0.103	0.104	0.102
00:09:39	0.092	0.095	0.096	0.0943333		0.096	0.101	0.102	0.0996667		0.098	0.103	0.105	0.102		0.099	0.105	0.106	0.103333		0.1	0.107	0.108	0.105		0.099	0.106	0.107	0.104		0.1	0.107	0.107	0.104667		0.099	0.106	0.107	0.104		0.099	0.105	0.106	0.103333		0.099	0.103	0.104	0.102
00:10:15	0.092	0.095	0.097	0.0946667		0.096	0.101	0.102	0.0996667		0.098	0.102	0.105	0.101667		0.099	0.105	0.106	0.103333		0.1	0.107	0.107	0.104667		0.099	0.106	0.107	0.104		0.1	0.107	0.107	0.104667		0.099	0.106	0.107	0.104		0.099	0.105	0.106	0.103333		0.099	0.103	0.104	0.102
00:10:51	0.092	0.095	0.096	0.0943333		0.096	0.101	0.102	0.0996667		0.098	0.103	0.105	0.102		0.099	0.105	0.106	0.103333		0.1	0.107	0.108	0.105		0.099	0.106	0.107	0.104		0.1	0.107	0.107	0.104667		0.099	0.106	0.107	0.104		0.099	0.105	0.106	0.103333		0.099	0.103	0.104	0.102
00:11:27	0.093	0.095	0.097	0.095		0.096	0.101	0.102	0.0996667		0.098	0.103	0.105	0.102		0.099	0.105	0.106	0.103333		0.1	0.107	0.108	0.105		0.099	0.106	0.107	0.104		0.1	0.107	0.107	0.104667		0.099	0.106	0.107	0.104		0.099	0.105	0.106	0.103333		0.099	0.103	0.104	0.102
00:12:03	0.092	0.095	0.096	0.0943333		0.096	0.101	0.102	0.0996667		0.098	0.102	0.105	0.101667		0.099	0.105	0.106	0.103333		0.099	0.107	0.107	0.104333		0.099	0.106	0.107	0.104		0.099	0.106	0.107	0.104		0.099	0.106	0.107	0.104		0.099	0.105	0.106	0.103333		0.098	0.103	0.103	0.101333
00:12:39	0.092	0.095	0.096	0.0943333		0.096	0.101	0.102	0.0996667		0.098	0.103	0.105	0.102		0.099	0.105	0.106	0.103333		0.099	0.107	0.107	0.104333		0.099	0.106	0.107	0.104		0.099	0.106	0.107	0.104		0.099	0.106	0.108	0.104333		0.099	0.105	0.106	0.103333		0.099	0.103	0.104	0.102
00:13:15	0.093	0.095	0.097	0.095		0.096	0.101	0.102	0.0996667		0.098	0.103	0.105	0.102		0.099	0.105	0.106	0.103333		0.1	0.107	0.108	0.105		0.099	0.106	0.107	0.104		0.099	0.106	0.107	0.104		0.099	0.107	0.108	0.104667		0.099	0.105	0.106	0.103333		0.099	0.103	0.104	0.102
00:13:51	0.092	0.095	0.096	0.0943333		0.096	0.101	0.102	0.0996667		0.098	0.102	0.105	0.101667		0.099	0.105	0.106	0.103333		0.099	0.107	0.107	0.104333		0.099	0.106	0.107	0.104		0.099	0.106	0.107	0.104		0.099	0.106	0.107	0.104		0.099	0.105	0.106	0.103333		0.099	0.103	0.103	0.101667
00:14:27	0.092	0.095	0.096	0.0943333		0.096	0.101	0.102	0.0996667		0.098	0.102	0.105	0.101667		0.099	0.105	0.106	0.103333		0.099	0.107	0.107	0.104333		0.099	0.106	0.107	0.104		0.099	0.106	0.107	0.104		0.099	0.106	0.107	0.104		0.099	0.105	0.106	0.103333		0.098	0.103	0.103	0.101333
00:15:03	0.092	0.095	0.096	0.0943333		0.096	0.101	0.102	0.0996667		0.098	0.102	0.105	0.101667		0.099	0.105	0.106	0.103333		0.099	0.107	0.107	0.104333		0.099	0.106	0.107	0.104		0.099	0.106	0.107	0.104		0.099	0.106	0.107	0.104		0.099	0.105	0.106	0.103333		0.099	0.103	0.103	0.101667
00:15:39	0.092	0.095	0.096	0.0943333		0.096	0.101	0.102	0.0996667		0.098	0.102	0.105	0.101667		0.099	0.105	0.106	0.103333		0.099	0.107	0.107	0.104333		0.099	0.106	0.107	0.104		0.099	0.106	0.107	0.104		0.099	0.106	0.107	0.104		0.099	0.105	0.106	0.103333		0.099	0.103	0.103	0.101667
00:16:15	0.092	0.095	0.096	0.0943333		0.096	0.101	0.102	0.0996667		0.098	0.102	0.104	0.101333		0.099	0.105	0.105	0.103		0.099	0.107	0.107	0.104333		0.099	0.106	0.106	0.103667		0.099	0.106	0.107	0.104		0.099	0.106	0.107	0.104		0.099	0.105	0.106	0.103333		0.098	0.103	0.103	0.101333
00:16:51	0.092	0.095	0.096	0.0943333		0.096	0.101	0.102	0.0996667		0.098	0.102	0.105	0.101667		0.099	0.105	0.106	0.103333		0.099	0.107	0.108	0.104667		0.099	0.106	0.107	0.104		0.099	0.106	0.107	0.104		0.099	0.106	0.107	0.104		0.099	0.105	0.106	0.103333		0.099	0.103	0.103	0.101667
00:17:27	0.093	0.095	0.096	0.0946667		0.096	0.101	0.102	0.0996667		0.098	0.102	0.105	0.101667		0.099	0.105	0.106	0.103333		0.099	0.107	0.107	0.104333		0.099	0.106	0.107	0.104		0.099	0.106	0.107	0.104		0.099	0.106	0.107	0.104		0.099	0.105	0.106	0.103333		0.099	0.103	0.103	0.101667
00:18:03	0.092	0.095	0.096	0.0943333		0.096	0.101	0.102	0.0996667		0.098	0.102	0.105	0.101667		0.099	0.105	0.105	0.103		0.099	0.107	0.107	0.104333		0.099	0.106	0.107	0.104		0.099	0.106	0.107	0.104		0.099	0.106	0.107	0.104		0.099	0.105	0.106	0.103333		0.099	0.103	0.103	0.101667
00:18:39	0.092	0.095	0.097	0.0946667		0.096	0.101	0.102	0.0996667		0.098	0.102	0.105	0.101667		0.099	0.105	0.106	0.103333		0.099	0.107	0.107	0.104333		0.099	0.106	0.107	0.104		0.099	0.106	0.107	0.104		0.099	0.106	0.108	0.104333		0.099	0.105	0.106	0.103333		0.099	0.103	0.104	0.102
00:19:15	0.093	0.095	0.096	0.0946667		0.096	0.101	0.102	0.0996667		0.098	0.102	0.105	0.101667		0.099	0.105	0.106	0.103333		0.1	0.107	0.107	0.104667		0.099	0.106	0.107	0.104		0.1	0.106	0.107	0.104333		0.099	0.106	0.107	0.104		0.099	0.105	0.106	0.103333		0.099	0.103	0.103	0.101667
00:19:51	0.093	0.095	0.096	0.0946667		0.096	0.101	0.102	0.0996667		0.098	0.102	0.105	0.101667		0.099	0.105	0.106	0.103333		0.099	0.107	0.107	0.104333		0.099	0.106	0.107	0.104		0.099	0.106	0.107	0.104		0.099	0.106	0.107	0.104		0.099	0.105	0.106	0.103333		0.099	0.103	0.104	0.102
00:20:27	0.093	0.095	0.096	0.0946667		0.096	0.101	0.102	0.0996667		0.098	0.102	0.105	0.101667		0.099	0.105	0.106	0.103333		0.1	0.107	0.107	0.104667		0.099	0.106	0.107	0.104		0.099	0.106	0.107	0.104		0.099	0.106	0.107	0.104		0.099	0.105	0.106	0.103333		0.099	0.103	0.103	0.101667
00:21:03	0.092	0.095	0.096	0.0943333		0.096	0.101	0.102	0.0996667		0.098	0.102	0.105	0.101667		0.099	0.105	0.106	0.103333		0.099	0.107	0.107	0.104333		0.099	0.106	0.106	0.103667		0.099	0.106	0.107	0.104		0.099	0.106	0.107	0.104		0.099	0.105	0.106	0.103333		0.099	0.103	0.103	0.101667
00:21:39	0.093	0.095	0.097	0.095		0.096	0.101	0.102	0.0996667		0.098	0.102	0.105	0.101667		0.099	0.105	0.106	0.103333		0.099	0.107	0.107	0.104333		0.099	0.106	0.107	0.104		0.099	0.106	0.107	0.104		0.099	0.106	0.107	0.104		0.099	0.105	0.106	0.103333		0.099	0.103	0.103	0.101667
00:22:15	0.093	0.095	0.096	0.0946667		0.096	0.101	0.102	0.0996667		0.098	0.102	0.105	0.101667		0.099	0.105	0.106	0.103333		0.1	0.107	0.107	0.104667		0.099	0.106	0.107	0.104		0.099	0.106	0.107	0.104		0.099	0.106	0.107	0.104		0.099	0.105	0.106	0.103333		0.099	0.103	0.103	0.101667
00:22:51	0.093	0.095	0.096	0.0946667		0.096	0.101	0.102	0.0996667		0.098	0.102	0.105	0.101667		0.099	0.105	0.106	0.103333		0.099	0.107	0.107	0.104333		0.099	0.106	0.107	0.104		0.099	0.106	0.107	0.104		0.099	0.106	0.107	0.104		0.099	0.105	0.106	0.103333		0.099	0.103	0.103	0.101667
00:23:27	0.093	0.095	0.097	0.095		0.096	0.101	0.102	0.0996667		0.098	0.102	0.105	0.101667		0.099	0.105	0.106	0.103333		0.1	0.107	0.107	0.104667		0.099	0.106	0.107	0.104		0.099	0.106	0.107	0.104		0.1	0.106	0.107	0.104333		0.099	0.105	0.106	0.103333		0.099	0.103	0.104	0.102
00:24:03	0.093	0.095	0.096	0.0946667		0.096	0.101	0.102	0.0996667		0.098	0.102	0.105	0.101667		0.099	0.105	0.106	0.103333		0.1	0.107	0.107	0.104667		0.099	0.106	0.107	0.104		0.1	0.106	0.107	0.104333		0.1	0.106	0.107	0.104333		0.099	0.105	0.106	0.103333		0.099	0.103	0.104	0.102
00:24:39	0.093	0.095	0.096	0.0946667		0.096	0.101	0.102	0.0996667		0.098	0.102	0.105	0.101667		0.099	0.105	0.106	0.103333		0.1	0.107	0.107	0.104667		0.099	0.106	0.107	0.104		0.099	0.106	0.107	0.104		0.1	0.106	0.108	0.104667		0.099	0.105	0.106	0.103333		0.099	0.103	0.103	0.101667
00:25:15	0.093	0.095	0.096	0.0946667		0.096	0.101	0.102	0.0996667		0.098	0.103	0.105	0.102		0.099	0.105	0.106	0.103333		0.1	0.107	0.107	0.104667		0.099	0.106	0.107	0.104		0.099	0.106	0.107	0.104		0.1	0.106	0.107	0.104333		0.099	0.105	0.106	0.103333		0.099	0.103	0.103	0.101667
00:25:51	0.093	0.095	0.097	0.095		0.096	0.101	0.102	0.0996667		0.098	0.102	0.105	0.101667		0.099	0.105	0.105	0.103		0.1	0.107	0.107	0.104667		0.099	0.106	0.106	0.103667		0.099	0.106	0.107	0.104		0.1	0.106	0.107	0.104333		0.099	0.105	0.106	0.103333		0.099	0.103	0.103	0.101667
00:26:27	0.094	0.096	0.097	0.0956667		0.096	0.101	0.102	0.0996667		0.099	0.103	0.105	0.102333		0.099	0.105	0.106	0.103333		0.1	0.107	0.108	0.105		0.099	0.106	0.107	0.104		0.1	0.106	0.107	0.104333		0.1	0.107	0.108	0.105		0.1	0.105	0.106	0.103667		0.1	0.103	0.104	0.102333
00:27:03	0.094	0.096	0.097	0.0956667		0.097	0.101	0.102	0.1		0.099	0.103	0.105	0.102333		0.099	0.105	0.106	0.103333		0.1	0.107	0.108	0.105		0.099	0.106	0.107	0.104		0.1	0.106	0.107	0.104333		0.101	0.107	0.108	0.105333		0.099	0.105	0.106	0.103333		0.1	0.103	0.104	0.102333
00:27:39	0.094	0.096	0.097	0.0956667		0.097	0.101	0.102	0.1		0.099	0.103	0.105	0.102333		0.099	0.105	0.106	0.103333		0.1	0.107	0.108	0.105		0.099	0.106	0.107	0.104		0.1	0.107	0.107	0.104667		0.101	0.107	0.108	0.105333		0.1	0.105	0.106	0.103667		0.1	0.103	0.104	0.102333
00:28:15	0.094	0.096	0.097	0.0956667		0.097	0.101	0.102	0.1		0.099	0.103	0.105	0.102333		0.099	0.105	0.106	0.103333		0.1	0.107	0.108	0.105		0.099	0.107	0.107	0.104333		0.099	0.106	0.107	0.104		0.101	0.107	0.108	0.105333		0.1	0.105	0.106	0.103667		0.101	0.103	0.104	0.102667
00:28:51	0.094	0.096	0.097	0.0956667		0.097	0.101	0.102	0.1		0.1	0.103	0.105	0.102667		0.099	0.105	0.106	0.103333		0.1	0.107	0.108	0.105		0.099	0.106	0.107	0.104		0.1	0.106	0.107	0.104333		0.101	0.107	0.108	0.105333		0.1	0.105	0.106	0.103667		0.101	0.103	0.104	0.102667
00:29:27	0.095	0.096	0.097	0.096		0.097	0.101	0.102	0.1		0.1	0.103	0.105	0.102667		0.099	0.105	0.106	0.103333		0.1	0.107	0.108	0.105		0.099	0.106	0.107	0.104		0.1	0.106	0.107	0.104333		0.102	0.107	0.108	0.105667		0.1	0.105	0.106	0.103667		0.101	0.104	0.104	0.103
00:30:03	0.095	0.096	0.098	0.0963333		0.098	0.102	0.102	0.100667		0.1	0.103	0.105	0.102667		0.1	0.105	0.106	0.103667		0.101	0.107	0.108	0.105333		0.1	0.107	0.107	0.104667		0.1	0.106	0.107	0.104333		0.102	0.107	0.108	0.105667		0.1	0.105	0.106	0.103667		0.102	0.104	0.105	0.103667
00:30:39	0.096	0.096	0.098	0.0966667		0.098	0.102	0.102	0.100667		0.101	0.103	0.106	0.103333		0.1	0.105	0.106	0.103667		0.101	0.107	0.108	0.105333		0.1	0.107	0.107	0.104667		0.1	0.106	0.107	0.104333		0.103	0.108	0.109	0.106667		0.1	0.105	0.106	0.103667		0.102	0.104	0.105	0.103667
00:31:15	0.096	0.097	0.098	0.097		0.098	0.102	0.103	0.101		0.101	0.104	0.106	0.103667		0.1	0.105	0.106	0.103667		0.101	0.107	0.108	0.105333		0.1	0.107	0.107	0.104667		0.1	0.106	0.107	0.104333		0.104	0.108	0.109	0.107		0.1	0.106	0.107	0.104333		0.103	0.105	0.105	0.104333
00:31:51	0.097	0.097	0.098	0.0973333		0.099	0.102	0.103	0.101333		0.102	0.104	0.106	0.104		0.1	0.105	0.106	0.103667		0.101	0.108	0.108	0.105667		0.1	0.107	0.107	0.104667		0.1	0.107	0.107	0.104667		0.104	0.108	0.109	0.107		0.101	0.106	0.107	0.104667		0.104	0.105	0.105	0.104667
00:32:27	0.098	0.097	0.099	0.098		0.099	0.102	0.103	0.101333		0.102	0.104	0.107	0.104333		0.101	0.106	0.106	0.104333		0.102	0.108	0.109	0.106333		0.101	0.107	0.107	0.105		0.1	0.107	0.107	0.104667		0.105	0.109	0.11	0.108		0.101	0.106	0.107	0.104667		0.105	0.105	0.106	0.105333
00:33:03	0.098	0.098	0.099	0.0983333		0.099	0.102	0.103	0.101333		0.103	0.104	0.107	0.104667		0.101	0.106	0.106	0.104333		0.102	0.108	0.108	0.106		0.101	0.107	0.107	0.105		0.1	0.107	0.107	0.104667		0.106	0.109	0.11	0.108333		0.101	0.106	0.107	0.104667		0.106	0.106	0.106	0.106
00:33:39	0.099	0.098	0.1	0.099		0.1	0.102	0.104	0.102		0.104	0.105	0.107	0.105333		0.101	0.106	0.107	0.104667		0.102	0.108	0.109	0.106333		0.101	0.107	0.108	0.105333		0.1	0.107	0.107	0.104667		0.107	0.11	0.11	0.109		0.102	0.106	0.107	0.105		0.106	0.106	0.107	0.106333
00:34:15	0.1	0.099	0.1	0.0996667		0.101	0.103	0.104	0.102667		0.105	0.105	0.108	0.106		0.101	0.106	0.107	0.104667		0.103	0.108	0.109	0.106667		0.102	0.108	0.108	0.106		0.1	0.107	0.107	0.104667		0.108	0.11	0.111	0.109667		0.102	0.106	0.107	0.105		0.107	0.107	0.108	0.107333
00:34:51	0.101	0.099	0.101	0.100333		0.101	0.103	0.104	0.102667		0.105	0.106	0.108	0.106333		0.102	0.106	0.107	0.105		0.103	0.109	0.109	0.107		0.102	0.108	0.108	0.106		0.1	0.107	0.107	0.104667		0.108	0.111	0.111	0.11		0.102	0.106	0.107	0.105		0.108	0.107	0.108	0.107667
00:35:27	0.102	0.1	0.101	0.101		0.102	0.104	0.105	0.103667		0.106	0.106	0.109	0.107		0.102	0.106	0.107	0.105		0.104	0.109	0.11	0.107667		0.103	0.108	0.108	0.106333		0.1	0.107	0.107	0.104667		0.109	0.111	0.112	0.110667		0.102	0.107	0.108	0.105667		0.109	0.108	0.109	0.108667
00:36:03	0.102	0.101	0.102	0.101667		0.102	0.104	0.105	0.103667		0.107	0.107	0.109	0.107667		0.103	0.107	0.107	0.105667		0.104	0.109	0.11	0.107667		0.103	0.108	0.109	0.106667		0.1	0.107	0.107	0.104667		0.11	0.112	0.113	0.111667		0.103	0.107	0.108	0.106		0.11	0.109	0.11	0.109667
00:36:39	0.103	0.101	0.103	0.102333		0.103	0.105	0.106	0.104667		0.108	0.108	0.11	0.108667		0.103	0.107	0.108	0.106		0.105	0.11	0.111	0.108667		0.104	0.109	0.109	0.107333		0.101	0.107	0.107	0.105		0.112	0.113	0.114	0.113		0.104	0.107	0.108	0.106333		0.112	0.11	0.11	0.110667
00:37:15	0.104	0.102	0.103	0.103		0.104	0.105	0.106	0.105		0.109	0.108	0.111	0.109333		0.104	0.107	0.108	0.106333		0.106	0.11	0.111	0.109		0.105	0.109	0.109	0.107667		0.1	0.107	0.107	0.104667		0.113	0.113	0.114	0.113333		0.104	0.107	0.108	0.106333		0.113	0.11	0.111	0.111333
00:37:51	0.106	0.103	0.104	0.104333		0.105	0.106	0.107	0.106		0.11	0.109	0.111	0.11		0.105	0.108	0.108	0.107		0.106	0.11	0.111	0.109		0.105	0.109	0.11	0.108		0.101	0.107	0.107	0.105		0.114	0.114	0.115	0.114333		0.105	0.107	0.109	0.107		0.113	0.111	0.112	0.112
00:38:27	0.107	0.103	0.105	0.105		0.105	0.106	0.108	0.106333		0.111	0.11	0.112	0.111		0.105	0.108	0.109	0.107333		0.107	0.111	0.112	0.11		0.106	0.11	0.11	0.108667		0.101	0.107	0.108	0.105333		0.115	0.115	0.116	0.115333		0.106	0.108	0.109	0.107667		0.115	0.112	0.113	0.113333
00:39:03	0.108	0.104	0.105	0.105667		0.106	0.107	0.108	0.107		0.112	0.11	0.113	0.111667		0.106	0.108	0.109	0.107667		0.108	0.111	0.112	0.110333		0.107	0.11	0.11	0.109		0.101	0.107	0.107	0.105		0.116	0.116	0.117	0.116333		0.106	0.108	0.109	0.107667		0.116	0.113	0.114	0.114333
00:39:39	0.109	0.105	0.107	0.107		0.107	0.107	0.109	0.107667		0.113	0.111	0.114	0.112667		0.107	0.109	0.109	0.108333		0.109	0.112	0.113	0.111333		0.108	0.111	0.111	0.11		0.102	0.107	0.108	0.105667		0.117	0.116	0.118	0.117		0.107	0.109	0.11	0.108667		0.117	0.114	0.115	0.115333
00:40:15	0.11	0.106	0.107	0.107667		0.108	0.108	0.109	0.108333		0.114	0.112	0.115	0.113667		0.107	0.109	0.11	0.108667		0.109	0.112	0.114	0.111667		0.109	0.111	0.112	0.110667		0.102	0.107	0.108	0.105667		0.118	0.117	0.118	0.117667		0.108	0.109	0.11	0.109		0.118	0.115	0.116	0.116333
00:40:51	0.111	0.107	0.108	0.108667		0.109	0.109	0.11	0.109333		0.116	0.113	0.116	0.115		0.108	0.11	0.11	0.109333		0.11	0.113	0.114	0.112333		0.109	0.112	0.112	0.111		0.102	0.108	0.108	0.106		0.12	0.118	0.119	0.119		0.108	0.109	0.111	0.109333		0.12	0.115	0.116	0.117
00:41:27	0.112	0.108	0.109	0.109667		0.11	0.11	0.111	0.110333		0.117	0.113	0.116	0.115333		0.109	0.11	0.111	0.11		0.111	0.114	0.115	0.113333		0.11	0.112	0.113	0.111667		0.102	0.108	0.108	0.106		0.121	0.119	0.121	0.120333		0.109	0.11	0.111	0.11		0.121	0.116	0.117	0.118
00:42:03	0.114	0.109	0.11	0.111		0.111	0.11	0.112	0.111		0.118	0.114	0.117	0.116333		0.11	0.111	0.112	0.111		0.112	0.114	0.116	0.114		0.111	0.113	0.113	0.112333		0.103	0.108	0.108	0.106333		0.122	0.12	0.121	0.121		0.11	0.111	0.112	0.111		0.122	0.117	0.118	0.119
00:42:39	0.115	0.11	0.111	0.112		0.112	0.111	0.112	0.111667		0.119	0.115	0.118	0.117333		0.11	0.111	0.112	0.111		0.113	0.115	0.116	0.114667		0.112	0.113	0.114	0.113		0.103	0.108	0.108	0.106333		0.123	0.121	0.122	0.122		0.111	0.111	0.112	0.111333		0.123	0.118	0.119	0.12
00:43:15	0.116	0.111	0.112	0.113		0.113	0.112	0.113	0.112667		0.12	0.116	0.119	0.118333		0.111	0.112	0.113	0.112		0.114	0.116	0.117	0.115667		0.113	0.114	0.115	0.114		0.103	0.108	0.108	0.106333		0.124	0.122	0.124	0.123333		0.112	0.112	0.113	0.112333		0.124	0.119	0.121	0.121333
00:43:51	0.117	0.112	0.113	0.114		0.114	0.113	0.114	0.113667		0.121	0.117	0.12	0.119333		0.112	0.113	0.113	0.112667		0.115	0.116	0.118	0.116333		0.114	0.115	0.116	0.115		0.104	0.109	0.109	0.107333		0.126	0.123	0.125	0.124667		0.112	0.112	0.114	0.112667		0.126	0.12	0.122	0.122667
00:44:27	0.118	0.113	0.114	0.115		0.114	0.113	0.115	0.114		0.122	0.118	0.121	0.120333		0.113	0.113	0.114	0.113333		0.115	0.117	0.118	0.116667		0.115	0.115	0.116	0.115333		0.104	0.109	0.109	0.107333		0.127	0.124	0.126	0.125667		0.113	0.113	0.114	0.113333		0.127	0.121	0.123	0.123667
00:45:03	0.119	0.114	0.115	0.116		0.115	0.114	0.116	0.115		0.123	0.119	0.122	0.121333		0.113	0.114	0.114	0.113667		0.116	0.118	0.119	0.117667		0.115	0.116	0.117	0.116		0.105	0.109	0.109	0.107667		0.128	0.125	0.127	0.126667		0.114	0.113	0.115	0.114		0.128	0.122	0.124	0.124667
00:45:39	0.12	0.115	0.116	0.117		0.116	0.115	0.116	0.115667		0.125	0.12	0.123	0.122667		0.114	0.114	0.115	0.114333		0.117	0.118	0.12	0.118333		0.116	0.117	0.118	0.117		0.105	0.109	0.109	0.107667		0.129	0.126	0.128	0.127667		0.115	0.114	0.116	0.115		0.129	0.123	0.125	0.125667
00:46:15	0.121	0.116	0.117	0.118		0.117	0.116	0.117	0.116667		0.126	0.121	0.124	0.123667		0.115	0.115	0.116	0.115333		0.118	0.119	0.121	0.119333		0.117	0.117	0.118	0.117333		0.106	0.11	0.11	0.108667		0.13	0.127	0.129	0.128667		0.116	0.115	0.116	0.115667		0.13	0.124	0.126	0.126667
00:46:51	0.123	0.117	0.117	0.119		0.118	0.117	0.118	0.117667		0.127	0.121	0.125	0.124333		0.116	0.116	0.116	0.116		0.119	0.12	0.122	0.120333		0.118	0.118	0.119	0.118333		0.106	0.11	0.11	0.108667		0.131	0.127	0.13	0.129333		0.116	0.115	0.117	0.116		0.131	0.125	0.127	0.127667
00:47:27	0.124	0.118	0.119	0.120333		0.119	0.117	0.119	0.118333		0.128	0.122	0.126	0.125333		0.117	0.117	0.117	0.117		0.12	0.121	0.123	0.121333		0.119	0.119	0.12	0.119333		0.107	0.11	0.11	0.109		0.132	0.129	0.131	0.130667		0.118	0.116	0.118	0.117333		0.133	0.126	0.128	0.129
00:48:03	0.125	0.119	0.119	0.121		0.12	0.118	0.12	0.119333		0.129	0.123	0.127	0.126333		0.118	0.117	0.118	0.117667		0.12	0.121	0.123	0.121333		0.12	0.119	0.121	0.12		0.107	0.11	0.111	0.109333		0.133	0.13	0.132	0.131667		0.118	0.117	0.118	0.117667		0.134	0.127	0.129	0.13
00:48:39	0.126	0.12	0.121	0.122333		0.121	0.119	0.121	0.120333		0.13	0.124	0.128	0.127333		0.119	0.118	0.118	0.118333		0.121	0.122	0.124	0.122333		0.121	0.12	0.122	0.121		0.108	0.111	0.111	0.11		0.134	0.131	0.133	0.132667		0.119	0.117	0.12	0.118667		0.135	0.128	0.13	0.131
00:49:15	0.127	0.121	0.121	0.123		0.122	0.12	0.121	0.121		0.131	0.125	0.129	0.128333		0.12	0.119	0.119	0.119333		0.122	0.123	0.125	0.123333		0.122	0.121	0.123	0.122		0.108	0.111	0.112	0.110333		0.135	0.132	0.134	0.133667		0.12	0.118	0.12	0.119333		0.136	0.129	0.131	0.132
00:49:51	0.128	0.122	0.122	0.124		0.123	0.121	0.122	0.122		0.132	0.126	0.13	0.129333		0.12	0.119	0.12	0.119667		0.123	0.124	0.126	0.124333		0.123	0.122	0.123	0.122667		0.109	0.112	0.112	0.111		0.136	0.133	0.135	0.134667		0.121	0.119	0.121	0.120333		0.137	0.13	0.132	0.133
00:50:27	0.129	0.123	0.123	0.125		0.123	0.121	0.123	0.122333		0.133	0.127	0.131	0.130333		0.121	0.12	0.121	0.120667		0.124	0.124	0.127	0.125		0.123	0.122	0.124	0.123		0.109	0.112	0.112	0.111		0.137	0.133	0.136	0.135333		0.121	0.12	0.122	0.121		0.138	0.131	0.133	0.134
00:51:03	0.13	0.124	0.124	0.126		0.124	0.122	0.124	0.123333		0.134	0.128	0.132	0.131333		0.122	0.121	0.122	0.121667		0.125	0.125	0.128	0.126		0.124	0.123	0.125	0.124		0.11	0.113	0.113	0.112		0.138	0.134	0.137	0.136333		0.122	0.121	0.123	0.122		0.139	0.132	0.134	0.135
00:51:39	0.131	0.125	0.125	0.127		0.125	0.123	0.125	0.124333		0.135	0.129	0.133	0.132333		0.122	0.121	0.122	0.121667		0.125	0.126	0.128	0.126333		0.125	0.124	0.126	0.125		0.111	0.113	0.113	0.112333		0.139	0.135	0.137	0.137		0.123	0.121	0.123	0.122333		0.14	0.133	0.135	0.136
00:52:15	0.132	0.126	0.126	0.128		0.126	0.124	0.125	0.125		0.136	0.129	0.133	0.132667		0.123	0.122	0.123	0.122667		0.126	0.127	0.129	0.127333		0.126	0.125	0.127	0.126		0.111	0.113	0.113	0.112333		0.14	0.136	0.139	0.138333		0.123	0.122	0.124	0.123		0.141	0.134	0.137	0.137333
00:52:51	0.133	0.126	0.127	0.128667		0.127	0.125	0.126	0.126		0.137	0.13	0.135	0.134		0.124	0.123	0.124	0.123667		0.127	0.128	0.13	0.128333		0.127	0.126	0.128	0.127		0.112	0.114	0.114	0.113333		0.141	0.137	0.139	0.139		0.124	0.123	0.125	0.124		0.142	0.135	0.137	0.138
00:53:27	0.134	0.127	0.127	0.129333		0.127	0.125	0.127	0.126333		0.138	0.131	0.135	0.134667		0.125	0.123	0.124	0.124		0.128	0.128	0.131	0.129		0.127	0.126	0.128	0.127		0.112	0.114	0.114	0.113333		0.142	0.138	0.14	0.14		0.125	0.123	0.125	0.124333		0.143	0.136	0.138	0.139
00:54:03	0.135	0.128	0.128	0.130333		0.128	0.126	0.128	0.127333		0.139	0.132	0.136	0.135667		0.125	0.124	0.125	0.124667		0.129	0.129	0.132	0.13		0.128	0.127	0.129	0.128		0.113	0.115	0.115	0.114333		0.143	0.139	0.141	0.141		0.126	0.124	0.126	0.125333		0.144	0.137	0.139	0.14
00:54:39	0.135	0.129	0.129	0.131		0.129	0.127	0.128	0.128		0.14	0.133	0.137	0.136667		0.126	0.125	0.126	0.125667		0.129	0.129	0.132	0.13		0.129	0.128	0.13	0.129		0.114	0.115	0.115	0.114667		0.144	0.139	0.142	0.141667		0.126	0.125	0.127	0.126		0.145	0.138	0.14	0.141
00:55:15	0.137	0.13	0.13	0.132333		0.13	0.128	0.129	0.129		0.14	0.134	0.138	0.137333		0.127	0.125	0.126	0.126		0.13	0.13	0.133	0.131		0.129	0.128	0.13	0.129		0.114	0.116	0.116	0.115333		0.144	0.14	0.143	0.142333		0.127	0.125	0.128	0.126667		0.145	0.139	0.141	0.141667
00:55:51	0.137	0.131	0.131	0.133		0.13	0.128	0.13	0.129333		0.141	0.134	0.139	0.138		0.128	0.126	0.127	0.127		0.13	0.131	0.134	0.131667		0.13	0.129	0.131	0.13		0.115	0.116	0.116	0.115667		0.145	0.141	0.144	0.143333		0.128	0.126	0.128	0.127333		0.146	0.139	0.142	0.142333
00:56:27	0.138	0.132	0.132	0.134		0.131	0.129	0.131	0.130333		0.142	0.135	0.14	0.139		0.128	0.127	0.128	0.127667		0.131	0.132	0.135	0.132667		0.131	0.13	0.132	0.131		0.115	0.117	0.117	0.116333		0.146	0.142	0.145	0.144333		0.128	0.127	0.129	0.128		0.147	0.14	0.143	0.143333
00:57:03	0.139	0.133	0.132	0.134667		0.132	0.13	0.131	0.131		0.143	0.136	0.14	0.139667		0.129	0.127	0.128	0.128		0.132	0.132	0.135	0.133		0.131	0.13	0.133	0.131333		0.116	0.117	0.117	0.116667		0.147	0.143	0.145	0.145		0.129	0.127	0.13	0.128667		0.148	0.141	0.144	0.144333
00:57:39	0.14	0.133	0.133	0.135333		0.133	0.13	0.132	0.131667		0.144	0.137	0.141	0.140667		0.13	0.128	0.129	0.129		0.133	0.133	0.136	0.134		0.132	0.131	0.133	0.132		0.117	0.118	0.118	0.117667		0.147	0.143	0.146	0.145333		0.129	0.128	0.13	0.129		0.149	0.142	0.145	0.145333
00:58:15	0.14	0.134	0.134	0.136		0.133	0.131	0.133	0.132333		0.145	0.137	0.142	0.141333		0.13	0.129	0.129	0.129333		0.133	0.134	0.137	0.134667		0.133	0.131	0.134	0.132667		0.117	0.118	0.119	0.118		0.148	0.144	0.147	0.146333		0.13	0.129	0.131	0.13		0.149	0.143	0.146	0.146
00:58:51	0.141	0.135	0.134	0.136667		0.134	0.132	0.133	0.133		0.145	0.138	0.143	0.142		0.131	0.129	0.13	0.13		0.134	0.134	0.137	0.135		0.133	0.132	0.135	0.133333		0.117	0.119	0.119	0.118333		0.149	0.145	0.147	0.147		0.13	0.129	0.131	0.13		0.15	0.143	0.146	0.146333
00:59:27	0.142	0.136	0.135	0.137667		0.134	0.132	0.134	0.133333		0.146	0.139	0.143	0.142667		0.131	0.13	0.131	0.130667		0.135	0.135	0.138	0.136		0.134	0.133	0.135	0.134		0.118	0.119	0.12	0.119		0.15	0.146	0.148	0.148		0.131	0.13	0.132	0.131		0.151	0.144	0.147	0.147333
01:00:03	0.142	0.136	0.136	0.138		0.135	0.133	0.135	0.134333		0.146	0.14	0.144	0.143333		0.132	0.13	0.131	0.131		0.135	0.136	0.139	0.136667		0.134	0.133	0.136	0.134333		0.118	0.12	0.12	0.119333		0.15	0.146	0.149	0.148333		0.132	0.131	0.133	0.132		0.152	0.145	0.148	0.148333
01:00:39	0.143	0.137	0.136	0.138667		0.136	0.134	0.135	0.135		0.147	0.141	0.145	0.144333		0.133	0.131	0.132	0.132		0.136	0.136	0.139	0.137		0.135	0.134	0.137	0.135333		0.119	0.12	0.121	0.12		0.151	0.147	0.15	0.149333		0.132	0.131	0.133	0.132		0.153	0.145	0.149	0.149
01:01:15	0.144	0.138	0.137	0.139667		0.136	0.134	0.136	0.135333		0.148	0.141	0.145	0.144667		0.133	0.132	0.132	0.132333		0.136	0.137	0.14	0.137667		0.136	0.135	0.137	0.136		0.119	0.121	0.121	0.120333		0.151	0.147	0.15	0.149333		0.132	0.132	0.134	0.132667		0.153	0.146	0.15	0.149667
01:01:51	0.144	0.138	0.138	0.14		0.137	0.135	0.137	0.136333		0.149	0.141	0.146	0.145333		0.134	0.132	0.133	0.133		0.137	0.137	0.141	0.138333		0.136	0.135	0.138	0.136333		0.12	0.121	0.122	0.121		0.152	0.148	0.151	0.150333		0.133	0.132	0.134	0.133		0.154	0.147	0.15	0.150333
01:02:27	0.145	0.139	0.139	0.141		0.137	0.135	0.137	0.136333		0.149	0.142	0.147	0.146		0.134	0.133	0.134	0.133667		0.137	0.138	0.141	0.138667		0.137	0.136	0.138	0.137		0.12	0.122	0.122	0.121333		0.152	0.149	0.152	0.151		0.133	0.133	0.135	0.133667		0.154	0.148	0.151	0.151
01:03:03	0.146	0.14	0.139	0.141667		0.138	0.136	0.138	0.137333		0.15	0.143	0.148	0.147		0.134	0.133	0.134	0.133667		0.138	0.139	0.142	0.139667		0.137	0.136	0.139	0.137333		0.121	0.122	0.123	0.122		0.153	0.149	0.152	0.151333		0.134	0.133	0.136	0.134333		0.155	0.148	0.152	0.151667
01:03:39	0.146	0.141	0.14	0.142333		0.139	0.137	0.139	0.138333		0.151	0.144	0.148	0.147667		0.135	0.134	0.135	0.134667		0.138	0.139	0.142	0.139667		0.138	0.137	0.14	0.138333		0.121	0.123	0.123	0.122333		0.154	0.15	0.153	0.152333		0.134	0.134	0.136	0.134667		0.155	0.149	0.153	0.152333
01:04:15	0.147	0.141	0.14	0.142667		0.139	0.137	0.139	0.138333		0.151	0.144	0.149	0.148		0.136	0.134	0.135	0.135		0.139	0.14	0.143	0.140667		0.138	0.137	0.14	0.138333		0.122	0.123	0.124	0.123		0.154	0.151	0.154	0.153		0.135	0.134	0.137	0.135333		0.156	0.149	0.153	0.152667
01:04:51	0.147	0.142	0.141	0.143333		0.139	0.138	0.139	0.138667		0.152	0.145	0.149	0.148667		0.136	0.135	0.135	0.135333		0.139	0.14	0.143	0.140667		0.139	0.138	0.141	0.139333		0.122	0.124	0.124	0.123333		0.155	0.151	0.154	0.153333		0.135	0.135	0.137	0.135667		0.156	0.15	0.154	0.153333
01:05:27	0.148	0.142	0.141	0.143667		0.14	0.138	0.14	0.139333		0.152	0.145	0.15	0.149		0.137	0.135	0.136	0.136		0.14	0.141	0.144	0.141667		0.139	0.138	0.141	0.139333		0.123	0.125	0.125	0.124333		0.155	0.152	0.155	0.154		0.136	0.135	0.138	0.136333		0.157	0.151	0.155	0.154333
01:06:03	0.148	0.143	0.142	0.144333		0.14	0.139	0.14	0.139667		0.153	0.146	0.151	0.15		0.137	0.136	0.137	0.136667		0.14	0.141	0.145	0.142		0.139	0.139	0.142	0.14		0.123	0.125	0.125	0.124333		0.155	0.152	0.155	0.154		0.136	0.136	0.138	0.136667		0.157	0.151	0.155	0.154333
01:06:39	0.149	0.143	0.142	0.144667		0.141	0.139	0.141	0.140333		0.153	0.146	0.151	0.15		0.138	0.136	0.137	0.137		0.141	0.142	0.145	0.142667		0.14	0.139	0.142	0.140333		0.123	0.125	0.126	0.124667		0.155	0.153	0.156	0.154667		0.136	0.136	0.138	0.136667		0.158	0.152	0.156	0.155333
01:07:15	0.15	0.144	0.143	0.145667		0.141	0.14	0.141	0.140667		0.153	0.147	0.152	0.150667		0.138	0.137	0.138	0.137667		0.141	0.142	0.146	0.143		0.14	0.14	0.143	0.141		0.124	0.126	0.126	0.125333		0.156	0.153	0.156	0.155		0.136	0.136	0.139	0.137		0.158	0.153	0.156	0.155667
01:07:51	0.15	0.145	0.143	0.146		0.141	0.14	0.142	0.141		0.154	0.148	0.152	0.151333		0.139	0.137	0.138	0.138		0.141	0.143	0.146	0.143333		0.141	0.14	0.143	0.141333		0.124	0.126	0.126	0.125333		0.156	0.154	0.157	0.155667		0.137	0.137	0.139	0.137667		0.158	0.153	0.157	0.156
01:08:27	0.151	0.145	0.144	0.146667		0.142	0.141	0.143	0.142		0.155	0.148	0.153	0.152		0.139	0.138	0.138	0.138333		0.142	0.143	0.147	0.144		0.141	0.141	0.144	0.142		0.125	0.127	0.127	0.126333		0.157	0.155	0.157	0.156333		0.137	0.138	0.14	0.138333		0.159	0.154	0.158	0.157
01:09:03	0.151	0.146	0.144	0.147		0.142	0.141	0.143	0.142		0.155	0.148	0.153	0.152		0.139	0.138	0.139	0.138667		0.142	0.144	0.147	0.144333		0.141	0.141	0.144	0.142		0.125	0.127	0.127	0.126333		0.157	0.155	0.158	0.156667		0.137	0.138	0.14	0.138333		0.159	0.154	0.158	0.157
01:09:39	0.151	0.147	0.145	0.147667		0.142	0.142	0.144	0.142667		0.155	0.149	0.154	0.152667		0.14	0.139	0.139	0.139333		0.142	0.144	0.147	0.144333		0.142	0.141	0.144	0.142333		0.125	0.127	0.128	0.126667		0.157	0.155	0.158	0.156667		0.138	0.138	0.141	0.139		0.159	0.154	0.158	0.157
01:10:15	0.152	0.147	0.145	0.148		0.143	0.142	0.144	0.143		0.156	0.149	0.154	0.153		0.14	0.139	0.139	0.139333		0.143	0.144	0.148	0.145		0.142	0.142	0.145	0.143		0.126	0.128	0.128	0.127333		0.158	0.156	0.158	0.157333		0.138	0.139	0.141	0.139333		0.16	0.155	0.159	0.158
01:10:51	0.152	0.147	0.145	0.148		0.143	0.143	0.144	0.143333		0.156	0.15	0.155	0.153667		0.14	0.14	0.14	0.14		0.143	0.145	0.148	0.145333		0.142	0.142	0.145	0.143		0.126	0.128	0.128	0.127333		0.158	0.156	0.159	0.157667		0.138	0.139	0.141	0.139333		0.16	0.155	0.159	0.158
01:11:27	0.152	0.148	0.146	0.148667		0.144	0.143	0.144	0.143667		0.157	0.151	0.155	0.154333		0.14	0.14	0.14	0.14		0.143	0.145	0.148	0.145333		0.143	0.143	0.146	0.144		0.126	0.129	0.129	0.128		0.158	0.156	0.159	0.157667		0.139	0.139	0.142	0.14		0.16	0.156	0.16	0.158667
01:12:03	0.153	0.148	0.146	0.149		0.144	0.144	0.145	0.144333		0.157	0.151	0.156	0.154667		0.141	0.14	0.141	0.140667		0.144	0.146	0.149	0.146333		0.143	0.143	0.146	0.144		0.127	0.129	0.129	0.128333		0.158	0.157	0.16	0.158333		0.139	0.14	0.142	0.140333		0.161	0.156	0.16	0.159
01:12:39	0.154	0.149	0.147	0.15		0.144	0.144	0.145	0.144333		0.157	0.152	0.156	0.155		0.142	0.141	0.141	0.141333		0.144	0.146	0.149	0.146333		0.143	0.143	0.146	0.144		0.127	0.129	0.13	0.128667		0.159	0.157	0.16	0.158667		0.139	0.14	0.142	0.140333		0.161	0.157	0.161	0.159667
01:13:15	0.154	0.149	0.147	0.15		0.145	0.144	0.146	0.145		0.158	0.152	0.157	0.155667		0.142	0.141	0.141	0.141333		0.144	0.146	0.15	0.146667		0.143	0.144	0.147	0.144667		0.127	0.13	0.13	0.129		0.159	0.158	0.16	0.159		0.139	0.14	0.143	0.140667		0.161	0.157	0.161	0.159667
01:13:51	0.154	0.15	0.148	0.150667		0.145	0.145	0.146	0.145333		0.158	0.153	0.157	0.156		0.142	0.141	0.142	0.141667		0.145	0.147	0.15	0.147333		0.144	0.144	0.147	0.145		0.127	0.13	0.13	0.129		0.159	0.158	0.16	0.159		0.14	0.141	0.143	0.141333		0.162	0.157	0.162	0.160333
01:14:27	0.154	0.15	0.148	0.150667		0.145	0.145	0.147	0.145667		0.158	0.153	0.158	0.156333		0.142	0.142	0.142	0.142		0.145	0.147	0.151	0.147667		0.144	0.144	0.148	0.145333		0.128	0.131	0.131	0.13		0.159	0.158	0.161	0.159333		0.14	0.141	0.143	0.141333		0.162	0.158	0.162	0.160667
01:15:03	0.155	0.15	0.149	0.151333		0.145	0.145	0.147	0.145667		0.158	0.153	0.158	0.156333		0.142	0.142	0.142	0.142		0.145	0.148	0.151	0.148		0.144	0.144	0.148	0.145333		0.128	0.131	0.131	0.13		0.159	0.158	0.161	0.159333		0.14	0.141	0.144	0.141667		0.162	0.158	0.162	0.160667
01:15:39	0.155	0.151	0.149	0.151667		0.146	0.146	0.147	0.146333		0.159	0.154	0.158	0.157		0.143	0.143	0.143	0.143		0.146	0.148	0.151	0.148333		0.144	0.145	0.148	0.145667		0.128	0.131	0.131	0.13		0.16	0.159	0.161	0.16		0.14	0.142	0.144	0.142		0.162	0.158	0.163	0.161
01:16:15	0.155	0.151	0.149	0.151667		0.146	0.146	0.148	0.146667		0.159	0.154	0.158	0.157		0.143	0.143	0.143	0.143		0.146	0.148	0.152	0.148667		0.145	0.145	0.148	0.146		0.128	0.131	0.132	0.130333		0.16	0.159	0.162	0.160333		0.14	0.142	0.144	0.142		0.162	0.159	0.163	0.161333
01:16:51	0.155	0.151	0.149	0.151667		0.146	0.146	0.148	0.146667		0.159	0.154	0.159	0.157333		0.143	0.143	0.144	0.143333		0.146	0.149	0.152	0.149		0.145	0.146	0.149	0.146667		0.129	0.132	0.132	0.131		0.16	0.159	0.162	0.160333		0.141	0.142	0.145	0.142667		0.162	0.159	0.164	0.161667
01:17:27	0.155	0.151	0.15	0.152		0.146	0.147	0.148	0.147		0.16	0.155	0.159	0.158		0.143	0.144	0.144	0.143667		0.146	0.149	0.153	0.149333		0.145	0.146	0.149	0.146667		0.129	0.132	0.132	0.131		0.16	0.159	0.162	0.160333		0.141	0.142	0.145	0.142667		0.162	0.159	0.164	0.161667
01:18:03	0.155	0.152	0.15	0.152333		0.146	0.147	0.148	0.147		0.16	0.155	0.159	0.158		0.144	0.144	0.144	0.144		0.146	0.149	0.153	0.149333		0.145	0.146	0.15	0.147		0.129	0.132	0.132	0.131		0.16	0.16	0.162	0.160667		0.141	0.143	0.145	0.143		0.162	0.16	0.164	0.162
01:18:39	0.156	0.153	0.15	0.153		0.147	0.148	0.149	0.148		0.16	0.155	0.16	0.158333		0.144	0.144	0.144	0.144		0.146	0.15	0.153	0.149667		0.145	0.146	0.15	0.147		0.129	0.132	0.133	0.131333		0.16	0.16	0.163	0.161		0.141	0.143	0.145	0.143		0.163	0.16	0.164	0.162333
01:19:15	0.156	0.153	0.15	0.153		0.147	0.148	0.149	0.148		0.16	0.155	0.16	0.158333		0.144	0.144	0.145	0.144333		0.147	0.15	0.153	0.15		0.146	0.147	0.15	0.147667		0.129	0.133	0.133	0.131667		0.16	0.16	0.163	0.161		0.141	0.143	0.145	0.143		0.163	0.16	0.164	0.162333
01:19:51	0.157	0.153	0.151	0.153667		0.147	0.148	0.149	0.148		0.161	0.156	0.16	0.159		0.144	0.145	0.145	0.144667		0.147	0.15	0.154	0.150333		0.146	0.147	0.15	0.147667		0.13	0.133	0.133	0.132		0.161	0.16	0.163	0.161333		0.141	0.143	0.146	0.143333		0.163	0.161	0.165	0.163
01:20:27	0.156	0.154	0.151	0.153667		0.147	0.148	0.149	0.148		0.161	0.156	0.16	0.159		0.145	0.145	0.145	0.145		0.147	0.15	0.154	0.150333		0.146	0.147	0.15	0.147667		0.13	0.133	0.133	0.132		0.16	0.16	0.163	0.161		0.141	0.144	0.146	0.143667		0.163	0.16	0.165	0.162667
01:21:03	0.156	0.154	0.151	0.153667		0.147	0.149	0.15	0.148667		0.16	0.156	0.161	0.159		0.145	0.145	0.145	0.145		0.147	0.151	0.154	0.150667		0.146	0.147	0.151	0.148		0.13	0.134	0.134	0.132667		0.161	0.161	0.163	0.161667		0.142	0.144	0.146	0.144		0.163	0.161	0.165	0.163
01:21:39	0.157	0.154	0.151	0.154		0.147	0.149	0.15	0.148667		0.161	0.156	0.161	0.159333		0.145	0.146	0.146	0.145667		0.148	0.151	0.155	0.151333		0.146	0.148	0.151	0.148333		0.13	0.134	0.134	0.132667		0.161	0.161	0.164	0.162		0.142	0.144	0.147	0.144333		0.163	0.161	0.166	0.163333
01:22:15	0.157	0.154	0.151	0.154		0.148	0.149	0.15	0.149		0.161	0.157	0.161	0.159667		0.145	0.146	0.146	0.145667		0.147	0.151	0.155	0.151		0.146	0.148	0.151	0.148333		0.13	0.134	0.134	0.132667		0.161	0.161	0.164	0.162		0.142	0.144	0.147	0.144333		0.163	0.161	0.166	0.163333
01:22:51	0.157	0.154	0.152	0.154333		0.148	0.149	0.151	0.149333		0.161	0.157	0.162	0.16		0.145	0.146	0.146	0.145667		0.148	0.151	0.155	0.151333		0.147	0.148	0.152	0.149		0.13	0.134	0.134	0.132667		0.161	0.161	0.164	0.162		0.142	0.145	0.147	0.144667		0.163	0.161	0.166	0.163333
01:23:27	0.157	0.155	0.152	0.154667		0.148	0.15	0.151	0.149667		0.161	0.158	0.162	0.160333		0.146	0.146	0.147	0.146333		0.148	0.152	0.155	0.151667		0.147	0.149	0.152	0.149333		0.131	0.135	0.135	0.133667		0.161	0.162	0.165	0.162667		0.142	0.145	0.147	0.144667		0.164	0.162	0.167	0.164333
01:24:03	0.158	0.155	0.152	0.155		0.148	0.15	0.151	0.149667		0.161	0.157	0.162	0.16		0.146	0.147	0.147	0.146667		0.148	0.152	0.155	0.151667		0.147	0.148	0.152	0.149		0.131	0.135	0.135	0.133667		0.161	0.162	0.165	0.162667		0.142	0.145	0.147	0.144667		0.164	0.161	0.166	0.163667
01:24:39	0.158	0.155	0.152	0.155		0.148	0.15	0.151	0.149667		0.162	0.158	0.162	0.160667		0.146	0.147	0.147	0.146667		0.148	0.152	0.156	0.152		0.147	0.149	0.152	0.149333		0.131	0.135	0.135	0.133667		0.161	0.162	0.165	0.162667		0.142	0.145	0.148	0.145		0.163	0.162	0.167	0.164
01:25:15	0.158	0.155	0.152	0.155		0.148	0.15	0.152	0.15		0.162	0.158	0.163	0.161		0.146	0.147	0.147	0.146667		0.148	0.153	0.156	0.152333		0.147	0.149	0.152	0.149333		0.131	0.135	0.135	0.133667		0.161	0.162	0.165	0.162667		0.142	0.146	0.148	0.145333		0.163	0.162	0.166	0.163667
01:25:51	0.157	0.156	0.153	0.155333		0.148	0.151	0.152	0.150333		0.161	0.158	0.162	0.160333		0.146	0.147	0.147	0.146667		0.148	0.153	0.156	0.152333		0.147	0.149	0.153	0.149667		0.131	0.135	0.136	0.134		0.162	0.162	0.165	0.163		0.142	0.145	0.148	0.145		0.164	0.162	0.166	0.164
01:26:27	0.157	0.156	0.152	0.155		0.148	0.151	0.152	0.150333		0.161	0.158	0.162	0.160333		0.146	0.147	0.147	0.146667		0.148	0.153	0.156	0.152333		0.147	0.149	0.153	0.149667		0.131	0.136	0.136	0.134333		0.161	0.162	0.165	0.162667		0.142	0.146	0.148	0.145333		0.163	0.162	0.166	0.163667
01:27:03	0.157	0.156	0.153	0.155333		0.148	0.151	0.152	0.150333		0.162	0.159	0.163	0.161333		0.146	0.148	0.148	0.147333		0.148	0.153	0.157	0.152667		0.147	0.149	0.153	0.149667		0.132	0.136	0.136	0.134667		0.161	0.162	0.165	0.162667		0.143	0.146	0.148	0.145667		0.164	0.163	0.167	0.164667
01:27:39	0.157	0.156	0.153	0.155333		0.148	0.151	0.152	0.150333		0.162	0.159	0.163	0.161333		0.146	0.148	0.148	0.147333		0.149	0.153	0.156	0.152667		0.147	0.149	0.153	0.149667		0.131	0.136	0.136	0.134333		0.161	0.162	0.165	0.162667		0.143	0.146	0.148	0.145667		0.164	0.162	0.167	0.164333
01:28:15	0.157	0.156	0.153	0.155333		0.149	0.151	0.153	0.151		0.162	0.159	0.163	0.161333		0.147	0.148	0.148	0.147667		0.149	0.153	0.157	0.153		0.148	0.15	0.153	0.150333		0.132	0.136	0.136	0.134667		0.161	0.162	0.165	0.162667		0.143	0.146	0.149	0.146		0.164	0.163	0.167	0.164667
01:28:51	0.158	0.156	0.153	0.155667		0.149	0.151	0.153	0.151		0.161	0.159	0.164	0.161333		0.147	0.148	0.148	0.147667		0.149	0.154	0.157	0.153333		0.148	0.15	0.153	0.150333		0.132	0.136	0.136	0.134667		0.161	0.163	0.165	0.163		0.142	0.147	0.149	0.146		0.163	0.163	0.168	0.164667
01:29:27	0.158	0.156	0.153	0.155667		0.148	0.152	0.153	0.151		0.162	0.159	0.164	0.161667		0.147	0.148	0.148	0.147667		0.148	0.154	0.157	0.153		0.147	0.15	0.154	0.150333		0.132	0.137	0.137	0.135333		0.161	0.163	0.166	0.163333		0.142	0.147	0.149	0.146		0.163	0.163	0.167	0.164333
01:30:03	0.158	0.157	0.154	0.156333		0.149	0.152	0.153	0.151333		0.162	0.159	0.163	0.161333		0.147	0.149	0.148	0.148		0.149	0.154	0.157	0.153333		0.148	0.15	0.153	0.150333		0.132	0.137	0.137	0.135333		0.161	0.163	0.165	0.163		0.143	0.146	0.149	0.146		0.163	0.163	0.167	0.164333
	0.156333	0.0953333		0.00208167
				0.156333					0.151333					0.161667					0.148					0.153333					0.150333					0.135333					0.163333					0.146					0.164667
