# Supplementary material for: G‐Quadruplexes act as sequence‐dependent protein chaperones
Source: EMBO Rep. 2020 Sep 18;21(10):e49735. doi: 10.15252/embr.201949735 (PMC7534610; doi:10.15252/embr.201949735)
Supplement: Supplementary file 6 — Source Data fore Figure 1 [file EMBR-21-e49735-s004.zip › FIG1_Source_Data/Seq313-336.xlsx]

## Sheet: Sheet1
Kinetic read	B1	C1	D1			B2	C2	D2			B3	C3	D3			B4	C4	D4			B5	C5	D5			B6	C6	D6			B7	C7	D7			B8	C8	D8			B9	C9	D9			B10	C10	D10
00:00:03	0.1	0.101	0.101	0.100667		0.105	0.106	0.107	0.106		0.107	0.108	0.109	0.108		0.11	0.111	0.111	0.110667		0.111	0.112	0.115	0.112667		0.111	0.114	0.109	0.111333		0.111	0.111	0.108	0.11		0.111	0.112	0.112	0.111667		0.11	0.111	0.111	0.110667		0.109	0.109	0.111	0.109667
00:00:39	0.099	0.101	0.101	0.100333		0.105	0.106	0.107	0.106		0.107	0.109	0.109	0.108333		0.11	0.111	0.111	0.110667		0.111	0.112	0.115	0.112667		0.111	0.115	0.109	0.111667		0.111	0.111	0.108	0.11		0.111	0.112	0.112	0.111667		0.11	0.111	0.111	0.110667		0.109	0.11	0.111	0.11
00:01:15	0.099	0.1	0.1	0.0996667		0.104	0.107	0.107	0.106		0.107	0.108	0.109	0.108		0.109	0.111	0.11	0.11		0.111	0.111	0.114	0.112		0.111	0.114	0.109	0.111333		0.111	0.111	0.108	0.11		0.111	0.112	0.112	0.111667		0.11	0.111	0.111	0.110667		0.109	0.109	0.111	0.109667
00:01:51	0.099	0.101	0.101	0.100333		0.105	0.106	0.107	0.106		0.107	0.108	0.109	0.108		0.109	0.111	0.11	0.11		0.111	0.112	0.114	0.112333		0.11	0.114	0.109	0.111		0.111	0.111	0.108	0.11		0.111	0.112	0.112	0.111667		0.11	0.111	0.111	0.110667		0.109	0.109	0.111	0.109667
00:02:27	0.099	0.1	0.1	0.0996667		0.104	0.106	0.106	0.105333		0.107	0.108	0.109	0.108		0.109	0.11	0.11	0.109667		0.111	0.111	0.114	0.112		0.11	0.113	0.109	0.110667		0.11	0.111	0.108	0.109667		0.11	0.111	0.112	0.111		0.11	0.111	0.111	0.110667		0.109	0.109	0.111	0.109667
00:03:03	0.099	0.1	0.1	0.0996667		0.105	0.106	0.107	0.106		0.107	0.108	0.109	0.108		0.109	0.111	0.11	0.11		0.111	0.112	0.114	0.112333		0.11	0.112	0.109	0.110333		0.11	0.111	0.108	0.109667		0.11	0.112	0.112	0.111333		0.11	0.111	0.111	0.110667		0.109	0.109	0.111	0.109667
00:03:39	0.099	0.1	0.1	0.0996667		0.104	0.106	0.106	0.105333		0.107	0.108	0.109	0.108		0.109	0.11	0.11	0.109667		0.111	0.111	0.114	0.112		0.11	0.112	0.109	0.110333		0.11	0.111	0.108	0.109667		0.11	0.111	0.112	0.111		0.11	0.111	0.111	0.110667		0.109	0.109	0.111	0.109667
00:04:15	0.099	0.1	0.1	0.0996667		0.104	0.106	0.106	0.105333		0.107	0.108	0.109	0.108		0.109	0.111	0.11	0.11		0.111	0.111	0.114	0.112		0.11	0.112	0.109	0.110333		0.111	0.111	0.108	0.11		0.11	0.111	0.112	0.111		0.11	0.111	0.111	0.110667		0.109	0.109	0.111	0.109667
00:04:51	0.099	0.1	0.1	0.0996667		0.104	0.106	0.106	0.105333		0.107	0.108	0.109	0.108		0.109	0.11	0.11	0.109667		0.111	0.111	0.114	0.112		0.11	0.112	0.109	0.110333		0.11	0.111	0.108	0.109667		0.11	0.111	0.112	0.111		0.11	0.111	0.111	0.110667		0.109	0.109	0.111	0.109667
00:05:27	0.099	0.1	0.1	0.0996667		0.104	0.105	0.106	0.105		0.107	0.108	0.109	0.108		0.109	0.11	0.11	0.109667		0.111	0.111	0.114	0.112		0.11	0.111	0.109	0.11		0.11	0.111	0.108	0.109667		0.11	0.111	0.112	0.111		0.11	0.111	0.111	0.110667		0.109	0.109	0.111	0.109667
00:06:03	0.099	0.1	0.1	0.0996667		0.104	0.105	0.106	0.105		0.107	0.108	0.109	0.108		0.109	0.11	0.11	0.109667		0.111	0.111	0.114	0.112		0.11	0.111	0.109	0.11		0.11	0.111	0.108	0.109667		0.11	0.111	0.112	0.111		0.11	0.111	0.111	0.110667		0.109	0.109	0.111	0.109667
00:06:39	0.099	0.1	0.1	0.0996667		0.104	0.105	0.106	0.105		0.107	0.108	0.109	0.108		0.109	0.11	0.11	0.109667		0.111	0.111	0.114	0.112		0.11	0.111	0.108	0.109667		0.11	0.111	0.108	0.109667		0.11	0.111	0.112	0.111		0.11	0.11	0.111	0.110333		0.109	0.109	0.11	0.109333
00:07:15	0.099	0.1	0.1	0.0996667		0.104	0.105	0.106	0.105		0.107	0.108	0.109	0.108		0.109	0.11	0.11	0.109667		0.111	0.111	0.114	0.112		0.11	0.111	0.108	0.109667		0.11	0.111	0.108	0.109667		0.11	0.111	0.112	0.111		0.11	0.111	0.111	0.110667		0.109	0.109	0.111	0.109667
00:07:51	0.099	0.1	0.1	0.0996667		0.104	0.105	0.106	0.105		0.107	0.108	0.109	0.108		0.109	0.11	0.11	0.109667		0.111	0.111	0.114	0.112		0.11	0.111	0.108	0.109667		0.11	0.111	0.108	0.109667		0.11	0.111	0.112	0.111		0.11	0.11	0.111	0.110333		0.109	0.109	0.111	0.109667
00:08:27	0.099	0.1	0.1	0.0996667		0.104	0.105	0.106	0.105		0.107	0.108	0.109	0.108		0.109	0.11	0.11	0.109667		0.111	0.111	0.114	0.112		0.11	0.111	0.108	0.109667		0.11	0.11	0.108	0.109333		0.11	0.111	0.112	0.111		0.11	0.11	0.111	0.110333		0.108	0.109	0.11	0.109
00:09:03	0.099	0.1	0.1	0.0996667		0.104	0.105	0.106	0.105		0.107	0.108	0.109	0.108		0.109	0.11	0.11	0.109667		0.111	0.111	0.114	0.112		0.11	0.11	0.108	0.109333		0.11	0.11	0.107	0.109		0.11	0.111	0.112	0.111		0.109	0.11	0.111	0.11		0.109	0.109	0.11	0.109333
00:09:39	0.099	0.1	0.1	0.0996667		0.104	0.105	0.106	0.105		0.106	0.108	0.109	0.107667		0.109	0.11	0.11	0.109667		0.111	0.111	0.114	0.112		0.11	0.11	0.108	0.109333		0.11	0.11	0.108	0.109333		0.11	0.111	0.112	0.111		0.11	0.11	0.111	0.110333		0.108	0.109	0.11	0.109
00:10:15	0.099	0.1	0.1	0.0996667		0.104	0.105	0.106	0.105		0.106	0.108	0.109	0.107667		0.109	0.11	0.11	0.109667		0.111	0.111	0.114	0.112		0.11	0.11	0.108	0.109333		0.11	0.11	0.108	0.109333		0.11	0.111	0.112	0.111		0.109	0.11	0.111	0.11		0.108	0.109	0.11	0.109
00:10:51	0.099	0.1	0.1	0.0996667		0.104	0.105	0.106	0.105		0.107	0.108	0.109	0.108		0.109	0.11	0.11	0.109667		0.111	0.111	0.114	0.112		0.11	0.11	0.108	0.109333		0.11	0.111	0.108	0.109667		0.11	0.111	0.111	0.110667		0.109	0.11	0.111	0.11		0.108	0.109	0.11	0.109
00:11:27	0.099	0.1	0.1	0.0996667		0.104	0.105	0.106	0.105		0.107	0.108	0.109	0.108		0.109	0.11	0.11	0.109667		0.111	0.111	0.114	0.112		0.11	0.11	0.108	0.109333		0.11	0.111	0.107	0.109333		0.11	0.111	0.111	0.110667		0.11	0.11	0.111	0.110333		0.109	0.109	0.11	0.109333
00:12:03	0.099	0.1	0.1	0.0996667		0.104	0.105	0.106	0.105		0.106	0.108	0.109	0.107667		0.109	0.11	0.11	0.109667		0.111	0.111	0.114	0.112		0.11	0.11	0.108	0.109333		0.11	0.11	0.107	0.109		0.11	0.111	0.111	0.110667		0.109	0.11	0.111	0.11		0.108	0.109	0.11	0.109
00:12:39	0.099	0.1	0.1	0.0996667		0.104	0.105	0.106	0.105		0.106	0.107	0.109	0.107333		0.109	0.11	0.11	0.109667		0.111	0.111	0.114	0.112		0.11	0.11	0.108	0.109333		0.11	0.11	0.107	0.109		0.11	0.111	0.111	0.110667		0.109	0.11	0.111	0.11		0.108	0.108	0.11	0.108667
00:13:15	0.099	0.1	0.1	0.0996667		0.104	0.105	0.106	0.105		0.106	0.108	0.109	0.107667		0.109	0.11	0.11	0.109667		0.111	0.111	0.114	0.112		0.11	0.11	0.108	0.109333		0.11	0.11	0.107	0.109		0.11	0.111	0.111	0.110667		0.109	0.11	0.111	0.11		0.108	0.109	0.11	0.109
00:13:51	0.099	0.1	0.1	0.0996667		0.104	0.105	0.106	0.105		0.106	0.108	0.109	0.107667		0.109	0.11	0.11	0.109667		0.111	0.111	0.114	0.112		0.11	0.11	0.108	0.109333		0.11	0.11	0.107	0.109		0.11	0.111	0.111	0.110667		0.109	0.11	0.11	0.109667		0.108	0.108	0.11	0.108667
00:14:27	0.099	0.1	0.1	0.0996667		0.104	0.105	0.106	0.105		0.106	0.108	0.109	0.107667		0.109	0.11	0.11	0.109667		0.111	0.111	0.114	0.112		0.11	0.11	0.108	0.109333		0.11	0.11	0.107	0.109		0.11	0.111	0.111	0.110667		0.109	0.11	0.111	0.11		0.108	0.109	0.11	0.109
00:15:03	0.099	0.1	0.1	0.0996667		0.104	0.105	0.106	0.105		0.107	0.108	0.109	0.108		0.109	0.11	0.11	0.109667		0.111	0.111	0.114	0.112		0.11	0.11	0.108	0.109333		0.11	0.11	0.107	0.109		0.11	0.111	0.111	0.110667		0.109	0.11	0.11	0.109667		0.108	0.109	0.11	0.109
00:15:39	0.099	0.1	0.1	0.0996667		0.104	0.105	0.106	0.105		0.106	0.108	0.109	0.107667		0.109	0.11	0.11	0.109667		0.111	0.111	0.114	0.112		0.11	0.11	0.108	0.109333		0.11	0.11	0.107	0.109		0.11	0.111	0.111	0.110667		0.109	0.11	0.111	0.11		0.108	0.108	0.11	0.108667
00:16:15	0.099	0.1	0.1	0.0996667		0.104	0.105	0.106	0.105		0.106	0.108	0.108	0.107333		0.109	0.11	0.11	0.109667		0.111	0.111	0.114	0.112		0.11	0.11	0.108	0.109333		0.11	0.11	0.107	0.109		0.11	0.111	0.111	0.110667		0.109	0.11	0.11	0.109667		0.108	0.108	0.11	0.108667
00:16:51	0.099	0.1	0.1	0.0996667		0.104	0.105	0.106	0.105		0.107	0.108	0.109	0.108		0.109	0.11	0.11	0.109667		0.111	0.111	0.114	0.112		0.11	0.11	0.108	0.109333		0.11	0.11	0.107	0.109		0.11	0.111	0.111	0.110667		0.109	0.11	0.111	0.11		0.108	0.109	0.11	0.109
00:17:27	0.099	0.1	0.1	0.0996667		0.103	0.105	0.106	0.104667		0.106	0.108	0.109	0.107667		0.109	0.11	0.11	0.109667		0.111	0.11	0.114	0.111667		0.11	0.11	0.108	0.109333		0.11	0.11	0.107	0.109		0.11	0.111	0.111	0.110667		0.109	0.11	0.11	0.109667		0.108	0.108	0.11	0.108667
00:18:03	0.099	0.1	0.1	0.0996667		0.103	0.105	0.106	0.104667		0.106	0.107	0.109	0.107333		0.109	0.11	0.11	0.109667		0.111	0.111	0.114	0.112		0.11	0.11	0.108	0.109333		0.11	0.11	0.107	0.109		0.11	0.111	0.111	0.110667		0.109	0.11	0.11	0.109667		0.108	0.109	0.11	0.109
00:18:39	0.099	0.1	0.1	0.0996667		0.103	0.105	0.106	0.104667		0.106	0.107	0.109	0.107333		0.109	0.11	0.11	0.109667		0.111	0.11	0.113	0.111333		0.11	0.11	0.108	0.109333		0.11	0.11	0.107	0.109		0.11	0.111	0.111	0.110667		0.109	0.11	0.11	0.109667		0.108	0.108	0.11	0.108667
00:19:15	0.099	0.1	0.1	0.0996667		0.104	0.105	0.106	0.105		0.106	0.108	0.109	0.107667		0.109	0.11	0.11	0.109667		0.111	0.111	0.114	0.112		0.11	0.11	0.108	0.109333		0.11	0.11	0.107	0.109		0.11	0.111	0.111	0.110667		0.109	0.11	0.11	0.109667		0.108	0.108	0.11	0.108667
00:19:51	0.099	0.1	0.1	0.0996667		0.103	0.105	0.106	0.104667		0.106	0.108	0.108	0.107333		0.109	0.11	0.11	0.109667		0.111	0.111	0.114	0.112		0.11	0.11	0.108	0.109333		0.11	0.11	0.107	0.109		0.11	0.111	0.111	0.110667		0.109	0.11	0.11	0.109667		0.108	0.108	0.11	0.108667
00:20:27	0.099	0.1	0.1	0.0996667		0.103	0.105	0.106	0.104667		0.106	0.108	0.108	0.107333		0.109	0.11	0.11	0.109667		0.111	0.111	0.114	0.112		0.11	0.11	0.108	0.109333		0.11	0.11	0.107	0.109		0.109	0.111	0.111	0.110333		0.109	0.11	0.11	0.109667		0.108	0.108	0.11	0.108667
00:21:03	0.099	0.1	0.1	0.0996667		0.103	0.105	0.106	0.104667		0.107	0.108	0.108	0.107667		0.109	0.11	0.11	0.109667		0.111	0.111	0.114	0.112		0.11	0.11	0.108	0.109333		0.11	0.11	0.107	0.109		0.11	0.111	0.111	0.110667		0.109	0.11	0.11	0.109667		0.108	0.108	0.11	0.108667
00:21:39	0.099	0.1	0.1	0.0996667		0.103	0.105	0.106	0.104667		0.106	0.108	0.108	0.107333		0.109	0.11	0.11	0.109667		0.111	0.111	0.113	0.111667		0.11	0.11	0.108	0.109333		0.11	0.11	0.107	0.109		0.11	0.111	0.111	0.110667		0.109	0.11	0.11	0.109667		0.108	0.108	0.11	0.108667
00:22:15	0.099	0.1	0.1	0.0996667		0.103	0.105	0.106	0.104667		0.106	0.108	0.109	0.107667		0.109	0.11	0.11	0.109667		0.111	0.111	0.114	0.112		0.11	0.11	0.108	0.109333		0.11	0.11	0.107	0.109		0.11	0.111	0.111	0.110667		0.109	0.11	0.11	0.109667		0.108	0.109	0.11	0.109
00:22:51	0.099	0.1	0.1	0.0996667		0.103	0.105	0.106	0.104667		0.106	0.108	0.109	0.107667		0.109	0.11	0.11	0.109667		0.111	0.11	0.114	0.111667		0.11	0.11	0.108	0.109333		0.11	0.11	0.107	0.109		0.11	0.111	0.111	0.110667		0.109	0.11	0.11	0.109667		0.108	0.108	0.11	0.108667
00:23:27	0.099	0.1	0.1	0.0996667		0.103	0.105	0.106	0.104667		0.106	0.108	0.109	0.107667		0.109	0.11	0.11	0.109667		0.111	0.111	0.114	0.112		0.11	0.11	0.108	0.109333		0.11	0.11	0.107	0.109		0.11	0.111	0.111	0.110667		0.109	0.11	0.11	0.109667		0.108	0.108	0.11	0.108667
00:24:03	0.099	0.1	0.1	0.0996667		0.103	0.105	0.106	0.104667		0.106	0.107	0.108	0.107		0.109	0.11	0.11	0.109667		0.111	0.111	0.114	0.112		0.11	0.11	0.108	0.109333		0.11	0.11	0.107	0.109		0.109	0.111	0.111	0.110333		0.109	0.11	0.11	0.109667		0.108	0.108	0.11	0.108667
00:24:39	0.099	0.1	0.1	0.0996667		0.103	0.105	0.106	0.104667		0.106	0.108	0.109	0.107667		0.109	0.11	0.11	0.109667		0.111	0.11	0.114	0.111667		0.11	0.11	0.108	0.109333		0.11	0.11	0.107	0.109		0.109	0.111	0.111	0.110333		0.109	0.11	0.11	0.109667		0.108	0.108	0.11	0.108667
00:25:15	0.099	0.1	0.1	0.0996667		0.103	0.105	0.106	0.104667		0.107	0.108	0.109	0.108		0.109	0.11	0.11	0.109667		0.111	0.111	0.114	0.112		0.11	0.11	0.108	0.109333		0.11	0.11	0.107	0.109		0.11	0.111	0.111	0.110667		0.109	0.11	0.11	0.109667		0.108	0.109	0.11	0.109
00:25:51	0.099	0.1	0.1	0.0996667		0.103	0.105	0.105	0.104333		0.106	0.107	0.108	0.107		0.109	0.11	0.11	0.109667		0.111	0.11	0.113	0.111333		0.11	0.11	0.108	0.109333		0.11	0.11	0.107	0.109		0.109	0.111	0.111	0.110333		0.109	0.11	0.11	0.109667		0.108	0.108	0.11	0.108667
00:26:27	0.099	0.1	0.1	0.0996667		0.103	0.105	0.106	0.104667		0.106	0.108	0.109	0.107667		0.109	0.11	0.11	0.109667		0.111	0.111	0.114	0.112		0.11	0.11	0.108	0.109333		0.11	0.11	0.107	0.109		0.11	0.111	0.111	0.110667		0.109	0.11	0.11	0.109667		0.108	0.108	0.11	0.108667
00:27:03	0.099	0.1	0.1	0.0996667		0.104	0.105	0.106	0.105		0.106	0.108	0.109	0.107667		0.109	0.11	0.11	0.109667		0.111	0.111	0.114	0.112		0.11	0.11	0.108	0.109333		0.11	0.11	0.107	0.109		0.11	0.111	0.111	0.110667		0.109	0.11	0.11	0.109667		0.108	0.108	0.11	0.108667
00:27:39	0.099	0.1	0.1	0.0996667		0.104	0.105	0.106	0.105		0.107	0.108	0.109	0.108		0.109	0.11	0.11	0.109667		0.111	0.111	0.114	0.112		0.11	0.11	0.108	0.109333		0.11	0.11	0.107	0.109		0.11	0.111	0.111	0.110667		0.11	0.11	0.111	0.110333		0.109	0.108	0.11	0.109
00:28:15	0.099	0.1	0.1	0.0996667		0.103	0.105	0.106	0.104667		0.107	0.107	0.108	0.107333		0.109	0.11	0.11	0.109667		0.111	0.11	0.114	0.111667		0.11	0.11	0.108	0.109333		0.11	0.11	0.107	0.109		0.11	0.111	0.111	0.110667		0.109	0.11	0.11	0.109667		0.108	0.108	0.11	0.108667
00:28:51	0.099	0.1	0.1	0.0996667		0.104	0.105	0.106	0.105		0.107	0.108	0.109	0.108		0.109	0.11	0.109	0.109333		0.111	0.111	0.114	0.112		0.11	0.11	0.108	0.109333		0.11	0.11	0.107	0.109		0.11	0.111	0.111	0.110667		0.109	0.11	0.11	0.109667		0.108	0.108	0.11	0.108667
00:29:27	0.099	0.1	0.1	0.0996667		0.103	0.105	0.106	0.104667		0.106	0.107	0.109	0.107333		0.109	0.11	0.11	0.109667		0.111	0.111	0.114	0.112		0.11	0.11	0.108	0.109333		0.11	0.11	0.107	0.109		0.11	0.111	0.111	0.110667		0.109	0.11	0.11	0.109667		0.108	0.108	0.11	0.108667
00:30:03	0.099	0.1	0.1	0.0996667		0.104	0.105	0.106	0.105		0.107	0.108	0.109	0.108		0.109	0.11	0.11	0.109667		0.111	0.111	0.114	0.112		0.11	0.11	0.108	0.109333		0.11	0.11	0.108	0.109333		0.11	0.111	0.111	0.110667		0.11	0.11	0.11	0.11		0.109	0.109	0.11	0.109333
00:30:39	0.099	0.1	0.1	0.0996667		0.104	0.105	0.106	0.105		0.107	0.108	0.109	0.108		0.109	0.11	0.11	0.109667		0.111	0.111	0.114	0.112		0.11	0.11	0.108	0.109333		0.11	0.11	0.107	0.109		0.11	0.111	0.111	0.110667		0.11	0.11	0.11	0.11		0.109	0.108	0.11	0.109
00:31:15	0.099	0.1	0.1	0.0996667		0.104	0.105	0.106	0.105		0.107	0.108	0.109	0.108		0.109	0.11	0.11	0.109667		0.111	0.111	0.114	0.112		0.111	0.11	0.108	0.109667		0.11	0.11	0.107	0.109		0.11	0.111	0.111	0.110667		0.11	0.11	0.11	0.11		0.109	0.108	0.11	0.109
00:31:51	0.099	0.1	0.1	0.0996667		0.104	0.105	0.106	0.105		0.107	0.108	0.109	0.108		0.109	0.11	0.11	0.109667		0.111	0.111	0.114	0.112		0.111	0.11	0.108	0.109667		0.11	0.11	0.107	0.109		0.11	0.111	0.111	0.110667		0.11	0.11	0.11	0.11		0.109	0.108	0.11	0.109
00:32:27	0.099	0.1	0.1	0.0996667		0.104	0.105	0.106	0.105		0.107	0.108	0.108	0.107667		0.109	0.11	0.11	0.109667		0.112	0.111	0.114	0.112333		0.111	0.11	0.108	0.109667		0.11	0.11	0.107	0.109		0.11	0.111	0.111	0.110667		0.11	0.11	0.11	0.11		0.109	0.108	0.11	0.109
00:33:03	0.099	0.1	0.1	0.0996667		0.104	0.105	0.106	0.105		0.108	0.108	0.109	0.108333		0.109	0.11	0.11	0.109667		0.112	0.111	0.114	0.112333		0.111	0.11	0.108	0.109667		0.11	0.11	0.107	0.109		0.11	0.111	0.111	0.110667		0.11	0.11	0.111	0.110333		0.109	0.109	0.11	0.109333
00:33:39	0.1	0.1	0.1	0.1		0.104	0.105	0.106	0.105		0.108	0.108	0.109	0.108333		0.109	0.11	0.11	0.109667		0.112	0.111	0.114	0.112333		0.111	0.11	0.108	0.109667		0.11	0.11	0.107	0.109		0.11	0.111	0.111	0.110667		0.11	0.11	0.111	0.110333		0.109	0.108	0.11	0.109
00:34:15	0.1	0.1	0.1	0.1		0.104	0.105	0.106	0.105		0.108	0.108	0.109	0.108333		0.109	0.11	0.11	0.109667		0.112	0.111	0.114	0.112333		0.112	0.11	0.108	0.11		0.111	0.11	0.107	0.109333		0.11	0.111	0.111	0.110667		0.11	0.11	0.111	0.110333		0.11	0.109	0.11	0.109667
00:34:51	0.1	0.1	0.101	0.100333		0.104	0.105	0.106	0.105		0.108	0.108	0.109	0.108333		0.109	0.11	0.11	0.109667		0.113	0.111	0.114	0.112667		0.112	0.11	0.109	0.110333		0.111	0.111	0.108	0.11		0.11	0.111	0.111	0.110667		0.111	0.11	0.111	0.110667		0.11	0.109	0.11	0.109667
00:35:27	0.1	0.1	0.1	0.1		0.104	0.105	0.106	0.105		0.108	0.108	0.109	0.108333		0.109	0.11	0.11	0.109667		0.113	0.111	0.114	0.112667		0.112	0.11	0.108	0.11		0.111	0.11	0.107	0.109333		0.11	0.111	0.111	0.110667		0.111	0.11	0.111	0.110667		0.11	0.109	0.11	0.109667
00:36:03	0.1	0.1	0.101	0.100333		0.104	0.105	0.106	0.105		0.109	0.108	0.109	0.108667		0.109	0.11	0.11	0.109667		0.113	0.111	0.115	0.113		0.113	0.11	0.109	0.110667		0.111	0.11	0.108	0.109667		0.11	0.111	0.111	0.110667		0.111	0.11	0.111	0.110667		0.11	0.109	0.11	0.109667
00:36:39	0.101	0.1	0.101	0.100667		0.104	0.105	0.106	0.105		0.109	0.108	0.109	0.108667		0.109	0.11	0.11	0.109667		0.114	0.111	0.115	0.113333		0.113	0.111	0.109	0.111		0.112	0.111	0.108	0.110333		0.111	0.111	0.111	0.111		0.112	0.11	0.111	0.111		0.111	0.109	0.11	0.11
00:37:15	0.101	0.1	0.101	0.100667		0.105	0.105	0.106	0.105333		0.109	0.108	0.109	0.108667		0.109	0.11	0.11	0.109667		0.114	0.111	0.115	0.113333		0.114	0.111	0.109	0.111333		0.112	0.111	0.108	0.110333		0.111	0.111	0.112	0.111333		0.112	0.11	0.111	0.111		0.111	0.109	0.111	0.110333
00:37:51	0.101	0.101	0.101	0.101		0.105	0.105	0.106	0.105333		0.11	0.108	0.11	0.109333		0.109	0.11	0.11	0.109667		0.114	0.111	0.115	0.113333		0.114	0.111	0.109	0.111333		0.112	0.111	0.108	0.110333		0.111	0.111	0.112	0.111333		0.112	0.111	0.111	0.111333		0.112	0.109	0.111	0.110667
00:38:27	0.102	0.101	0.101	0.101333		0.105	0.105	0.106	0.105333		0.11	0.108	0.11	0.109333		0.109	0.11	0.11	0.109667		0.115	0.111	0.115	0.113667		0.115	0.111	0.11	0.112		0.113	0.111	0.108	0.110667		0.111	0.111	0.112	0.111333		0.113	0.111	0.111	0.111667		0.112	0.109	0.111	0.110667
00:39:03	0.102	0.101	0.101	0.101333		0.105	0.105	0.106	0.105333		0.111	0.109	0.11	0.11		0.109	0.11	0.11	0.109667		0.115	0.111	0.115	0.113667		0.115	0.111	0.11	0.112		0.113	0.111	0.108	0.110667		0.111	0.111	0.112	0.111333		0.113	0.111	0.111	0.111667		0.113	0.109	0.111	0.111
00:39:39	0.103	0.101	0.102	0.102		0.105	0.105	0.106	0.105333		0.112	0.109	0.11	0.110333		0.109	0.11	0.11	0.109667		0.116	0.112	0.116	0.114667		0.116	0.111	0.11	0.112333		0.114	0.111	0.108	0.111		0.112	0.111	0.112	0.111667		0.114	0.111	0.111	0.112		0.113	0.109	0.111	0.111
00:40:15	0.103	0.101	0.102	0.102		0.106	0.105	0.106	0.105667		0.112	0.109	0.11	0.110333		0.109	0.11	0.11	0.109667		0.117	0.112	0.116	0.115		0.117	0.111	0.111	0.113		0.114	0.111	0.108	0.111		0.112	0.111	0.112	0.111667		0.114	0.111	0.112	0.112333		0.114	0.109	0.111	0.111333
00:40:51	0.104	0.102	0.102	0.102667		0.106	0.105	0.106	0.105667		0.113	0.109	0.111	0.111		0.109	0.11	0.11	0.109667		0.117	0.112	0.116	0.115		0.117	0.112	0.111	0.113333		0.115	0.111	0.109	0.111667		0.113	0.111	0.112	0.112		0.115	0.111	0.112	0.112667		0.114	0.109	0.111	0.111333
00:41:27	0.104	0.102	0.103	0.103		0.106	0.105	0.107	0.106		0.114	0.109	0.111	0.111333		0.109	0.11	0.11	0.109667		0.118	0.112	0.116	0.115333		0.118	0.112	0.111	0.113667		0.115	0.111	0.109	0.111667		0.113	0.111	0.112	0.112		0.116	0.111	0.112	0.113		0.115	0.11	0.112	0.112333
00:42:03	0.105	0.102	0.103	0.103333		0.107	0.105	0.107	0.106333		0.114	0.11	0.112	0.112		0.109	0.11	0.11	0.109667		0.119	0.112	0.117	0.116		0.119	0.112	0.111	0.114		0.116	0.111	0.109	0.112		0.113	0.111	0.112	0.112		0.116	0.111	0.112	0.113		0.116	0.11	0.112	0.112667
00:42:39	0.106	0.102	0.104	0.104		0.107	0.106	0.107	0.106667		0.115	0.11	0.112	0.112333		0.109	0.11	0.11	0.109667		0.119	0.113	0.117	0.116333		0.12	0.113	0.112	0.115		0.116	0.112	0.11	0.112667		0.114	0.112	0.112	0.112667		0.117	0.111	0.112	0.113333		0.117	0.11	0.112	0.113
00:43:15	0.106	0.103	0.104	0.104333		0.107	0.106	0.107	0.106667		0.116	0.11	0.112	0.112667		0.109	0.11	0.11	0.109667		0.12	0.113	0.117	0.116667		0.121	0.113	0.112	0.115333		0.117	0.112	0.11	0.113		0.114	0.112	0.112	0.112667		0.118	0.111	0.113	0.114		0.117	0.11	0.113	0.113333
00:43:51	0.107	0.103	0.105	0.105		0.108	0.106	0.107	0.107		0.117	0.111	0.113	0.113667		0.11	0.11	0.11	0.11		0.121	0.113	0.118	0.117333		0.122	0.113	0.113	0.116		0.118	0.112	0.11	0.113333		0.115	0.112	0.113	0.113333		0.119	0.112	0.113	0.114667		0.118	0.11	0.113	0.113667
00:44:27	0.108	0.103	0.105	0.105333		0.108	0.106	0.107	0.107		0.117	0.111	0.113	0.113667		0.11	0.11	0.11	0.11		0.122	0.113	0.118	0.117667		0.122	0.114	0.113	0.116333		0.118	0.112	0.11	0.113333		0.115	0.112	0.113	0.113333		0.119	0.112	0.113	0.114667		0.119	0.11	0.113	0.114
00:45:03	0.108	0.104	0.106	0.106		0.109	0.106	0.108	0.107667		0.118	0.111	0.114	0.114333		0.11	0.11	0.11	0.11		0.123	0.113	0.118	0.118		0.123	0.114	0.114	0.117		0.119	0.112	0.111	0.114		0.116	0.112	0.113	0.113667		0.12	0.112	0.114	0.115333		0.12	0.111	0.114	0.115
00:45:39	0.109	0.104	0.106	0.106333		0.109	0.106	0.108	0.107667		0.119	0.111	0.114	0.114667		0.11	0.11	0.11	0.11		0.124	0.114	0.119	0.119		0.124	0.115	0.115	0.118		0.12	0.113	0.111	0.114667		0.116	0.112	0.113	0.113667		0.121	0.112	0.114	0.115667		0.121	0.111	0.114	0.115333
00:46:15	0.11	0.105	0.107	0.107333		0.11	0.107	0.108	0.108333		0.12	0.112	0.115	0.115667		0.11	0.11	0.11	0.11		0.125	0.114	0.119	0.119333		0.125	0.115	0.115	0.118333		0.121	0.113	0.112	0.115333		0.117	0.112	0.113	0.114		0.122	0.113	0.114	0.116333		0.122	0.111	0.114	0.115667
00:46:51	0.111	0.105	0.107	0.107667		0.111	0.107	0.108	0.108667		0.121	0.112	0.115	0.116		0.11	0.11	0.11	0.11		0.125	0.114	0.12	0.119667		0.126	0.115	0.116	0.119		0.121	0.114	0.112	0.115667		0.118	0.113	0.113	0.114667		0.123	0.113	0.115	0.117		0.122	0.112	0.115	0.116333
00:47:27	0.111	0.106	0.108	0.108333		0.111	0.107	0.109	0.109		0.122	0.113	0.116	0.117		0.11	0.11	0.111	0.110333		0.126	0.115	0.12	0.120333		0.127	0.116	0.117	0.12		0.122	0.114	0.113	0.116333		0.118	0.113	0.114	0.115		0.124	0.113	0.115	0.117333		0.123	0.112	0.115	0.116667
00:48:03	0.112	0.106	0.108	0.108667		0.112	0.107	0.109	0.109333		0.122	0.113	0.116	0.117		0.11	0.11	0.11	0.11		0.127	0.115	0.121	0.121		0.128	0.116	0.117	0.120333		0.123	0.114	0.113	0.116667		0.119	0.113	0.114	0.115333		0.124	0.114	0.116	0.118		0.124	0.112	0.116	0.117333
00:48:39	0.113	0.106	0.109	0.109333		0.112	0.107	0.109	0.109333		0.123	0.114	0.117	0.118		0.111	0.11	0.11	0.110333		0.128	0.116	0.121	0.121667		0.129	0.117	0.118	0.121333		0.124	0.115	0.114	0.117667		0.12	0.113	0.114	0.115667		0.125	0.114	0.116	0.118333		0.125	0.113	0.116	0.118
00:49:15	0.114	0.107	0.11	0.110333		0.113	0.108	0.11	0.110333		0.124	0.114	0.117	0.118333		0.111	0.11	0.111	0.110667		0.129	0.116	0.122	0.122333		0.13	0.117	0.118	0.121667		0.125	0.115	0.114	0.118		0.12	0.113	0.115	0.116		0.126	0.114	0.117	0.119		0.126	0.113	0.117	0.118667
00:49:51	0.115	0.108	0.11	0.111		0.114	0.108	0.11	0.110667		0.125	0.115	0.118	0.119333		0.111	0.11	0.111	0.110667		0.13	0.116	0.123	0.123		0.13	0.118	0.119	0.122333		0.125	0.115	0.115	0.118333		0.121	0.114	0.115	0.116667		0.127	0.115	0.117	0.119667		0.127	0.113	0.117	0.119
00:50:27	0.115	0.108	0.111	0.111333		0.114	0.108	0.11	0.110667		0.125	0.115	0.119	0.119667		0.111	0.11	0.111	0.110667		0.131	0.117	0.123	0.123667		0.131	0.118	0.12	0.123		0.126	0.116	0.115	0.119		0.122	0.114	0.115	0.117		0.128	0.115	0.117	0.12		0.127	0.114	0.118	0.119667
00:51:03	0.116	0.108	0.112	0.112		0.115	0.108	0.111	0.111333		0.126	0.115	0.119	0.12		0.111	0.11	0.111	0.110667		0.131	0.117	0.124	0.124		0.132	0.119	0.121	0.124		0.127	0.116	0.116	0.119667		0.123	0.114	0.116	0.117667		0.129	0.116	0.118	0.121		0.128	0.114	0.118	0.12
00:51:39	0.117	0.109	0.112	0.112667		0.116	0.109	0.111	0.112		0.127	0.116	0.12	0.121		0.111	0.11	0.111	0.110667		0.132	0.118	0.124	0.124667		0.133	0.119	0.121	0.124333		0.127	0.117	0.116	0.12		0.123	0.114	0.116	0.117667		0.129	0.116	0.118	0.121		0.129	0.114	0.119	0.120667
00:52:15	0.117	0.11	0.113	0.113333		0.116	0.109	0.112	0.112333		0.128	0.117	0.121	0.122		0.112	0.111	0.111	0.111333		0.133	0.118	0.125	0.125333		0.134	0.12	0.122	0.125333		0.128	0.117	0.117	0.120667		0.124	0.115	0.116	0.118333		0.13	0.116	0.119	0.121667		0.13	0.115	0.12	0.121667
00:52:51	0.118	0.11	0.114	0.114		0.117	0.109	0.112	0.112667		0.129	0.117	0.122	0.122667		0.112	0.111	0.111	0.111333		0.134	0.119	0.125	0.126		0.135	0.121	0.123	0.126333		0.129	0.117	0.117	0.121		0.125	0.115	0.117	0.119		0.131	0.117	0.12	0.122667		0.13	0.115	0.12	0.121667
00:53:27	0.119	0.111	0.114	0.114667		0.118	0.11	0.113	0.113667		0.129	0.117	0.122	0.122667		0.112	0.111	0.111	0.111333		0.134	0.119	0.126	0.126333		0.135	0.121	0.123	0.126333		0.13	0.118	0.118	0.122		0.126	0.115	0.117	0.119333		0.132	0.117	0.12	0.123		0.131	0.116	0.121	0.122667
00:54:03	0.12	0.111	0.115	0.115333		0.118	0.11	0.113	0.113667		0.13	0.118	0.123	0.123667		0.112	0.111	0.111	0.111333		0.135	0.12	0.127	0.127333		0.136	0.122	0.124	0.127333		0.131	0.118	0.118	0.122333		0.126	0.115	0.118	0.119667		0.132	0.118	0.121	0.123667		0.132	0.116	0.121	0.123
00:54:39	0.12	0.112	0.116	0.116		0.119	0.111	0.114	0.114667		0.131	0.119	0.124	0.124667		0.113	0.111	0.112	0.112		0.136	0.12	0.128	0.128		0.137	0.122	0.125	0.128		0.132	0.119	0.119	0.123333		0.127	0.116	0.118	0.120333		0.133	0.118	0.122	0.124333		0.133	0.117	0.122	0.124
00:55:15	0.121	0.112	0.116	0.116333		0.12	0.111	0.114	0.115		0.131	0.119	0.124	0.124667		0.113	0.111	0.111	0.111667		0.136	0.121	0.128	0.128333		0.138	0.123	0.125	0.128667		0.132	0.119	0.12	0.123667		0.128	0.116	0.118	0.120667		0.134	0.119	0.122	0.125		0.133	0.117	0.122	0.124
00:55:51	0.122	0.113	0.117	0.117333		0.12	0.111	0.115	0.115333		0.132	0.119	0.125	0.125333		0.113	0.111	0.111	0.111667		0.137	0.121	0.129	0.129		0.139	0.123	0.126	0.129333		0.133	0.12	0.121	0.124667		0.129	0.116	0.119	0.121333		0.135	0.119	0.123	0.125667		0.134	0.117	0.123	0.124667
00:56:27	0.122	0.114	0.118	0.118		0.121	0.112	0.115	0.116		0.133	0.12	0.126	0.126333		0.113	0.111	0.112	0.112		0.138	0.122	0.129	0.129667		0.139	0.124	0.127	0.13		0.134	0.12	0.121	0.125		0.129	0.117	0.119	0.121667		0.135	0.12	0.123	0.126		0.135	0.118	0.124	0.125667
00:57:03	0.123	0.114	0.118	0.118333		0.122	0.112	0.116	0.116667		0.133	0.121	0.126	0.126667		0.114	0.111	0.112	0.112333		0.138	0.122	0.13	0.13		0.14	0.124	0.128	0.130667		0.134	0.121	0.122	0.125667		0.13	0.117	0.12	0.122333		0.136	0.12	0.124	0.126667		0.135	0.118	0.124	0.125667
00:57:39	0.123	0.115	0.119	0.119		0.122	0.112	0.116	0.116667		0.134	0.121	0.127	0.127333		0.114	0.111	0.112	0.112333		0.139	0.123	0.13	0.130667		0.141	0.125	0.128	0.131333		0.135	0.121	0.122	0.126		0.131	0.117	0.121	0.123		0.137	0.121	0.125	0.127667		0.136	0.119	0.125	0.126667
00:58:15	0.124	0.115	0.12	0.119667		0.123	0.113	0.117	0.117667		0.135	0.122	0.128	0.128333		0.114	0.111	0.112	0.112333		0.14	0.123	0.131	0.131333		0.142	0.126	0.129	0.132333		0.136	0.122	0.123	0.127		0.131	0.118	0.121	0.123333		0.137	0.121	0.125	0.127667		0.137	0.12	0.126	0.127667
00:58:51	0.125	0.116	0.12	0.120333		0.123	0.113	0.117	0.117667		0.135	0.122	0.128	0.128333		0.114	0.111	0.112	0.112333		0.14	0.124	0.131	0.131667		0.142	0.126	0.13	0.132667		0.136	0.122	0.123	0.127		0.132	0.118	0.122	0.124		0.138	0.122	0.126	0.128667		0.137	0.12	0.126	0.127667
00:59:27	0.125	0.116	0.121	0.120667		0.124	0.114	0.118	0.118667		0.136	0.123	0.129	0.129333		0.115	0.111	0.112	0.112667		0.141	0.125	0.132	0.132667		0.143	0.127	0.13	0.133333		0.137	0.123	0.124	0.128		0.132	0.119	0.122	0.124333		0.139	0.122	0.126	0.129		0.138	0.12	0.127	0.128333
01:00:03	0.126	0.117	0.122	0.121667		0.125	0.114	0.119	0.119333		0.137	0.123	0.129	0.129667		0.115	0.112	0.113	0.113333		0.141	0.125	0.132	0.132667		0.144	0.127	0.131	0.134		0.138	0.123	0.125	0.128667		0.133	0.119	0.123	0.125		0.139	0.123	0.127	0.129667		0.139	0.121	0.127	0.129
01:00:39	0.126	0.117	0.122	0.121667		0.125	0.115	0.119	0.119667		0.137	0.124	0.13	0.130333		0.115	0.112	0.113	0.113333		0.141	0.125	0.133	0.133		0.144	0.128	0.132	0.134667		0.138	0.124	0.125	0.129		0.134	0.12	0.123	0.125667		0.14	0.123	0.128	0.130333		0.139	0.121	0.128	0.129333
01:01:15	0.127	0.118	0.123	0.122667		0.126	0.115	0.12	0.120333		0.137	0.124	0.131	0.130667		0.116	0.112	0.113	0.113667		0.142	0.126	0.133	0.133667		0.145	0.128	0.132	0.135		0.139	0.124	0.126	0.129667		0.134	0.12	0.124	0.126		0.14	0.124	0.128	0.130667		0.14	0.122	0.128	0.13
01:01:51	0.127	0.118	0.123	0.122667		0.126	0.115	0.12	0.120333		0.138	0.124	0.131	0.131		0.116	0.112	0.113	0.113667		0.143	0.126	0.134	0.134333		0.145	0.129	0.133	0.135667		0.139	0.124	0.126	0.129667		0.135	0.12	0.124	0.126333		0.141	0.124	0.128	0.131		0.14	0.122	0.129	0.130333
01:02:27	0.128	0.119	0.124	0.123667		0.127	0.116	0.121	0.121333		0.139	0.125	0.132	0.132		0.116	0.112	0.113	0.113667		0.143	0.127	0.134	0.134667		0.146	0.129	0.133	0.136		0.14	0.125	0.127	0.130667		0.135	0.121	0.125	0.127		0.141	0.124	0.129	0.131333		0.141	0.123	0.129	0.131
01:03:03	0.128	0.119	0.125	0.124		0.127	0.117	0.122	0.122		0.139	0.126	0.132	0.132333		0.116	0.112	0.113	0.113667		0.143	0.127	0.134	0.134667		0.146	0.13	0.134	0.136667		0.14	0.125	0.128	0.131		0.136	0.121	0.125	0.127333		0.142	0.125	0.13	0.132333		0.141	0.123	0.13	0.131333
01:03:39	0.129	0.12	0.125	0.124667		0.128	0.117	0.122	0.122333		0.139	0.126	0.133	0.132667		0.117	0.112	0.114	0.114333		0.144	0.128	0.135	0.135667		0.147	0.13	0.135	0.137333		0.141	0.126	0.128	0.131667		0.136	0.122	0.126	0.128		0.142	0.126	0.13	0.132667		0.142	0.123	0.131	0.132
01:04:15	0.129	0.12	0.125	0.124667		0.128	0.117	0.123	0.122667		0.14	0.126	0.133	0.133		0.117	0.112	0.113	0.114		0.144	0.128	0.135	0.135667		0.148	0.131	0.135	0.138		0.141	0.126	0.129	0.132		0.136	0.122	0.126	0.128		0.143	0.126	0.131	0.133333		0.142	0.124	0.131	0.132333
01:04:51	0.13	0.121	0.126	0.125667		0.129	0.118	0.123	0.123333		0.141	0.127	0.134	0.134		0.118	0.112	0.114	0.114667		0.145	0.129	0.136	0.136667		0.148	0.131	0.136	0.138333		0.142	0.127	0.129	0.132667		0.137	0.123	0.127	0.129		0.143	0.126	0.131	0.133333		0.143	0.124	0.132	0.133
01:05:27	0.13	0.121	0.127	0.126		0.129	0.118	0.124	0.123667		0.141	0.127	0.134	0.134		0.118	0.112	0.114	0.114667		0.145	0.129	0.136	0.136667		0.149	0.132	0.136	0.139		0.142	0.127	0.13	0.133		0.137	0.123	0.127	0.129		0.144	0.127	0.132	0.134333		0.143	0.125	0.132	0.133333
01:06:03	0.13	0.121	0.127	0.126		0.13	0.119	0.124	0.124333		0.141	0.128	0.135	0.134667		0.118	0.112	0.114	0.114667		0.145	0.129	0.136	0.136667		0.149	0.132	0.137	0.139333		0.143	0.128	0.13	0.133667		0.137	0.123	0.128	0.129333		0.144	0.127	0.132	0.134333		0.144	0.125	0.132	0.133667
01:06:39	0.131	0.122	0.128	0.127		0.13	0.119	0.125	0.124667		0.142	0.128	0.135	0.135		0.118	0.113	0.114	0.115		0.146	0.13	0.137	0.137667		0.15	0.133	0.138	0.140333		0.144	0.128	0.131	0.134333		0.138	0.124	0.129	0.130333		0.145	0.128	0.133	0.135333		0.144	0.126	0.133	0.134333
01:07:15	0.131	0.122	0.128	0.127		0.13	0.12	0.125	0.125		0.142	0.129	0.136	0.135667		0.119	0.113	0.114	0.115333		0.146	0.13	0.137	0.137667		0.15	0.133	0.138	0.140333		0.144	0.129	0.131	0.134667		0.138	0.124	0.129	0.130333		0.145	0.128	0.133	0.135333		0.145	0.126	0.134	0.135
01:07:51	0.132	0.123	0.128	0.127667		0.131	0.12	0.126	0.125667		0.143	0.129	0.136	0.136		0.119	0.113	0.115	0.115667		0.147	0.131	0.137	0.138333		0.151	0.133	0.138	0.140667		0.144	0.129	0.132	0.135		0.139	0.125	0.129	0.131		0.146	0.128	0.134	0.136		0.145	0.126	0.134	0.135
01:08:27	0.132	0.123	0.129	0.128		0.131	0.12	0.126	0.125667		0.143	0.13	0.137	0.136667		0.12	0.113	0.115	0.116		0.147	0.131	0.138	0.138667		0.151	0.134	0.139	0.141333		0.145	0.129	0.132	0.135333		0.139	0.125	0.13	0.131333		0.146	0.129	0.134	0.136333		0.145	0.127	0.134	0.135333
01:09:03	0.133	0.123	0.129	0.128333		0.132	0.121	0.126	0.126333		0.143	0.13	0.137	0.136667		0.12	0.113	0.115	0.116		0.147	0.131	0.138	0.138667		0.151	0.134	0.139	0.141333		0.145	0.13	0.133	0.136		0.139	0.125	0.13	0.131333		0.146	0.129	0.135	0.136667		0.145	0.127	0.135	0.135667
01:09:39	0.133	0.124	0.13	0.129		0.132	0.121	0.127	0.126667		0.144	0.13	0.138	0.137333		0.12	0.113	0.115	0.116		0.148	0.132	0.138	0.139333		0.152	0.134	0.14	0.142		0.146	0.13	0.133	0.136333		0.14	0.126	0.131	0.132333		0.147	0.13	0.135	0.137333		0.146	0.127	0.135	0.136
01:10:15	0.134	0.124	0.13	0.129333		0.132	0.122	0.127	0.127		0.144	0.131	0.138	0.137667		0.121	0.114	0.115	0.116667		0.148	0.132	0.138	0.139333		0.152	0.135	0.141	0.142667		0.146	0.131	0.134	0.137		0.14	0.126	0.131	0.132333		0.147	0.13	0.135	0.137333		0.146	0.128	0.136	0.136667
01:10:51	0.134	0.125	0.131	0.13		0.132	0.122	0.128	0.127333		0.144	0.131	0.139	0.138		0.121	0.114	0.116	0.117		0.148	0.133	0.139	0.14		0.153	0.135	0.141	0.143		0.147	0.131	0.134	0.137333		0.14	0.126	0.132	0.132667		0.147	0.13	0.136	0.137667		0.147	0.128	0.136	0.137
01:11:27	0.134	0.125	0.131	0.13		0.133	0.122	0.128	0.127667		0.145	0.131	0.139	0.138333		0.121	0.114	0.116	0.117		0.148	0.133	0.139	0.14		0.153	0.136	0.141	0.143333		0.147	0.131	0.135	0.137667		0.14	0.127	0.132	0.133		0.148	0.131	0.136	0.138333		0.147	0.128	0.136	0.137
01:12:03	0.134	0.125	0.131	0.13		0.133	0.123	0.129	0.128333		0.145	0.132	0.139	0.138667		0.122	0.114	0.116	0.117333		0.149	0.133	0.139	0.140333		0.154	0.136	0.141	0.143667		0.147	0.132	0.135	0.138		0.141	0.127	0.132	0.133333		0.148	0.131	0.137	0.138667		0.147	0.129	0.137	0.137667
01:12:39	0.135	0.126	0.132	0.131		0.133	0.123	0.129	0.128333		0.145	0.132	0.14	0.139		0.122	0.114	0.116	0.117333		0.149	0.133	0.139	0.140333		0.154	0.137	0.142	0.144333		0.147	0.132	0.136	0.138333		0.141	0.127	0.133	0.133667		0.148	0.131	0.137	0.138667		0.147	0.129	0.137	0.137667
01:13:15	0.135	0.126	0.132	0.131		0.134	0.123	0.129	0.128667		0.146	0.132	0.14	0.139333		0.122	0.114	0.117	0.117667		0.149	0.134	0.139	0.140667		0.154	0.137	0.142	0.144333		0.148	0.132	0.136	0.138667		0.141	0.128	0.133	0.134		0.149	0.132	0.137	0.139333		0.148	0.129	0.138	0.138333
01:13:51	0.135	0.126	0.133	0.131333		0.134	0.124	0.13	0.129333		0.146	0.133	0.141	0.14		0.123	0.114	0.117	0.118		0.15	0.134	0.14	0.141333		0.155	0.137	0.143	0.145		0.148	0.133	0.137	0.139333		0.141	0.128	0.134	0.134333		0.149	0.132	0.138	0.139667		0.148	0.13	0.138	0.138667
01:14:27	0.136	0.127	0.133	0.132		0.134	0.124	0.13	0.129333		0.146	0.133	0.141	0.14		0.123	0.114	0.117	0.118		0.15	0.134	0.14	0.141333		0.155	0.138	0.143	0.145333		0.149	0.133	0.137	0.139667		0.142	0.128	0.134	0.134667		0.149	0.133	0.138	0.14		0.149	0.13	0.138	0.139
01:15:03	0.136	0.127	0.133	0.132		0.135	0.125	0.131	0.130333		0.146	0.133	0.141	0.14		0.124	0.115	0.117	0.118667		0.15	0.134	0.14	0.141333		0.155	0.138	0.143	0.145333		0.149	0.133	0.137	0.139667		0.142	0.129	0.134	0.135		0.15	0.133	0.138	0.140333		0.149	0.13	0.138	0.139
01:15:39	0.136	0.127	0.134	0.132333		0.135	0.125	0.131	0.130333		0.147	0.134	0.142	0.141		0.124	0.115	0.118	0.119		0.15	0.135	0.14	0.141667		0.156	0.138	0.144	0.146		0.149	0.134	0.138	0.140333		0.142	0.129	0.135	0.135333		0.15	0.133	0.139	0.140667		0.149	0.131	0.139	0.139667
01:16:15	0.136	0.128	0.134	0.132667		0.135	0.125	0.131	0.130333		0.147	0.134	0.142	0.141		0.124	0.115	0.118	0.119		0.15	0.135	0.14	0.141667		0.156	0.139	0.144	0.146333		0.15	0.134	0.138	0.140667		0.142	0.129	0.135	0.135333		0.15	0.133	0.139	0.140667		0.149	0.131	0.139	0.139667
01:16:51	0.136	0.128	0.134	0.132667		0.135	0.125	0.132	0.130667		0.147	0.134	0.142	0.141		0.125	0.115	0.118	0.119333		0.151	0.135	0.141	0.142333		0.156	0.139	0.145	0.146667		0.15	0.134	0.138	0.140667		0.142	0.129	0.135	0.135333		0.15	0.134	0.139	0.141		0.149	0.131	0.139	0.139667
01:17:27	0.137	0.128	0.135	0.133333		0.136	0.126	0.132	0.131333		0.147	0.134	0.143	0.141333		0.125	0.115	0.118	0.119333		0.151	0.136	0.141	0.142667		0.157	0.139	0.146	0.147333		0.151	0.135	0.139	0.141667		0.142	0.13	0.135	0.135667		0.15	0.134	0.14	0.141333		0.15	0.131	0.14	0.140333
01:18:03	0.137	0.128	0.135	0.133333		0.136	0.126	0.132	0.131333		0.148	0.135	0.143	0.142		0.125	0.115	0.118	0.119333		0.151	0.136	0.141	0.142667		0.157	0.14	0.146	0.147667		0.151	0.135	0.139	0.141667		0.143	0.13	0.136	0.136333		0.151	0.134	0.14	0.141667		0.15	0.132	0.14	0.140667
01:18:39	0.137	0.129	0.135	0.133667		0.136	0.126	0.133	0.131667		0.148	0.135	0.143	0.142		0.126	0.116	0.119	0.120333		0.151	0.136	0.141	0.142667		0.157	0.14	0.146	0.147667		0.151	0.135	0.14	0.142		0.143	0.13	0.136	0.136333		0.151	0.134	0.141	0.142		0.15	0.132	0.141	0.141
01:19:15	0.137	0.129	0.135	0.133667		0.136	0.127	0.133	0.132		0.148	0.135	0.143	0.142		0.126	0.116	0.119	0.120333		0.151	0.136	0.141	0.142667		0.157	0.14	0.146	0.147667		0.151	0.136	0.14	0.142333		0.143	0.13	0.136	0.136333		0.151	0.135	0.141	0.142333		0.15	0.132	0.141	0.141
01:19:51	0.138	0.129	0.136	0.134333		0.136	0.127	0.133	0.132		0.148	0.136	0.144	0.142667		0.126	0.116	0.119	0.120333		0.152	0.137	0.141	0.143333		0.157	0.141	0.147	0.148333		0.152	0.136	0.14	0.142667		0.143	0.131	0.136	0.136667		0.151	0.135	0.141	0.142333		0.15	0.132	0.141	0.141
01:20:27	0.138	0.129	0.136	0.134333		0.137	0.127	0.133	0.132333		0.148	0.136	0.144	0.142667		0.127	0.116	0.12	0.121		0.152	0.137	0.141	0.143333		0.158	0.141	0.147	0.148667		0.152	0.136	0.141	0.143		0.143	0.131	0.137	0.137		0.152	0.135	0.141	0.142667		0.151	0.133	0.141	0.141667
01:21:03	0.138	0.13	0.136	0.134667		0.137	0.127	0.134	0.132667		0.149	0.136	0.144	0.143		0.127	0.116	0.12	0.121		0.152	0.137	0.141	0.143333		0.158	0.141	0.147	0.148667		0.152	0.136	0.141	0.143		0.143	0.131	0.137	0.137		0.152	0.135	0.141	0.142667		0.151	0.133	0.142	0.142
01:21:39	0.138	0.13	0.137	0.135		0.137	0.127	0.134	0.132667		0.149	0.136	0.145	0.143333		0.127	0.116	0.12	0.121		0.152	0.137	0.142	0.143667		0.159	0.141	0.148	0.149333		0.153	0.137	0.141	0.143667		0.143	0.131	0.137	0.137		0.152	0.136	0.142	0.143333		0.151	0.133	0.142	0.142
01:22:15	0.138	0.13	0.137	0.135		0.137	0.128	0.134	0.133		0.149	0.137	0.145	0.143667		0.127	0.116	0.12	0.121		0.152	0.137	0.142	0.143667		0.159	0.142	0.148	0.149667		0.152	0.137	0.141	0.143333		0.143	0.131	0.137	0.137		0.152	0.136	0.142	0.143333		0.152	0.133	0.142	0.142333
01:22:51	0.139	0.13	0.137	0.135333		0.138	0.128	0.134	0.133333		0.149	0.137	0.145	0.143667		0.128	0.117	0.121	0.122		0.152	0.138	0.142	0.144		0.159	0.142	0.148	0.149667		0.153	0.137	0.142	0.144		0.144	0.132	0.138	0.138		0.153	0.136	0.142	0.143667		0.152	0.134	0.143	0.143
01:23:27	0.139	0.13	0.137	0.135333		0.138	0.128	0.135	0.133667		0.149	0.137	0.146	0.144		0.128	0.117	0.121	0.122		0.153	0.138	0.142	0.144333		0.159	0.142	0.149	0.15		0.153	0.138	0.142	0.144333		0.144	0.132	0.138	0.138		0.153	0.136	0.142	0.143667		0.152	0.134	0.143	0.143
01:24:03	0.139	0.131	0.137	0.135667		0.138	0.128	0.135	0.133667		0.15	0.137	0.146	0.144333		0.129	0.117	0.121	0.122333		0.152	0.138	0.142	0.144		0.159	0.142	0.149	0.15		0.153	0.138	0.142	0.144333		0.144	0.132	0.138	0.138		0.153	0.137	0.143	0.144333		0.152	0.134	0.143	0.143
01:24:39	0.139	0.131	0.138	0.136		0.138	0.129	0.135	0.134		0.15	0.138	0.146	0.144667		0.129	0.117	0.121	0.122333		0.153	0.138	0.142	0.144333		0.16	0.143	0.149	0.150667		0.154	0.138	0.143	0.145		0.144	0.132	0.138	0.138		0.153	0.137	0.143	0.144333		0.152	0.134	0.143	0.143
01:25:15	0.139	0.131	0.138	0.136		0.138	0.129	0.136	0.134333		0.15	0.138	0.146	0.144667		0.129	0.117	0.122	0.122667		0.153	0.138	0.142	0.144333		0.159	0.143	0.15	0.150667		0.154	0.138	0.143	0.145		0.144	0.132	0.139	0.138333		0.153	0.137	0.143	0.144333		0.152	0.135	0.144	0.143667
01:25:51	0.139	0.131	0.138	0.136		0.138	0.129	0.136	0.134333		0.15	0.138	0.146	0.144667		0.129	0.117	0.122	0.122667		0.153	0.138	0.142	0.144333		0.159	0.143	0.15	0.150667		0.154	0.139	0.143	0.145333		0.144	0.132	0.138	0.138		0.153	0.137	0.143	0.144333		0.152	0.135	0.143	0.143333
01:26:27	0.139	0.131	0.138	0.136		0.138	0.129	0.136	0.134333		0.15	0.138	0.147	0.145		0.13	0.118	0.122	0.123333		0.153	0.139	0.142	0.144667		0.16	0.143	0.15	0.151		0.154	0.139	0.144	0.145667		0.144	0.132	0.139	0.138333		0.153	0.137	0.144	0.144667		0.152	0.135	0.144	0.143667
01:27:03	0.139	0.132	0.139	0.136667		0.139	0.13	0.136	0.135		0.15	0.138	0.147	0.145		0.13	0.118	0.123	0.123667		0.153	0.139	0.143	0.145		0.16	0.143	0.151	0.151333		0.155	0.139	0.144	0.146		0.144	0.133	0.139	0.138667		0.154	0.138	0.144	0.145333		0.153	0.135	0.144	0.144
01:27:39	0.14	0.132	0.139	0.137		0.138	0.129	0.136	0.134333		0.15	0.138	0.147	0.145		0.13	0.118	0.123	0.123667		0.153	0.139	0.143	0.145		0.16	0.144	0.15	0.151333		0.154	0.139	0.144	0.145667		0.144	0.133	0.139	0.138667		0.154	0.138	0.144	0.145333		0.153	0.135	0.144	0.144
01:28:15	0.14	0.132	0.139	0.137		0.139	0.13	0.137	0.135333	0.00472582	0.15	0.139	0.147	0.145333		0.131	0.118	0.123	0.124		0.153	0.14	0.143	0.145333	0.00680686	0.16	0.144	0.151	0.151667		0.155	0.139	0.144	0.146		0.144	0.133	0.139	0.138667		0.154	0.138	0.144	0.145333		0.153	0.136	0.144	0.144333
01:28:51	0.14	0.132	0.139	0.137		0.139	0.13	0.137	0.135333		0.151	0.139	0.148	0.146	0.006245	0.131	0.119	0.123	0.124333		0.153	0.139	0.143	0.145		0.16	0.144	0.151	0.151667		0.155	0.14	0.144	0.146333		0.144	0.133	0.139	0.138667		0.154	0.138	0.145	0.145667		0.153	0.136	0.144	0.144333
01:29:27	0.14	0.132	0.139	0.137		0.139	0.13	0.137	0.135333		0.151	0.139	0.148	0.146		0.131	0.119	0.123	0.124333		0.153	0.139	0.143	0.145		0.16	0.144	0.151	0.151667		0.155	0.14	0.145	0.146667		0.144	0.133	0.139	0.138667		0.154	0.138	0.145	0.145667		0.153	0.136	0.144	0.144333
01:30:03	0.14	0.133	0.139	0.137333	0.00378594	0.139	0.13	0.137	0.135333		0.151	0.139	0.148	0.146		0.131	0.119	0.124	0.124667	0.00602771	0.153	0.14	0.143	0.145333		0.161	0.144	0.151	0.152	0.008544	0.156	0.14	0.145	0.147	0.00818535	0.144	0.133	0.14	0.139	0.00556776	0.154	0.139	0.145	0.146	0.00754983	0.153	0.136	0.145	0.144667
	0.137333	0.100667	0.00378594	0.00057735		0.135333	0.106	0.00472582	0.001		0.146	0.108	0.006245	0.001		0.124667	0.110667	0.00602771	0.00057735		0.145333	0.112667	0.00680686	0.00208167		0.152	0.111333	0.008544	0.00251661		0.147	0.11	0.00818535	0.00173205		0.139	0.111667	0.00556776	0.00057735		0.146	0.110667	0.00754983	0.00057735		0.144667	0.109667	0.0085049	0.0011547
				0.137333					0.135333					0.146					0.124667					0.145333					0.152					0.147					0.139					0.146					0.144667
[truncated: 74 more columns]
