# Supplementary material for: G‐Quadruplexes act as sequence‐dependent protein chaperones
Source: EMBO Rep. 2020 Sep 18;21(10):e49735. doi: 10.15252/embr.201949735 (PMC7534610; doi:10.15252/embr.201949735)
Supplement: Supplementary file 6 — Source Data fore Figure 1 [file EMBR-21-e49735-s004.zip › FIG1_Source_Data/Seq25-48.xlsx]

## Sheet: Sheet1
Kinetic read	A1	B1	C1			A2	B2	C2			A3	B3	C3			A4	B4	C4			A5	B5	C5			A6	B6	C6			A7	B7	C7			A8	B8	C8			A9	B9	C9			A10	B10	C10
00:00:03	0.093	0.096	0.097	0.0953333		0.098	0.101	0.102	0.100333		0.099	0.103	0.104	0.102		0.1	0.106	0.106	0.104		0.1	0.108	0.107	0.105		0.101	0.107	0.108	0.105333		0.099	0.107	0.107	0.104333		0.1	0.107	0.108	0.105		0.104	0.107	0.107	0.106		0.102	0.104	0.105	0.103667
00:00:39	0.093	0.096	0.097	0.0953333		0.099	0.101	0.102	0.100667		0.099	0.103	0.104	0.102		0.1	0.106	0.107	0.104333		0.1	0.107	0.107	0.104667		0.101	0.107	0.107	0.105		0.099	0.107	0.107	0.104333		0.1	0.107	0.108	0.105		0.103	0.107	0.107	0.105667		0.102	0.104	0.106	0.104
00:01:15	0.093	0.096	0.097	0.0953333		0.099	0.101	0.102	0.100667		0.099	0.103	0.104	0.102		0.1	0.106	0.106	0.104		0.1	0.107	0.107	0.104667		0.101	0.108	0.107	0.105333		0.1	0.107	0.107	0.104667		0.1	0.107	0.108	0.105		0.104	0.106	0.107	0.105667		0.102	0.104	0.106	0.104
00:01:51	0.093	0.096	0.097	0.0953333		0.099	0.101	0.102	0.100667		0.099	0.103	0.104	0.102		0.1	0.106	0.106	0.104		0.1	0.107	0.107	0.104667		0.101	0.107	0.107	0.105		0.099	0.107	0.107	0.104333		0.1	0.107	0.108	0.105		0.104	0.106	0.107	0.105667		0.102	0.104	0.106	0.104
00:02:27	0.093	0.096	0.097	0.0953333		0.099	0.101	0.102	0.100667		0.099	0.103	0.104	0.102		0.1	0.105	0.106	0.103667		0.1	0.107	0.107	0.104667		0.101	0.107	0.107	0.105		0.1	0.107	0.107	0.104667		0.1	0.107	0.108	0.105		0.104	0.106	0.107	0.105667		0.101	0.104	0.106	0.103667
00:03:03	0.093	0.096	0.097	0.0953333		0.099	0.101	0.102	0.100667		0.099	0.103	0.104	0.102		0.1	0.105	0.106	0.103667		0.1	0.107	0.107	0.104667		0.101	0.107	0.107	0.105		0.099	0.107	0.107	0.104333		0.1	0.107	0.108	0.105		0.104	0.106	0.107	0.105667		0.101	0.104	0.105	0.103333
00:03:39	0.093	0.096	0.096	0.095		0.099	0.101	0.101	0.100333		0.099	0.103	0.103	0.101667		0.1	0.105	0.106	0.103667		0.1	0.107	0.107	0.104667		0.101	0.107	0.107	0.105		0.099	0.107	0.107	0.104333		0.1	0.107	0.108	0.105		0.103	0.106	0.107	0.105333		0.101	0.104	0.105	0.103333
00:04:15	0.093	0.096	0.096	0.095		0.099	0.1	0.101	0.1		0.099	0.103	0.103	0.101667		0.1	0.105	0.106	0.103667		0.1	0.108	0.107	0.105		0.101	0.107	0.107	0.105		0.099	0.107	0.107	0.104333		0.1	0.107	0.108	0.105		0.103	0.106	0.107	0.105333		0.101	0.104	0.105	0.103333
00:04:51	0.093	0.096	0.096	0.095		0.099	0.1	0.101	0.1		0.099	0.103	0.103	0.101667		0.1	0.105	0.106	0.103667		0.1	0.109	0.107	0.105333		0.101	0.107	0.107	0.105		0.099	0.107	0.107	0.104333		0.1	0.107	0.108	0.105		0.103	0.106	0.107	0.105333		0.101	0.104	0.105	0.103333
00:05:27	0.093	0.096	0.096	0.095		0.099	0.1	0.101	0.1		0.099	0.103	0.103	0.101667		0.1	0.105	0.106	0.103667		0.1	0.111	0.107	0.106		0.101	0.107	0.107	0.105		0.099	0.107	0.107	0.104333		0.1	0.107	0.108	0.105		0.103	0.106	0.106	0.105		0.1	0.104	0.105	0.103
00:06:03	0.093	0.096	0.096	0.095		0.099	0.1	0.101	0.1		0.099	0.103	0.103	0.101667		0.1	0.105	0.106	0.103667		0.1	0.111	0.107	0.106		0.101	0.107	0.107	0.105		0.099	0.107	0.107	0.104333		0.1	0.107	0.108	0.105		0.103	0.106	0.107	0.105333		0.1	0.104	0.105	0.103
00:06:39	0.092	0.096	0.096	0.0946667		0.099	0.1	0.101	0.1		0.099	0.103	0.103	0.101667		0.1	0.105	0.106	0.103667		0.1	0.111	0.107	0.106		0.101	0.107	0.107	0.105		0.099	0.107	0.107	0.104333		0.1	0.107	0.108	0.105		0.103	0.106	0.106	0.105		0.1	0.104	0.105	0.103
00:07:15	0.092	0.096	0.097	0.095		0.099	0.1	0.101	0.1		0.099	0.103	0.103	0.101667		0.1	0.105	0.106	0.103667		0.1	0.109	0.107	0.105333		0.101	0.107	0.107	0.105		0.099	0.107	0.107	0.104333		0.1	0.107	0.107	0.104667		0.103	0.106	0.106	0.105		0.1	0.104	0.105	0.103
00:07:51	0.092	0.096	0.096	0.0946667		0.099	0.1	0.101	0.1		0.098	0.103	0.103	0.101333		0.1	0.105	0.106	0.103667		0.1	0.108	0.107	0.105		0.101	0.107	0.107	0.105		0.099	0.107	0.107	0.104333		0.099	0.107	0.107	0.104333		0.103	0.106	0.106	0.105		0.1	0.104	0.105	0.103
00:08:27	0.092	0.095	0.096	0.0943333		0.099	0.1	0.101	0.1		0.098	0.103	0.103	0.101333		0.1	0.105	0.106	0.103667		0.1	0.108	0.107	0.105		0.101	0.107	0.107	0.105		0.099	0.107	0.106	0.104		0.099	0.106	0.107	0.104		0.103	0.106	0.106	0.105		0.1	0.104	0.105	0.103
00:09:03	0.092	0.095	0.096	0.0943333		0.099	0.1	0.101	0.1		0.098	0.103	0.103	0.101333		0.1	0.105	0.106	0.103667		0.1	0.108	0.107	0.105		0.101	0.107	0.107	0.105		0.099	0.107	0.107	0.104333		0.1	0.106	0.107	0.104333		0.103	0.106	0.106	0.105		0.1	0.104	0.105	0.103
00:09:39	0.092	0.095	0.096	0.0943333		0.099	0.1	0.101	0.1		0.098	0.103	0.103	0.101333		0.1	0.105	0.106	0.103667		0.1	0.108	0.107	0.105		0.101	0.107	0.107	0.105		0.099	0.107	0.106	0.104		0.099	0.106	0.107	0.104		0.103	0.106	0.106	0.105		0.1	0.103	0.105	0.102667
00:10:15	0.092	0.095	0.097	0.0946667		0.099	0.1	0.101	0.1		0.098	0.103	0.103	0.101333		0.1	0.105	0.106	0.103667		0.1	0.108	0.107	0.105		0.101	0.107	0.107	0.105		0.099	0.107	0.107	0.104333		0.099	0.107	0.108	0.104667		0.103	0.106	0.106	0.105		0.1	0.104	0.105	0.103
00:10:51	0.092	0.095	0.096	0.0943333		0.099	0.1	0.101	0.1		0.098	0.103	0.103	0.101333		0.1	0.105	0.106	0.103667		0.1	0.108	0.107	0.105		0.101	0.107	0.107	0.105		0.099	0.107	0.106	0.104		0.099	0.106	0.107	0.104		0.103	0.106	0.106	0.105		0.1	0.104	0.105	0.103
00:11:27	0.092	0.095	0.096	0.0943333		0.099	0.1	0.101	0.1		0.098	0.103	0.103	0.101333		0.099	0.105	0.106	0.103333		0.1	0.108	0.107	0.105		0.101	0.107	0.107	0.105		0.099	0.106	0.106	0.103667		0.099	0.106	0.107	0.104		0.103	0.106	0.106	0.105		0.1	0.103	0.105	0.102667
00:12:03	0.092	0.095	0.096	0.0943333		0.099	0.1	0.101	0.1		0.098	0.102	0.103	0.101		0.1	0.105	0.106	0.103667		0.1	0.108	0.107	0.105		0.101	0.107	0.107	0.105		0.099	0.106	0.106	0.103667		0.099	0.106	0.107	0.104		0.103	0.106	0.106	0.105		0.1	0.104	0.105	0.103
00:12:39	0.092	0.095	0.096	0.0943333		0.099	0.1	0.101	0.1		0.098	0.103	0.103	0.101333		0.099	0.105	0.106	0.103333		0.1	0.108	0.107	0.105		0.1	0.107	0.107	0.104667		0.099	0.106	0.106	0.103667		0.099	0.106	0.107	0.104		0.103	0.106	0.106	0.105		0.1	0.103	0.105	0.102667
00:13:15	0.092	0.095	0.096	0.0943333		0.099	0.1	0.101	0.1		0.098	0.102	0.103	0.101		0.1	0.105	0.106	0.103667		0.1	0.108	0.107	0.105		0.101	0.107	0.107	0.105		0.099	0.106	0.106	0.103667		0.099	0.106	0.107	0.104		0.103	0.106	0.106	0.105		0.1	0.103	0.105	0.102667
00:13:51	0.092	0.095	0.096	0.0943333		0.099	0.1	0.101	0.1		0.098	0.103	0.103	0.101333		0.1	0.105	0.106	0.103667		0.1	0.108	0.107	0.105		0.101	0.107	0.106	0.104667		0.099	0.106	0.106	0.103667		0.099	0.106	0.107	0.104		0.103	0.106	0.106	0.105		0.1	0.103	0.105	0.102667
00:14:27	0.092	0.095	0.096	0.0943333		0.099	0.1	0.101	0.1		0.098	0.103	0.103	0.101333		0.1	0.105	0.106	0.103667		0.1	0.108	0.107	0.105		0.101	0.107	0.107	0.105		0.099	0.107	0.106	0.104		0.099	0.106	0.107	0.104		0.103	0.106	0.106	0.105		0.1	0.103	0.105	0.102667
00:15:03	0.092	0.095	0.096	0.0943333		0.099	0.1	0.101	0.1		0.098	0.103	0.103	0.101333		0.099	0.105	0.106	0.103333		0.1	0.108	0.107	0.105		0.101	0.107	0.106	0.104667		0.099	0.106	0.106	0.103667		0.099	0.106	0.107	0.104		0.103	0.106	0.106	0.105		0.1	0.103	0.105	0.102667
00:15:39	0.092	0.095	0.096	0.0943333		0.099	0.1	0.101	0.1		0.098	0.102	0.103	0.101		0.1	0.105	0.106	0.103667		0.1	0.108	0.107	0.105		0.101	0.107	0.106	0.104667		0.099	0.106	0.106	0.103667		0.099	0.106	0.107	0.104		0.103	0.106	0.106	0.105		0.1	0.103	0.105	0.102667
00:16:15	0.092	0.095	0.096	0.0943333		0.099	0.1	0.101	0.1		0.098	0.103	0.103	0.101333		0.1	0.105	0.106	0.103667		0.1	0.108	0.107	0.105		0.1	0.107	0.107	0.104667		0.099	0.107	0.106	0.104		0.099	0.106	0.107	0.104		0.103	0.106	0.106	0.105		0.1	0.103	0.105	0.102667
00:16:51	0.092	0.095	0.096	0.0943333		0.099	0.1	0.101	0.1		0.098	0.103	0.103	0.101333		0.099	0.105	0.106	0.103333		0.1	0.108	0.107	0.105		0.101	0.107	0.107	0.105		0.099	0.106	0.106	0.103667		0.099	0.106	0.107	0.104		0.103	0.106	0.106	0.105		0.1	0.104	0.105	0.103
00:17:27	0.092	0.095	0.096	0.0943333		0.099	0.1	0.101	0.1		0.098	0.103	0.103	0.101333		0.1	0.105	0.106	0.103667		0.1	0.108	0.107	0.105		0.101	0.107	0.106	0.104667		0.099	0.106	0.106	0.103667		0.099	0.106	0.107	0.104		0.103	0.106	0.106	0.105		0.1	0.103	0.105	0.102667
00:18:03	0.092	0.095	0.096	0.0943333		0.099	0.1	0.101	0.1		0.098	0.103	0.103	0.101333		0.1	0.105	0.106	0.103667		0.1	0.108	0.107	0.105		0.101	0.107	0.107	0.105		0.099	0.106	0.106	0.103667		0.099	0.106	0.107	0.104		0.103	0.106	0.106	0.105		0.1	0.103	0.105	0.102667
00:18:39	0.092	0.095	0.096	0.0943333		0.099	0.1	0.101	0.1		0.098	0.103	0.103	0.101333		0.1	0.105	0.106	0.103667		0.1	0.108	0.107	0.105		0.101	0.107	0.107	0.105		0.099	0.106	0.106	0.103667		0.099	0.106	0.107	0.104		0.103	0.106	0.106	0.105		0.1	0.103	0.105	0.102667
00:19:15	0.092	0.095	0.096	0.0943333		0.099	0.1	0.101	0.1		0.098	0.103	0.103	0.101333		0.1	0.105	0.106	0.103667		0.1	0.108	0.107	0.105		0.101	0.107	0.107	0.105		0.099	0.106	0.106	0.103667		0.099	0.106	0.107	0.104		0.103	0.106	0.106	0.105		0.1	0.103	0.105	0.102667
00:19:51	0.092	0.095	0.096	0.0943333		0.099	0.1	0.1	0.0996667		0.098	0.102	0.103	0.101		0.099	0.105	0.105	0.103		0.1	0.107	0.106	0.104333		0.1	0.107	0.106	0.104333		0.099	0.106	0.106	0.103667		0.099	0.106	0.107	0.104		0.102	0.105	0.106	0.104333		0.1	0.103	0.104	0.102333
00:20:27	0.093	0.095	0.096	0.0946667		0.099	0.1	0.101	0.1		0.098	0.103	0.103	0.101333		0.1	0.105	0.106	0.103667		0.1	0.108	0.107	0.105		0.101	0.107	0.107	0.105		0.099	0.107	0.106	0.104		0.099	0.106	0.107	0.104		0.103	0.106	0.106	0.105		0.1	0.104	0.105	0.103
00:21:03	0.092	0.095	0.096	0.0943333		0.099	0.1	0.101	0.1		0.098	0.103	0.103	0.101333		0.1	0.105	0.105	0.103333		0.1	0.107	0.107	0.104667		0.101	0.107	0.106	0.104667		0.099	0.106	0.106	0.103667		0.099	0.106	0.107	0.104		0.103	0.106	0.106	0.105		0.1	0.103	0.105	0.102667
00:21:39	0.092	0.095	0.096	0.0943333		0.099	0.1	0.101	0.1		0.098	0.103	0.103	0.101333		0.1	0.105	0.106	0.103667		0.1	0.108	0.107	0.105		0.101	0.107	0.106	0.104667		0.099	0.106	0.106	0.103667		0.099	0.106	0.107	0.104		0.103	0.106	0.106	0.105		0.1	0.103	0.105	0.102667
00:22:15	0.093	0.095	0.096	0.0946667		0.099	0.1	0.101	0.1		0.098	0.102	0.103	0.101		0.1	0.105	0.106	0.103667		0.1	0.108	0.107	0.105		0.101	0.107	0.107	0.105		0.099	0.106	0.106	0.103667		0.099	0.106	0.107	0.104		0.103	0.106	0.106	0.105		0.1	0.103	0.105	0.102667
00:22:51	0.093	0.095	0.096	0.0946667		0.099	0.1	0.101	0.1		0.098	0.102	0.103	0.101		0.1	0.105	0.106	0.103667		0.1	0.108	0.107	0.105		0.101	0.107	0.106	0.104667		0.099	0.106	0.106	0.103667		0.099	0.106	0.107	0.104		0.103	0.106	0.106	0.105		0.1	0.103	0.105	0.102667
00:23:27	0.093	0.095	0.096	0.0946667		0.099	0.1	0.101	0.1		0.098	0.103	0.103	0.101333		0.1	0.105	0.106	0.103667		0.1	0.108	0.107	0.105		0.101	0.107	0.107	0.105		0.099	0.106	0.106	0.103667		0.099	0.106	0.107	0.104		0.103	0.106	0.106	0.105		0.1	0.103	0.105	0.102667
00:24:03	0.093	0.095	0.096	0.0946667		0.099	0.1	0.101	0.1		0.098	0.103	0.103	0.101333		0.1	0.105	0.106	0.103667		0.1	0.108	0.107	0.105		0.101	0.107	0.106	0.104667		0.099	0.106	0.106	0.103667		0.099	0.106	0.107	0.104		0.103	0.105	0.106	0.104667		0.1	0.103	0.105	0.102667
00:24:39	0.093	0.096	0.096	0.095		0.099	0.1	0.101	0.1		0.098	0.103	0.103	0.101333		0.1	0.105	0.106	0.103667		0.1	0.108	0.107	0.105		0.1	0.107	0.106	0.104333		0.099	0.106	0.106	0.103667		0.099	0.106	0.107	0.104		0.103	0.106	0.106	0.105		0.1	0.103	0.105	0.102667
00:25:15	0.093	0.096	0.096	0.095		0.099	0.1	0.101	0.1		0.098	0.102	0.103	0.101		0.1	0.105	0.106	0.103667		0.1	0.108	0.107	0.105		0.101	0.107	0.106	0.104667		0.099	0.107	0.106	0.104		0.099	0.106	0.107	0.104		0.103	0.106	0.106	0.105		0.1	0.103	0.105	0.102667
00:25:51	0.094	0.096	0.097	0.0956667		0.099	0.1	0.101	0.1		0.098	0.103	0.103	0.101333		0.1	0.105	0.106	0.103667		0.1	0.108	0.107	0.105		0.101	0.107	0.106	0.104667		0.099	0.106	0.106	0.103667		0.099	0.106	0.107	0.104		0.103	0.106	0.106	0.105		0.1	0.103	0.105	0.102667
00:26:27	0.094	0.096	0.097	0.0956667		0.099	0.1	0.101	0.1		0.098	0.103	0.103	0.101333		0.1	0.105	0.106	0.103667		0.1	0.108	0.107	0.105		0.101	0.107	0.106	0.104667		0.099	0.106	0.106	0.103667		0.099	0.106	0.107	0.104		0.103	0.106	0.106	0.105		0.1	0.103	0.105	0.102667
00:27:03	0.094	0.096	0.097	0.0956667		0.099	0.1	0.101	0.1		0.098	0.103	0.103	0.101333		0.1	0.105	0.106	0.103667		0.1	0.108	0.107	0.105		0.101	0.107	0.106	0.104667		0.099	0.106	0.106	0.103667		0.099	0.106	0.107	0.104		0.103	0.106	0.106	0.105		0.1	0.103	0.105	0.102667
00:27:39	0.095	0.096	0.097	0.096		0.099	0.1	0.101	0.1		0.099	0.103	0.103	0.101667		0.1	0.105	0.106	0.103667		0.101	0.108	0.107	0.105333		0.101	0.107	0.106	0.104667		0.099	0.106	0.106	0.103667		0.099	0.106	0.107	0.104		0.103	0.106	0.106	0.105		0.1	0.103	0.105	0.102667
00:28:15	0.095	0.096	0.097	0.096		0.099	0.1	0.101	0.1		0.099	0.103	0.103	0.101667		0.1	0.105	0.106	0.103667		0.101	0.108	0.107	0.105333		0.101	0.107	0.107	0.105		0.1	0.107	0.106	0.104333		0.099	0.106	0.107	0.104		0.103	0.106	0.106	0.105		0.1	0.103	0.105	0.102667
00:28:51	0.096	0.097	0.097	0.0966667		0.099	0.1	0.101	0.1		0.099	0.103	0.103	0.101667		0.1	0.105	0.106	0.103667		0.101	0.108	0.107	0.105333		0.101	0.107	0.107	0.105		0.1	0.107	0.106	0.104333		0.1	0.106	0.107	0.104333		0.103	0.106	0.106	0.105		0.1	0.103	0.105	0.102667
00:29:27	0.096	0.097	0.098	0.097		0.099	0.1	0.101	0.1		0.099	0.103	0.103	0.101667		0.101	0.105	0.106	0.104		0.101	0.108	0.107	0.105333		0.101	0.107	0.107	0.105		0.1	0.107	0.106	0.104333		0.1	0.106	0.107	0.104333		0.103	0.106	0.106	0.105		0.1	0.103	0.105	0.102667
00:30:03	0.097	0.097	0.098	0.0973333		0.099	0.1	0.101	0.1		0.099	0.103	0.103	0.101667		0.101	0.105	0.106	0.104		0.101	0.108	0.107	0.105333		0.101	0.107	0.107	0.105		0.1	0.107	0.106	0.104333		0.1	0.106	0.107	0.104333		0.103	0.106	0.106	0.105		0.1	0.103	0.105	0.102667
00:30:39	0.097	0.098	0.098	0.0976667		0.099	0.1	0.101	0.1		0.099	0.103	0.103	0.101667		0.101	0.105	0.106	0.104		0.102	0.108	0.107	0.105667		0.101	0.107	0.106	0.104667		0.1	0.107	0.106	0.104333		0.1	0.106	0.107	0.104333		0.103	0.106	0.106	0.105		0.1	0.103	0.105	0.102667
00:31:15	0.098	0.098	0.099	0.0983333		0.099	0.1	0.101	0.1		0.1	0.103	0.103	0.102		0.101	0.106	0.106	0.104333		0.102	0.108	0.107	0.105667		0.101	0.107	0.107	0.105		0.101	0.107	0.106	0.104667		0.1	0.106	0.107	0.104333		0.103	0.106	0.106	0.105		0.1	0.104	0.105	0.103
00:31:51	0.099	0.099	0.099	0.099		0.099	0.101	0.101	0.100333		0.1	0.104	0.104	0.102667		0.102	0.106	0.106	0.104667		0.102	0.108	0.107	0.105667		0.101	0.107	0.107	0.105		0.101	0.107	0.107	0.105		0.1	0.107	0.107	0.104667		0.104	0.106	0.106	0.105333		0.1	0.104	0.105	0.103
00:32:27	0.1	0.099	0.099	0.0993333		0.099	0.1	0.101	0.1		0.101	0.104	0.104	0.103		0.102	0.106	0.106	0.104667		0.102	0.108	0.107	0.105667		0.102	0.107	0.107	0.105333		0.101	0.107	0.107	0.105		0.1	0.107	0.107	0.104667		0.104	0.106	0.106	0.105333		0.101	0.104	0.105	0.103333
00:33:03	0.101	0.1	0.1	0.100333		0.099	0.1	0.101	0.1		0.101	0.104	0.104	0.103		0.102	0.106	0.106	0.104667		0.103	0.108	0.108	0.106333		0.102	0.107	0.107	0.105333		0.102	0.107	0.107	0.105333		0.1	0.107	0.108	0.105		0.104	0.106	0.106	0.105333		0.101	0.104	0.105	0.103333
00:33:39	0.102	0.101	0.101	0.101333		0.099	0.101	0.101	0.100333		0.102	0.104	0.104	0.103333		0.103	0.106	0.107	0.105333		0.103	0.109	0.108	0.106667		0.102	0.108	0.107	0.105667		0.102	0.108	0.107	0.105667		0.101	0.107	0.108	0.105333		0.104	0.106	0.106	0.105333		0.101	0.104	0.105	0.103333
00:34:15	0.103	0.101	0.101	0.101667		0.099	0.101	0.101	0.100333		0.102	0.104	0.105	0.103667		0.103	0.107	0.107	0.105667		0.104	0.109	0.108	0.107		0.102	0.108	0.107	0.105667		0.103	0.108	0.107	0.106		0.101	0.107	0.108	0.105333		0.105	0.107	0.106	0.106		0.101	0.104	0.105	0.103333
00:34:51	0.104	0.102	0.102	0.102667		0.099	0.101	0.101	0.100333		0.102	0.105	0.105	0.104		0.104	0.107	0.107	0.106		0.104	0.109	0.108	0.107		0.103	0.108	0.107	0.106		0.103	0.108	0.107	0.106		0.101	0.107	0.108	0.105333		0.105	0.107	0.106	0.106		0.101	0.104	0.105	0.103333
00:35:27	0.105	0.103	0.102	0.103333		0.099	0.101	0.101	0.100333		0.103	0.105	0.105	0.104333		0.104	0.107	0.107	0.106		0.104	0.109	0.108	0.107		0.103	0.108	0.107	0.106		0.103	0.108	0.108	0.106333		0.101	0.107	0.108	0.105333		0.105	0.107	0.106	0.106		0.101	0.104	0.105	0.103333
00:36:03	0.106	0.104	0.103	0.104333		0.1	0.101	0.101	0.100667		0.104	0.105	0.106	0.105		0.105	0.107	0.108	0.106667		0.105	0.11	0.109	0.108		0.104	0.108	0.107	0.106333		0.104	0.109	0.108	0.107		0.102	0.107	0.108	0.105667		0.105	0.107	0.106	0.106		0.102	0.105	0.105	0.104
00:36:39	0.107	0.104	0.104	0.105		0.1	0.101	0.101	0.100667		0.104	0.105	0.106	0.105		0.105	0.108	0.108	0.107		0.106	0.11	0.109	0.108333		0.104	0.108	0.107	0.106333		0.105	0.109	0.108	0.107333		0.102	0.107	0.108	0.105667		0.106	0.107	0.106	0.106333		0.102	0.105	0.105	0.104
00:37:15	0.108	0.105	0.105	0.106		0.1	0.101	0.102	0.101		0.105	0.106	0.106	0.105667		0.106	0.108	0.108	0.107333		0.106	0.11	0.11	0.108667		0.105	0.108	0.108	0.107		0.105	0.109	0.109	0.107667		0.102	0.107	0.108	0.105667		0.106	0.107	0.106	0.106333		0.103	0.105	0.105	0.104333
00:37:51	0.109	0.106	0.105	0.106667		0.1	0.101	0.101	0.100667		0.106	0.106	0.106	0.106		0.106	0.108	0.109	0.107667		0.107	0.11	0.11	0.109		0.105	0.108	0.108	0.107		0.106	0.109	0.109	0.108		0.103	0.107	0.108	0.106		0.107	0.107	0.106	0.106667		0.103	0.105	0.105	0.104333
00:38:27	0.11	0.107	0.106	0.107667		0.1	0.101	0.102	0.101		0.106	0.107	0.107	0.106667		0.107	0.109	0.109	0.108333		0.107	0.111	0.11	0.109333		0.105	0.109	0.108	0.107333		0.106	0.11	0.11	0.108667		0.103	0.108	0.109	0.106667		0.107	0.108	0.106	0.107		0.103	0.105	0.105	0.104333
00:39:03	0.111	0.108	0.107	0.108667		0.1	0.101	0.102	0.101		0.107	0.107	0.108	0.107333		0.108	0.109	0.109	0.108667		0.108	0.111	0.111	0.11		0.106	0.109	0.108	0.107667		0.107	0.11	0.11	0.109		0.104	0.108	0.109	0.107		0.107	0.108	0.106	0.107		0.104	0.106	0.105	0.105
00:39:39	0.113	0.109	0.108	0.11		0.101	0.101	0.102	0.101333		0.108	0.107	0.108	0.107667		0.109	0.109	0.11	0.109333		0.109	0.112	0.111	0.110667		0.106	0.109	0.109	0.108		0.108	0.111	0.11	0.109667		0.104	0.108	0.109	0.107		0.108	0.108	0.106	0.107333		0.104	0.106	0.105	0.105
00:40:15	0.114	0.11	0.109	0.111		0.101	0.101	0.102	0.101333		0.109	0.108	0.109	0.108667		0.109	0.11	0.11	0.109667		0.11	0.112	0.112	0.111333		0.107	0.11	0.109	0.108667		0.109	0.111	0.111	0.110333		0.105	0.108	0.109	0.107333		0.109	0.109	0.106	0.108		0.105	0.106	0.105	0.105333
00:40:51	0.115	0.111	0.11	0.112		0.101	0.102	0.102	0.101667		0.109	0.108	0.109	0.108667		0.11	0.111	0.111	0.110667		0.11	0.113	0.112	0.111667		0.108	0.11	0.109	0.109		0.109	0.111	0.111	0.110333		0.105	0.108	0.11	0.107667		0.109	0.109	0.106	0.108		0.105	0.106	0.105	0.105333
00:41:27	0.116	0.112	0.111	0.113		0.101	0.102	0.102	0.101667		0.11	0.109	0.11	0.109667		0.111	0.111	0.111	0.111		0.111	0.113	0.113	0.112333		0.108	0.11	0.11	0.109333		0.11	0.112	0.112	0.111333		0.106	0.109	0.11	0.108333		0.11	0.109	0.107	0.108667		0.106	0.107	0.105	0.106
00:42:03	0.117	0.113	0.111	0.113667		0.102	0.102	0.102	0.102		0.111	0.109	0.11	0.11		0.112	0.112	0.112	0.112		0.112	0.114	0.113	0.113		0.109	0.111	0.11	0.11		0.111	0.112	0.112	0.111667		0.106	0.109	0.11	0.108333		0.11	0.11	0.107	0.109		0.106	0.107	0.105	0.106
00:42:39	0.118	0.113	0.112	0.114333		0.102	0.102	0.102	0.102		0.112	0.11	0.111	0.111		0.113	0.112	0.112	0.112333		0.113	0.114	0.114	0.113667		0.109	0.111	0.11	0.11		0.111	0.113	0.113	0.112333		0.107	0.109	0.11	0.108667		0.111	0.11	0.106	0.109		0.107	0.107	0.105	0.106333
00:43:15	0.119	0.114	0.113	0.115333		0.102	0.102	0.102	0.102		0.112	0.11	0.111	0.111		0.113	0.112	0.113	0.112667		0.113	0.114	0.114	0.113667		0.11	0.111	0.111	0.110667		0.112	0.113	0.113	0.112667		0.108	0.109	0.111	0.109333		0.111	0.111	0.107	0.109667		0.107	0.108	0.105	0.106667
00:43:51	0.12	0.115	0.114	0.116333		0.102	0.102	0.103	0.102333		0.113	0.111	0.112	0.112		0.114	0.113	0.113	0.113333		0.114	0.115	0.115	0.114667		0.11	0.112	0.111	0.111		0.113	0.114	0.114	0.113667		0.108	0.11	0.111	0.109667		0.112	0.111	0.107	0.11		0.108	0.108	0.105	0.107
00:44:27	0.122	0.116	0.115	0.117667		0.103	0.102	0.103	0.102667		0.114	0.111	0.113	0.112667		0.115	0.114	0.114	0.114333		0.115	0.116	0.116	0.115667		0.111	0.112	0.112	0.111667		0.114	0.114	0.115	0.114333		0.109	0.11	0.112	0.110333		0.113	0.112	0.107	0.110667		0.108	0.109	0.105	0.107333
00:45:03	0.123	0.117	0.116	0.118667		0.103	0.102	0.103	0.102667		0.115	0.112	0.113	0.113333		0.116	0.114	0.115	0.115		0.116	0.116	0.116	0.116		0.112	0.113	0.112	0.112333		0.114	0.115	0.115	0.114667		0.109	0.11	0.112	0.110333		0.113	0.112	0.107	0.110667		0.109	0.109	0.105	0.107667
00:45:39	0.124	0.118	0.117	0.119667		0.104	0.102	0.103	0.103		0.116	0.113	0.114	0.114333		0.116	0.115	0.115	0.115333		0.117	0.117	0.117	0.117		0.113	0.113	0.112	0.112667		0.115	0.115	0.116	0.115333		0.11	0.111	0.112	0.111		0.114	0.112	0.107	0.111		0.109	0.109	0.106	0.108
00:46:15	0.125	0.119	0.118	0.120667		0.104	0.103	0.104	0.103667		0.117	0.113	0.115	0.115		0.117	0.116	0.116	0.116333		0.117	0.117	0.118	0.117333		0.113	0.113	0.113	0.113		0.116	0.116	0.116	0.116		0.111	0.111	0.112	0.111333		0.114	0.113	0.107	0.111333		0.11	0.11	0.106	0.108667
00:46:51	0.126	0.12	0.119	0.121667		0.105	0.103	0.104	0.104		0.117	0.114	0.115	0.115333		0.118	0.116	0.116	0.116667		0.118	0.118	0.118	0.118		0.114	0.114	0.113	0.113667		0.117	0.116	0.117	0.116667		0.111	0.112	0.113	0.112		0.115	0.114	0.107	0.112		0.111	0.111	0.106	0.109333
00:47:27	0.127	0.121	0.119	0.122333		0.105	0.103	0.104	0.104		0.118	0.114	0.116	0.116		0.119	0.117	0.117	0.117667		0.119	0.119	0.119	0.119		0.114	0.114	0.114	0.114		0.117	0.117	0.117	0.117		0.112	0.112	0.113	0.112333		0.116	0.114	0.107	0.112333		0.111	0.111	0.106	0.109333
00:48:03	0.128	0.122	0.12	0.123333		0.105	0.103	0.104	0.104		0.119	0.115	0.117	0.117		0.119	0.117	0.118	0.118		0.12	0.119	0.12	0.119667		0.115	0.115	0.114	0.114667		0.118	0.117	0.118	0.117667		0.113	0.112	0.114	0.113		0.116	0.114	0.107	0.112333		0.112	0.112	0.106	0.11
00:48:39	0.129	0.123	0.121	0.124333		0.106	0.104	0.105	0.105		0.12	0.116	0.117	0.117667		0.12	0.118	0.118	0.118667		0.121	0.12	0.12	0.120333		0.116	0.115	0.115	0.115333		0.119	0.118	0.119	0.118667		0.113	0.113	0.114	0.113333		0.117	0.115	0.107	0.113		0.113	0.112	0.106	0.110333
00:49:15	0.13	0.124	0.122	0.125333		0.106	0.104	0.105	0.105		0.121	0.116	0.118	0.118333		0.121	0.119	0.119	0.119667		0.121	0.121	0.121	0.121		0.116	0.116	0.115	0.115667		0.12	0.119	0.119	0.119333		0.114	0.113	0.115	0.114		0.117	0.115	0.107	0.113		0.113	0.112	0.106	0.110333
00:49:51	0.131	0.125	0.123	0.126333		0.107	0.104	0.105	0.105333		0.121	0.117	0.118	0.118667		0.122	0.119	0.12	0.120333		0.122	0.121	0.122	0.121667		0.117	0.116	0.116	0.116333		0.121	0.119	0.12	0.12		0.114	0.113	0.115	0.114		0.118	0.116	0.108	0.114		0.114	0.113	0.106	0.111
00:50:27	0.132	0.126	0.124	0.127333		0.107	0.105	0.105	0.105667		0.122	0.117	0.119	0.119333		0.122	0.12	0.12	0.120667		0.123	0.122	0.122	0.122333		0.117	0.117	0.116	0.116667		0.121	0.12	0.121	0.120667		0.115	0.114	0.116	0.115		0.119	0.116	0.108	0.114333		0.114	0.114	0.106	0.111333
00:51:03	0.133	0.127	0.125	0.128333		0.108	0.105	0.106	0.106333		0.123	0.118	0.12	0.120333		0.123	0.121	0.121	0.121667		0.124	0.123	0.123	0.123333		0.118	0.117	0.117	0.117333		0.122	0.121	0.122	0.121667		0.116	0.115	0.116	0.115667		0.12	0.117	0.108	0.115		0.115	0.114	0.107	0.112
00:51:39	0.134	0.127	0.126	0.129		0.108	0.105	0.106	0.106333		0.124	0.118	0.121	0.121		0.124	0.122	0.121	0.122333		0.124	0.123	0.124	0.123667		0.119	0.118	0.117	0.118		0.123	0.121	0.122	0.122		0.116	0.115	0.117	0.116		0.12	0.117	0.108	0.115		0.116	0.115	0.106	0.112333
00:52:15	0.135	0.128	0.126	0.129667		0.109	0.105	0.106	0.106667		0.125	0.119	0.121	0.121667		0.124	0.122	0.122	0.122667		0.125	0.124	0.124	0.124333		0.119	0.118	0.118	0.118333		0.124	0.122	0.123	0.123		0.117	0.115	0.117	0.116333		0.12	0.118	0.108	0.115333		0.116	0.115	0.107	0.112667
00:52:51	0.135	0.129	0.127	0.130333		0.109	0.106	0.107	0.107333		0.125	0.12	0.122	0.122333		0.125	0.123	0.122	0.123333		0.126	0.125	0.125	0.125333		0.12	0.119	0.118	0.119		0.124	0.122	0.123	0.123		0.117	0.116	0.118	0.117		0.121	0.119	0.108	0.116		0.117	0.116	0.107	0.113333
00:53:27	0.136	0.13	0.128	0.131333		0.11	0.106	0.107	0.107667		0.126	0.12	0.123	0.123		0.126	0.123	0.123	0.124		0.127	0.125	0.126	0.126		0.121	0.119	0.119	0.119667		0.125	0.123	0.124	0.124		0.118	0.116	0.118	0.117333		0.122	0.119	0.108	0.116333		0.117	0.116	0.107	0.113333
00:54:03	0.137	0.131	0.129	0.132333		0.11	0.107	0.108	0.108333		0.127	0.121	0.123	0.123667		0.127	0.124	0.124	0.125		0.127	0.126	0.126	0.126333		0.121	0.12	0.12	0.120333		0.126	0.123	0.125	0.124667		0.118	0.117	0.119	0.118		0.122	0.12	0.108	0.116667		0.118	0.117	0.107	0.114
00:54:39	0.138	0.132	0.129	0.133		0.111	0.107	0.108	0.108667		0.128	0.122	0.124	0.124667		0.127	0.125	0.125	0.125667		0.128	0.126	0.127	0.127		0.122	0.121	0.12	0.121		0.126	0.124	0.125	0.125		0.119	0.117	0.119	0.118333		0.123	0.12	0.108	0.117		0.118	0.117	0.107	0.114
00:55:15	0.139	0.133	0.13	0.134		0.111	0.108	0.108	0.109		0.129	0.122	0.125	0.125333		0.128	0.126	0.125	0.126333		0.129	0.127	0.128	0.128		0.123	0.121	0.12	0.121333		0.127	0.125	0.126	0.126		0.12	0.118	0.12	0.119333		0.123	0.121	0.109	0.117667		0.119	0.118	0.108	0.115
00:55:51	0.139	0.133	0.131	0.134333		0.112	0.108	0.109	0.109667		0.129	0.123	0.125	0.125667		0.128	0.126	0.126	0.126667		0.129	0.128	0.128	0.128333		0.123	0.121	0.121	0.121667		0.128	0.125	0.126	0.126333		0.12	0.118	0.12	0.119333		0.124	0.121	0.109	0.118		0.119	0.118	0.108	0.115
00:56:27	0.14	0.134	0.132	0.135333		0.112	0.108	0.109	0.109667		0.13	0.123	0.126	0.126333		0.129	0.127	0.126	0.127333		0.13	0.128	0.129	0.129		0.124	0.122	0.121	0.122333		0.129	0.126	0.127	0.127333		0.121	0.119	0.121	0.120333		0.124	0.122	0.109	0.118333		0.12	0.119	0.108	0.115667
00:57:03	0.141	0.135	0.133	0.136333		0.113	0.109	0.11	0.110667		0.131	0.124	0.127	0.127333		0.13	0.127	0.127	0.128		0.13	0.129	0.13	0.129667		0.124	0.123	0.122	0.123		0.129	0.126	0.128	0.127667		0.121	0.119	0.121	0.120333		0.125	0.122	0.109	0.118667		0.12	0.119	0.108	0.115667
00:57:39	0.141	0.135	0.133	0.136333		0.113	0.109	0.11	0.110667		0.131	0.124	0.127	0.127333		0.13	0.128	0.127	0.128333		0.131	0.129	0.13	0.13		0.125	0.123	0.122	0.123333		0.13	0.127	0.128	0.128333		0.122	0.12	0.122	0.121333		0.125	0.123	0.109	0.119		0.121	0.12	0.108	0.116333
00:58:15	0.142	0.136	0.134	0.137333		0.114	0.109	0.11	0.111		0.132	0.125	0.128	0.128333		0.131	0.128	0.128	0.129		0.131	0.13	0.131	0.130667		0.125	0.124	0.123	0.124		0.131	0.127	0.129	0.129		0.122	0.12	0.122	0.121333		0.126	0.123	0.109	0.119333		0.121	0.12	0.109	0.116667
00:58:51	0.142	0.137	0.135	0.138		0.114	0.11	0.111	0.111667		0.133	0.126	0.128	0.129		0.131	0.129	0.128	0.129333		0.132	0.13	0.131	0.131		0.126	0.124	0.123	0.124333		0.131	0.128	0.129	0.129333		0.122	0.12	0.122	0.121333		0.126	0.124	0.109	0.119667		0.121	0.121	0.109	0.117
00:59:27	0.143	0.138	0.135	0.138667		0.115	0.11	0.111	0.112		0.134	0.126	0.129	0.129667		0.132	0.13	0.129	0.130333		0.132	0.131	0.132	0.131667		0.127	0.124	0.124	0.125		0.132	0.129	0.13	0.130333		0.123	0.121	0.123	0.122333		0.127	0.124	0.11	0.120333		0.122	0.121	0.109	0.117333
01:00:03	0.144	0.138	0.136	0.139333		0.115	0.111	0.111	0.112333		0.134	0.127	0.13	0.130333		0.132	0.13	0.13	0.130667		0.133	0.132	0.132	0.132333		0.127	0.125	0.124	0.125333		0.132	0.129	0.131	0.130667		0.123	0.122	0.124	0.123		0.127	0.125	0.11	0.120667		0.122	0.122	0.109	0.117667
01:00:39	0.144	0.139	0.136	0.139667		0.116	0.111	0.112	0.113		0.135	0.127	0.13	0.130667		0.133	0.13	0.13	0.131		0.134	0.132	0.133	0.133		0.127	0.125	0.125	0.125667		0.133	0.129	0.131	0.131		0.124	0.122	0.124	0.123333		0.127	0.125	0.11	0.120667		0.123	0.122	0.109	0.118
01:01:15	0.145	0.139	0.137	0.140333		0.116	0.112	0.112	0.113333		0.135	0.128	0.131	0.131333		0.133	0.131	0.131	0.131667		0.134	0.133	0.134	0.133667		0.128	0.126	0.125	0.126333		0.134	0.13	0.132	0.132		0.124	0.122	0.124	0.123333		0.128	0.125	0.11	0.121		0.123	0.123	0.11	0.118667
01:01:51	0.145	0.14	0.138	0.141		0.117	0.112	0.113	0.114		0.136	0.128	0.131	0.131667		0.134	0.132	0.131	0.132333		0.135	0.133	0.134	0.134		0.128	0.126	0.126	0.126667		0.134	0.131	0.132	0.132333		0.125	0.123	0.125	0.124333		0.128	0.126	0.111	0.121667		0.123	0.123	0.11	0.118667
01:02:27	0.146	0.141	0.138	0.141667		0.117	0.112	0.113	0.114		0.137	0.129	0.132	0.132667		0.134	0.132	0.132	0.132667		0.135	0.134	0.135	0.134667		0.129	0.127	0.126	0.127333		0.135	0.131	0.133	0.133		0.125	0.123	0.125	0.124333		0.129	0.126	0.111	0.122		0.124	0.123	0.11	0.119
01:03:03	0.146	0.141	0.139	0.142		0.117	0.113	0.113	0.114333		0.137	0.129	0.132	0.132667		0.135	0.132	0.132	0.133		0.135	0.134	0.135	0.134667		0.129	0.127	0.126	0.127333		0.135	0.131	0.133	0.133		0.125	0.124	0.125	0.124667		0.129	0.127	0.111	0.122333		0.124	0.124	0.11	0.119333
01:03:39	0.147	0.142	0.139	0.142667		0.118	0.113	0.114	0.115		0.138	0.13	0.133	0.133667		0.135	0.133	0.133	0.133667		0.136	0.135	0.135	0.135333		0.13	0.128	0.127	0.128333		0.136	0.132	0.134	0.134		0.126	0.124	0.126	0.125333		0.13	0.127	0.111	0.122667		0.124	0.124	0.111	0.119667
01:04:15	0.147	0.142	0.14	0.143		0.118	0.113	0.114	0.115		0.138	0.13	0.134	0.134		0.136	0.134	0.133	0.134333		0.136	0.135	0.136	0.135667		0.13	0.128	0.127	0.128333		0.136	0.133	0.134	0.134333		0.126	0.124	0.127	0.125667		0.13	0.128	0.111	0.123		0.125	0.125	0.111	0.120333
01:04:51	0.147	0.143	0.14	0.143333		0.118	0.114	0.115	0.115667		0.139	0.131	0.134	0.134667		0.136	0.134	0.133	0.134333		0.137	0.136	0.136	0.136333		0.131	0.128	0.128	0.129		0.137	0.133	0.134	0.134667		0.126	0.125	0.127	0.126		0.13	0.128	0.112	0.123333		0.125	0.125	0.111	0.120333
01:05:27	0.148	0.143	0.141	0.144		0.119	0.114	0.115	0.116		0.139	0.131	0.135	0.135		0.137	0.135	0.134	0.135333		0.137	0.136	0.137	0.136667		0.131	0.129	0.128	0.129333		0.137	0.133	0.135	0.135		0.127	0.125	0.127	0.126333		0.131	0.128	0.112	0.123667		0.125	0.125	0.111	0.120333
01:06:03	0.148	0.144	0.141	0.144333		0.119	0.114	0.115	0.116		0.14	0.132	0.135	0.135667		0.137	0.135	0.134	0.135333		0.138	0.137	0.137	0.137333		0.131	0.129	0.129	0.129667		0.138	0.134	0.136	0.136		0.127	0.126	0.128	0.127		0.131	0.129	0.112	0.124		0.126	0.126	0.112	0.121333
01:06:39	0.149	0.144	0.142	0.145		0.119	0.115	0.116	0.116667		0.14	0.132	0.136	0.136		0.137	0.135	0.135	0.135667		0.138	0.137	0.138	0.137667		0.132	0.13	0.129	0.130333		0.138	0.134	0.136	0.136		0.128	0.126	0.128	0.127333		0.131	0.129	0.112	0.124		0.126	0.126	0.112	0.121333
01:07:15	0.149	0.144	0.142	0.145		0.12	0.115	0.116	0.117		0.141	0.133	0.136	0.136667		0.138	0.136	0.135	0.136333		0.138	0.138	0.138	0.138		0.132	0.13	0.129	0.130333		0.139	0.135	0.137	0.137		0.128	0.126	0.128	0.127333		0.132	0.129	0.112	0.124333		0.126	0.126	0.112	0.121333
01:07:51	0.149	0.145	0.142	0.145333		0.12	0.115	0.116	0.117		0.141	0.133	0.136	0.136667		0.138	0.136	0.136	0.136667		0.139	0.138	0.138	0.138333		0.133	0.13	0.13	0.131		0.139	0.135	0.137	0.137		0.128	0.127	0.129	0.128		0.132	0.13	0.113	0.125		0.126	0.127	0.113	0.122
01:08:27	0.149	0.145	0.143	0.145667		0.12	0.116	0.117	0.117667		0.142	0.134	0.137	0.137667		0.139	0.137	0.136	0.137333		0.139	0.138	0.139	0.138667		0.133	0.131	0.13	0.131333		0.14	0.136	0.138	0.138		0.129	0.127	0.129	0.128333		0.132	0.13	0.113	0.125		0.127	0.127	0.113	0.122333
01:09:03	0.15	0.146	0.143	0.146333		0.121	0.116	0.117	0.118		0.142	0.135	0.138	0.138333		0.139	0.137	0.136	0.137333		0.14	0.139	0.14	0.139667		0.134	0.131	0.131	0.132		0.14	0.136	0.138	0.138		0.129	0.128	0.129	0.128667		0.133	0.131	0.113	0.125667		0.127	0.127	0.113	0.122333
01:09:39	0.15	0.146	0.144	0.146667		0.121	0.116	0.117	0.118		0.143	0.134	0.138	0.138333		0.139	0.138	0.137	0.138		0.14	0.139	0.14	0.139667		0.134	0.132	0.131	0.132333		0.14	0.136	0.139	0.138333		0.129	0.128	0.13	0.129		0.133	0.131	0.114	0.126		0.128	0.128	0.113	0.123
01:10:15	0.151	0.147	0.144	0.147333		0.121	0.117	0.118	0.118667		0.143	0.135	0.138	0.138667		0.139	0.138	0.137	0.138		0.14	0.139	0.14	0.139667		0.134	0.132	0.131	0.132333		0.141	0.137	0.139	0.139		0.13	0.128	0.13	0.129333		0.133	0.131	0.114	0.126		0.128	0.128	0.114	0.123333
01:10:51	0.151	0.147	0.145	0.147667		0.121	0.117	0.118	0.118667		0.143	0.135	0.139	0.139		0.14	0.138	0.137	0.138333		0.14	0.14	0.14	0.14		0.134	0.132	0.132	0.132667		0.141	0.137	0.139	0.139		0.13	0.129	0.13	0.129667		0.134	0.131	0.114	0.126333		0.128	0.128	0.114	0.123333
01:11:27	0.151	0.148	0.145	0.148		0.122	0.117	0.118	0.119		0.144	0.136	0.139	0.139667		0.14	0.139	0.138	0.139		0.141	0.14	0.141	0.140667		0.135	0.133	0.132	0.133333		0.142	0.138	0.14	0.14		0.13	0.129	0.131	0.13		0.134	0.132	0.114	0.126667		0.128	0.129	0.114	0.123667
01:12:03	0.151	0.148	0.145	0.148		0.122	0.118	0.118	0.119333		0.144	0.136	0.14	0.14		0.14	0.139	0.138	0.139		0.141	0.14	0.141	0.140667		0.135	0.133	0.133	0.133667		0.142	0.138	0.14	0.14		0.13	0.129	0.131	0.13		0.134	0.132	0.115	0.127		0.128	0.129	0.115	0.124
01:12:39	0.151	0.148	0.146	0.148333		0.122	0.118	0.119	0.119667		0.145	0.137	0.14	0.140667		0.141	0.14	0.139	0.14		0.141	0.141	0.142	0.141333		0.136	0.134	0.133	0.134333		0.142	0.139	0.141	0.140667		0.13	0.129	0.131	0.13		0.134	0.132	0.115	0.127		0.128	0.129	0.115	0.124
01:13:15	0.151	0.148	0.146	0.148333		0.122	0.118	0.119	0.119667		0.145	0.137	0.141	0.141		0.141	0.14	0.139	0.14		0.142	0.141	0.142	0.141667		0.136	0.134	0.133	0.134333		0.142	0.139	0.141	0.140667		0.131	0.13	0.132	0.131		0.135	0.133	0.115	0.127667		0.129	0.129	0.115	0.124333
01:13:51	0.152	0.148	0.146	0.148667		0.123	0.119	0.119	0.120333		0.146	0.137	0.141	0.141333		0.141	0.14	0.139	0.14		0.142	0.142	0.142	0.142		0.136	0.134	0.133	0.134333		0.143	0.139	0.141	0.141		0.131	0.13	0.132	0.131		0.135	0.133	0.116	0.128		0.129	0.13	0.116	0.125
01:14:27	0.151	0.149	0.146	0.148667		0.123	0.119	0.12	0.120667		0.146	0.138	0.141	0.141667		0.141	0.141	0.139	0.140333		0.142	0.142	0.142	0.142		0.137	0.134	0.134	0.135		0.143	0.14	0.142	0.141667		0.131	0.13	0.132	0.131		0.135	0.133	0.116	0.128		0.129	0.13	0.116	0.125
01:15:03	0.152	0.149	0.147	0.149333		0.123	0.119	0.12	0.120667		0.146	0.138	0.142	0.142		0.141	0.141	0.14	0.140667		0.142	0.142	0.143	0.142333		0.137	0.135	0.134	0.135333		0.143	0.14	0.142	0.141667		0.131	0.131	0.132	0.131333		0.135	0.134	0.116	0.128333		0.129	0.13	0.116	0.125
01:15:39	0.151	0.149	0.147	0.149		0.123	0.119	0.12	0.120667		0.147	0.138	0.142	0.142333		0.142	0.141	0.14	0.141		0.142	0.143	0.143	0.142667		0.137	0.135	0.134	0.135333		0.143	0.14	0.142	0.141667		0.131	0.131	0.133	0.131667		0.136	0.134	0.116	0.128667		0.129	0.13	0.116	0.125
01:16:15	0.152	0.149	0.147	0.149333		0.123	0.12	0.12	0.121		0.147	0.139	0.142	0.142667		0.142	0.141	0.14	0.141		0.143	0.143	0.143	0.143		0.137	0.135	0.135	0.135667		0.144	0.141	0.143	0.142667		0.132	0.131	0.133	0.132		0.136	0.134	0.116	0.128667		0.13	0.131	0.117	0.126
01:16:51	0.152	0.15	0.148	0.15		0.124	0.12	0.121	0.121667		0.147	0.139	0.143	0.143		0.142	0.142	0.141	0.141667		0.143	0.143	0.144	0.143333		0.137	0.136	0.135	0.136		0.144	0.141	0.143	0.142667		0.132	0.131	0.133	0.132		0.136	0.134	0.117	0.129		0.13	0.131	0.117	0.126
01:17:27	0.152	0.15	0.148	0.15		0.124	0.12	0.121	0.121667		0.148	0.14	0.143	0.143667		0.142	0.142	0.141	0.141667		0.143	0.143	0.144	0.143333		0.138	0.136	0.135	0.136333		0.144	0.141	0.143	0.142667		0.132	0.132	0.133	0.132333		0.136	0.135	0.117	0.129333		0.13	0.131	0.117	0.126
01:18:03	0.152	0.15	0.148	0.15		0.124	0.12	0.121	0.121667		0.148	0.14	0.143	0.143667		0.143	0.142	0.141	0.142		0.143	0.144	0.144	0.143667		0.138	0.136	0.136	0.136667		0.145	0.141	0.144	0.143333		0.132	0.132	0.134	0.132667		0.136	0.135	0.117	0.129333		0.13	0.131	0.117	0.126
01:18:39	0.152	0.151	0.148	0.150333		0.124	0.121	0.121	0.122		0.148	0.14	0.144	0.144		0.143	0.143	0.141	0.142333		0.144	0.144	0.144	0.144		0.138	0.136	0.136	0.136667		0.145	0.142	0.144	0.143667		0.132	0.132	0.134	0.132667		0.137	0.135	0.117	0.129667		0.13	0.131	0.118	0.126333
01:19:15	0.153	0.151	0.148	0.150667		0.124	0.121	0.122	0.122333		0.148	0.14	0.144	0.144		0.143	0.143	0.142	0.142667		0.144	0.144	0.145	0.144333		0.138	0.137	0.136	0.137		0.145	0.142	0.145	0.144		0.132	0.133	0.134	0.133		0.137	0.135	0.118	0.13		0.13	0.132	0.118	0.126667
01:19:51	0.153	0.151	0.149	0.151		0.124	0.121	0.122	0.122333		0.149	0.141	0.144	0.144667		0.143	0.143	0.142	0.142667		0.144	0.145	0.145	0.144667		0.139	0.137	0.136	0.137333		0.145	0.142	0.145	0.144		0.133	0.133	0.134	0.133333		0.137	0.136	0.118	0.130333		0.131	0.132	0.118	0.127
01:20:27	0.153	0.151	0.149	0.151		0.124	0.121	0.122	0.122333		0.149	0.141	0.145	0.145		0.143	0.144	0.142	0.143		0.144	0.145	0.145	0.144667		0.139	0.138	0.137	0.138		0.146	0.143	0.145	0.144667		0.133	0.133	0.135	0.133667		0.137	0.136	0.118	0.130333		0.131	0.132	0.119	0.127333
01:21:03	0.152	0.151	0.149	0.150667		0.125	0.121	0.122	0.122667		0.149	0.141	0.145	0.145		0.144	0.144	0.143	0.143667		0.144	0.145	0.145	0.144667		0.139	0.138	0.137	0.138		0.146	0.143	0.145	0.144667		0.133	0.133	0.135	0.133667		0.137	0.136	0.118	0.130333		0.131	0.132	0.119	0.127333
01:21:39	0.153	0.151	0.149	0.151		0.125	0.121	0.122	0.122667		0.149	0.141	0.145	0.145		0.144	0.144	0.143	0.143667		0.144	0.145	0.146	0.145		0.14	0.138	0.137	0.138333		0.146	0.143	0.146	0.145		0.133	0.133	0.135	0.133667		0.137	0.136	0.119	0.130667		0.131	0.132	0.119	0.127333
01:22:15	0.152	0.152	0.149	0.151		0.125	0.122	0.122	0.123		0.149	0.142	0.146	0.145667		0.144	0.144	0.143	0.143667		0.145	0.145	0.146	0.145333		0.14	0.138	0.138	0.138667		0.146	0.143	0.146	0.145		0.133	0.134	0.135	0.134		0.138	0.136	0.119	0.131		0.131	0.133	0.12	0.128
01:22:51	0.152	0.151	0.15	0.151		0.125	0.122	0.123	0.123333		0.149	0.142	0.146	0.145667		0.144	0.144	0.143	0.143667		0.144	0.146	0.146	0.145333		0.14	0.138	0.138	0.138667		0.146	0.143	0.146	0.145		0.133	0.134	0.135	0.134		0.137	0.137	0.119	0.131		0.131	0.133	0.12	0.128
01:23:27	0.152	0.152	0.15	0.151333		0.125	0.122	0.123	0.123333		0.15	0.142	0.146	0.146		0.144	0.145	0.143	0.144		0.145	0.146	0.146	0.145667		0.14	0.139	0.138	0.139		0.147	0.144	0.147	0.146		0.134	0.134	0.136	0.134667		0.138	0.137	0.12	0.131667		0.131	0.133	0.12	0.128
01:24:03	0.152	0.152	0.15	0.151333		0.125	0.123	0.123	0.123667		0.15	0.143	0.146	0.146333		0.144	0.145	0.144	0.144333		0.145	0.146	0.147	0.146		0.14	0.139	0.138	0.139		0.147	0.144	0.147	0.146		0.134	0.134	0.136	0.134667		0.138	0.137	0.12	0.131667		0.131	0.133	0.12	0.128
01:24:39	0.152	0.151	0.15	0.151		0.125	0.123	0.123	0.123667		0.15	0.142	0.147	0.146333		0.145	0.145	0.144	0.144667		0.145	0.146	0.147	0.146		0.14	0.139	0.138	0.139		0.147	0.145	0.147	0.146333		0.134	0.134	0.136	0.134667		0.138	0.137	0.12	0.131667		0.131	0.133	0.12	0.128
01:25:15	0.152	0.152	0.15	0.151333		0.125	0.123	0.123	0.123667		0.15	0.143	0.147	0.146667		0.144	0.145	0.144	0.144333		0.145	0.146	0.146	0.145667		0.14	0.139	0.138	0.139		0.147	0.145	0.147	0.146333		0.134	0.135	0.136	0.135		0.138	0.137	0.12	0.131667		0.131	0.133	0.121	0.128333
01:25:51	0.152	0.152	0.15	0.151333		0.126	0.123	0.124	0.124333		0.151	0.143	0.147	0.147		0.145	0.145	0.144	0.144667		0.145	0.147	0.147	0.146333		0.14	0.14	0.139	0.139667		0.147	0.145	0.148	0.146667		0.134	0.135	0.136	0.135		0.138	0.138	0.12	0.132		0.131	0.133	0.121	0.128333
01:26:27	0.152	0.152	0.15	0.151333		0.126	0.123	0.124	0.124333		0.151	0.143	0.147	0.147		0.144	0.146	0.144	0.144667		0.145	0.147	0.147	0.146333		0.141	0.14	0.139	0.14		0.147	0.145	0.147	0.146333		0.134	0.135	0.137	0.135333		0.138	0.138	0.121	0.132333		0.131	0.134	0.121	0.128667
01:27:03	0.152	0.152	0.15	0.151333		0.126	0.123	0.124	0.124333		0.151	0.143	0.148	0.147333		0.144	0.146	0.144	0.144667		0.145	0.147	0.147	0.146333		0.141	0.14	0.139	0.14		0.147	0.145	0.148	0.146667		0.134	0.135	0.137	0.135333		0.138	0.138	0.121	0.132333		0.131	0.134	0.121	0.128667
01:27:39	0.152	0.152	0.15	0.151333		0.126	0.123	0.124	0.124333		0.151	0.143	0.147	0.147		0.144	0.146	0.145	0.145		0.145	0.147	0.147	0.146333		0.141	0.14	0.139	0.14		0.147	0.145	0.148	0.146667		0.134	0.135	0.137	0.135333		0.139	0.138	0.121	0.132667		0.132	0.134	0.121	0.129
01:28:15	0.151	0.152	0.15	0.151		0.126	0.123	0.124	0.124333		0.15	0.143	0.148	0.147		0.144	0.146	0.144	0.144667		0.145	0.147	0.147	0.146333		0.141	0.14	0.139	0.14		0.148	0.145	0.148	0.147		0.134	0.135	0.137	0.135333		0.138	0.138	0.121	0.132333		0.132	0.134	0.122	0.129333
01:28:51	0.152	0.152	0.151	0.151667		0.126	0.124	0.124	0.124667		0.151	0.144	0.148	0.147667		0.145	0.147	0.145	0.145667		0.146	0.147	0.147	0.146667		0.141	0.141	0.14	0.140667		0.148	0.146	0.149	0.147667		0.135	0.136	0.137	0.136		0.139	0.138	0.122	0.133		0.132	0.134	0.122	0.129333
01:29:27	0.151	0.152	0.15	0.151		0.126	0.124	0.124	0.124667		0.151	0.144	0.148	0.147667		0.145	0.146	0.145	0.145333		0.146	0.148	0.148	0.147333		0.141	0.141	0.14	0.140667		0.148	0.146	0.148	0.147333		0.134	0.136	0.137	0.135667		0.139	0.138	0.122	0.133		0.132	0.134	0.122	0.129333
01:30:03	0.152	0.153	0.15	0.151667		0.126	0.124	0.125	0.125		0.152	0.144	0.148	0.148		0.145	0.147	0.145	0.145667		0.145	0.148	0.148	0.147		0.141	0.141	0.14	0.140667		0.148	0.146	0.149	0.147667		0.135	0.136	0.137	0.136		0.139	0.139	0.122	0.133333		0.132	0.135	0.122	0.129667
	0.151667	0.0953333		0.00208167
				0.151667					0.125					0.148					0.145667					0.147333					0.140667					0.147667					0.136					0.133333					0.129667
