# Supplementary material for: G‐Quadruplexes act as sequence‐dependent protein chaperones
Source: EMBO Rep. 2020 Sep 18;21(10):e49735. doi: 10.15252/embr.201949735 (PMC7534610; doi:10.15252/embr.201949735)
Supplement: Supplementary file 6 — Source Data fore Figure 1 [file EMBR-21-e49735-s004.zip › FIG1_Source_Data/Seq145-168.xlsx]

## Sheet: Sheet1
Kinetic read	B1	C1	D1			B2	C2	D2			B3	C3	D3			B4	C4	D4			B5	C5	D5			B6	C6	D6			B7	C7	D7			B8	C8	D8			B9	C9	D9			B10	C10	D10
00:00:03	0.1	0.101	0.101	0.100667		0.107	0.105	0.109	0.107		0.11	0.11	0.11	0.11		0.112	0.112	0.111	0.111667		0.113	0.114	0.111	0.112667		0.115	0.114	0.11	0.113		0.114	0.114	0.11	0.112667		0.114	0.115	0.114	0.114333		0.114	0.114	0.113	0.113667		0.111	0.111	0.111	0.111
00:00:43	0.1	0.101	0.101	0.100667		0.107	0.105	0.109	0.107		0.11	0.11	0.11	0.11		0.112	0.112	0.111	0.111667		0.113	0.114	0.111	0.112667		0.115	0.114	0.11	0.113		0.113	0.114	0.11	0.112333		0.114	0.115	0.114	0.114333		0.113	0.113	0.113	0.113		0.111	0.11	0.111	0.110667
00:01:23	0.1	0.101	0.1	0.100333		0.107	0.105	0.109	0.107		0.11	0.11	0.11	0.11		0.112	0.112	0.111	0.111667		0.113	0.113	0.111	0.112333		0.114	0.114	0.11	0.112667		0.113	0.114	0.109	0.112		0.114	0.115	0.114	0.114333		0.113	0.113	0.113	0.113		0.111	0.11	0.111	0.110667
00:02:03	0.1	0.101	0.1	0.100333		0.106	0.105	0.109	0.106667		0.11	0.11	0.11	0.11		0.111	0.112	0.111	0.111333		0.113	0.113	0.111	0.112333		0.114	0.114	0.109	0.112333		0.113	0.114	0.109	0.112		0.113	0.115	0.114	0.114		0.113	0.113	0.113	0.113		0.111	0.11	0.111	0.110667
00:02:43	0.1	0.1	0.1	0.1		0.107	0.105	0.109	0.107		0.11	0.109	0.11	0.109667		0.112	0.112	0.111	0.111667		0.113	0.113	0.111	0.112333		0.114	0.114	0.11	0.112667		0.113	0.114	0.109	0.112		0.114	0.115	0.114	0.114333		0.113	0.113	0.113	0.113		0.111	0.11	0.111	0.110667
00:03:23	0.1	0.1	0.1	0.1		0.106	0.105	0.109	0.106667		0.11	0.11	0.11	0.11		0.112	0.112	0.111	0.111667		0.113	0.113	0.111	0.112333		0.114	0.114	0.11	0.112667		0.113	0.114	0.109	0.112		0.113	0.114	0.114	0.113667		0.113	0.113	0.113	0.113		0.111	0.11	0.111	0.110667
00:04:03	0.1	0.1	0.1	0.1		0.107	0.105	0.109	0.107		0.11	0.109	0.11	0.109667		0.112	0.112	0.111	0.111667		0.113	0.113	0.111	0.112333		0.114	0.114	0.109	0.112333		0.113	0.114	0.109	0.112		0.113	0.114	0.114	0.113667		0.113	0.113	0.113	0.113		0.111	0.11	0.11	0.110333
00:04:43	0.1	0.1	0.1	0.1		0.106	0.105	0.109	0.106667		0.11	0.11	0.11	0.11		0.112	0.112	0.111	0.111667		0.113	0.113	0.111	0.112333		0.114	0.114	0.11	0.112667		0.113	0.114	0.109	0.112		0.113	0.115	0.114	0.114		0.113	0.113	0.113	0.113		0.111	0.111	0.111	0.111
00:05:23	0.1	0.1	0.1	0.1		0.106	0.105	0.109	0.106667		0.11	0.11	0.11	0.11		0.112	0.112	0.111	0.111667		0.113	0.113	0.111	0.112333		0.114	0.114	0.109	0.112333		0.113	0.114	0.109	0.112		0.113	0.115	0.114	0.114		0.113	0.113	0.113	0.113		0.11	0.11	0.111	0.110333
00:06:03	0.1	0.1	0.1	0.1		0.106	0.105	0.109	0.106667		0.11	0.109	0.11	0.109667		0.111	0.112	0.111	0.111333		0.112	0.113	0.111	0.112		0.114	0.114	0.109	0.112333		0.113	0.114	0.109	0.112		0.113	0.114	0.113	0.113333		0.113	0.113	0.112	0.112667		0.11	0.11	0.11	0.11
00:06:43	0.1	0.1	0.1	0.1		0.106	0.104	0.109	0.106333		0.11	0.109	0.11	0.109667		0.112	0.112	0.111	0.111667		0.112	0.113	0.111	0.112		0.114	0.114	0.109	0.112333		0.113	0.114	0.109	0.112		0.113	0.114	0.114	0.113667		0.113	0.113	0.112	0.112667		0.11	0.11	0.11	0.11
00:07:23	0.1	0.1	0.1	0.1		0.106	0.104	0.109	0.106333		0.11	0.109	0.11	0.109667		0.111	0.112	0.111	0.111333		0.112	0.113	0.111	0.112		0.114	0.114	0.109	0.112333		0.113	0.114	0.109	0.112		0.113	0.114	0.113	0.113333		0.113	0.113	0.112	0.112667		0.11	0.11	0.11	0.11
00:08:03	0.1	0.1	0.1	0.1		0.106	0.104	0.109	0.106333		0.11	0.109	0.11	0.109667		0.111	0.112	0.111	0.111333		0.113	0.113	0.111	0.112333		0.114	0.114	0.109	0.112333		0.113	0.114	0.109	0.112		0.113	0.114	0.113	0.113333		0.113	0.113	0.112	0.112667		0.11	0.11	0.11	0.11
00:08:43	0.1	0.1	0.1	0.1		0.106	0.104	0.109	0.106333		0.11	0.109	0.109	0.109333		0.111	0.112	0.111	0.111333		0.112	0.113	0.111	0.112		0.114	0.114	0.109	0.112333		0.113	0.113	0.109	0.111667		0.113	0.114	0.113	0.113333		0.113	0.113	0.112	0.112667		0.11	0.11	0.11	0.11
00:09:23	0.1	0.1	0.1	0.1		0.106	0.104	0.109	0.106333		0.11	0.109	0.11	0.109667		0.111	0.112	0.111	0.111333		0.112	0.113	0.111	0.112		0.114	0.114	0.109	0.112333		0.113	0.114	0.109	0.112		0.113	0.114	0.113	0.113333		0.113	0.113	0.112	0.112667		0.11	0.11	0.11	0.11
00:10:03	0.1	0.1	0.1	0.1		0.106	0.104	0.109	0.106333		0.11	0.109	0.109	0.109333		0.111	0.112	0.111	0.111333		0.112	0.113	0.111	0.112		0.113	0.114	0.109	0.112		0.113	0.114	0.109	0.112		0.113	0.114	0.113	0.113333		0.113	0.113	0.112	0.112667		0.11	0.11	0.11	0.11
00:10:43	0.1	0.1	0.1	0.1		0.106	0.104	0.109	0.106333		0.109	0.109	0.109	0.109		0.111	0.112	0.111	0.111333		0.112	0.113	0.111	0.112		0.114	0.114	0.109	0.112333		0.113	0.113	0.109	0.111667		0.113	0.114	0.113	0.113333		0.113	0.113	0.112	0.112667		0.11	0.11	0.11	0.11
00:11:23	0.1	0.1	0.1	0.1		0.106	0.104	0.109	0.106333		0.109	0.109	0.109	0.109		0.111	0.112	0.111	0.111333		0.112	0.113	0.111	0.112		0.113	0.114	0.109	0.112		0.113	0.114	0.109	0.112		0.113	0.114	0.113	0.113333		0.113	0.113	0.112	0.112667		0.11	0.11	0.11	0.11
00:12:03	0.1	0.1	0.1	0.1		0.106	0.104	0.109	0.106333		0.11	0.109	0.109	0.109333		0.111	0.112	0.111	0.111333		0.112	0.113	0.111	0.112		0.113	0.114	0.109	0.112		0.113	0.114	0.109	0.112		0.113	0.114	0.113	0.113333		0.113	0.113	0.112	0.112667		0.11	0.11	0.11	0.11
00:12:43	0.1	0.1	0.1	0.1		0.106	0.104	0.109	0.106333		0.109	0.109	0.109	0.109		0.111	0.112	0.111	0.111333		0.112	0.113	0.111	0.112		0.113	0.114	0.109	0.112		0.113	0.113	0.109	0.111667		0.113	0.114	0.113	0.113333		0.113	0.113	0.112	0.112667		0.11	0.11	0.11	0.11
00:13:23	0.1	0.1	0.1	0.1		0.106	0.104	0.108	0.106		0.109	0.109	0.109	0.109		0.111	0.112	0.111	0.111333		0.112	0.113	0.111	0.112		0.113	0.113	0.109	0.111667		0.113	0.113	0.109	0.111667		0.113	0.114	0.113	0.113333		0.113	0.113	0.112	0.112667		0.11	0.11	0.11	0.11
00:14:03	0.1	0.1	0.1	0.1		0.106	0.104	0.109	0.106333		0.109	0.109	0.109	0.109		0.111	0.112	0.111	0.111333		0.112	0.113	0.111	0.112		0.113	0.114	0.109	0.112		0.113	0.113	0.109	0.111667		0.113	0.114	0.113	0.113333		0.113	0.113	0.112	0.112667		0.11	0.11	0.11	0.11
00:14:43	0.1	0.1	0.1	0.1		0.106	0.104	0.109	0.106333		0.11	0.109	0.109	0.109333		0.111	0.112	0.111	0.111333		0.112	0.113	0.111	0.112		0.113	0.114	0.109	0.112		0.113	0.113	0.109	0.111667		0.113	0.114	0.113	0.113333		0.112	0.113	0.112	0.112333		0.11	0.11	0.11	0.11
00:15:23	0.1	0.1	0.1	0.1		0.106	0.104	0.109	0.106333		0.11	0.109	0.109	0.109333		0.111	0.112	0.111	0.111333		0.112	0.113	0.111	0.112		0.114	0.113	0.109	0.112		0.113	0.113	0.109	0.111667		0.113	0.114	0.113	0.113333		0.112	0.113	0.112	0.112333		0.11	0.11	0.11	0.11
00:16:03	0.1	0.1	0.1	0.1		0.106	0.104	0.109	0.106333		0.109	0.109	0.109	0.109		0.111	0.112	0.111	0.111333		0.112	0.113	0.111	0.112		0.113	0.113	0.109	0.111667		0.113	0.113	0.109	0.111667		0.113	0.114	0.113	0.113333		0.112	0.113	0.112	0.112333		0.11	0.11	0.11	0.11
00:16:43	0.1	0.1	0.1	0.1		0.106	0.104	0.108	0.106		0.109	0.109	0.109	0.109		0.111	0.111	0.111	0.111		0.112	0.113	0.111	0.112		0.113	0.113	0.109	0.111667		0.113	0.113	0.109	0.111667		0.113	0.114	0.113	0.113333		0.112	0.113	0.112	0.112333		0.11	0.11	0.11	0.11
00:17:23	0.1	0.1	0.1	0.1		0.106	0.104	0.108	0.106		0.109	0.109	0.109	0.109		0.111	0.112	0.111	0.111333		0.112	0.113	0.111	0.112		0.113	0.113	0.109	0.111667		0.113	0.113	0.109	0.111667		0.113	0.114	0.113	0.113333		0.112	0.113	0.112	0.112333		0.11	0.11	0.11	0.11
00:18:03	0.1	0.1	0.1	0.1		0.106	0.104	0.109	0.106333		0.109	0.109	0.109	0.109		0.111	0.112	0.111	0.111333		0.112	0.113	0.111	0.112		0.113	0.113	0.109	0.111667		0.113	0.113	0.109	0.111667		0.113	0.114	0.113	0.113333		0.112	0.113	0.112	0.112333		0.11	0.11	0.11	0.11
00:18:43	0.1	0.1	0.1	0.1		0.106	0.104	0.109	0.106333		0.109	0.109	0.109	0.109		0.111	0.112	0.111	0.111333		0.112	0.113	0.11	0.111667		0.113	0.113	0.109	0.111667		0.113	0.113	0.109	0.111667		0.113	0.114	0.113	0.113333		0.112	0.113	0.112	0.112333		0.11	0.11	0.11	0.11
00:19:23	0.1	0.1	0.1	0.1		0.106	0.104	0.108	0.106		0.109	0.109	0.109	0.109		0.111	0.112	0.111	0.111333		0.112	0.113	0.111	0.112		0.113	0.113	0.109	0.111667		0.113	0.113	0.109	0.111667		0.113	0.114	0.113	0.113333		0.112	0.113	0.112	0.112333		0.11	0.11	0.11	0.11
00:20:03	0.1	0.1	0.099	0.0996667		0.106	0.104	0.108	0.106		0.109	0.109	0.109	0.109		0.111	0.112	0.111	0.111333		0.112	0.113	0.11	0.111667		0.113	0.113	0.109	0.111667		0.113	0.113	0.109	0.111667		0.113	0.114	0.113	0.113333		0.112	0.113	0.112	0.112333		0.11	0.11	0.11	0.11
00:20:43	0.1	0.1	0.1	0.1		0.106	0.104	0.108	0.106		0.109	0.109	0.109	0.109		0.111	0.112	0.111	0.111333		0.112	0.113	0.111	0.112		0.113	0.114	0.109	0.112		0.113	0.113	0.109	0.111667		0.113	0.114	0.113	0.113333		0.113	0.113	0.112	0.112667		0.11	0.11	0.11	0.11
00:21:23	0.1	0.1	0.099	0.0996667		0.106	0.104	0.108	0.106		0.109	0.109	0.109	0.109		0.111	0.111	0.111	0.111		0.112	0.113	0.111	0.112		0.113	0.113	0.109	0.111667		0.112	0.113	0.108	0.111		0.113	0.114	0.113	0.113333		0.112	0.113	0.112	0.112333		0.11	0.11	0.11	0.11
00:22:03	0.1	0.1	0.1	0.1		0.106	0.104	0.108	0.106		0.109	0.109	0.109	0.109		0.111	0.112	0.111	0.111333		0.112	0.113	0.111	0.112		0.113	0.113	0.109	0.111667		0.113	0.113	0.109	0.111667		0.113	0.114	0.113	0.113333		0.112	0.113	0.112	0.112333		0.11	0.11	0.11	0.11
00:22:43	0.101	0.1	0.1	0.100333		0.106	0.104	0.108	0.106		0.109	0.109	0.109	0.109		0.111	0.112	0.111	0.111333		0.112	0.113	0.111	0.112		0.113	0.113	0.109	0.111667		0.113	0.113	0.109	0.111667		0.113	0.114	0.113	0.113333		0.113	0.113	0.112	0.112667		0.11	0.11	0.11	0.11
00:23:23	0.1	0.1	0.1	0.1		0.106	0.104	0.108	0.106		0.109	0.109	0.109	0.109		0.111	0.112	0.111	0.111333		0.112	0.113	0.111	0.112		0.113	0.114	0.109	0.112		0.113	0.113	0.109	0.111667		0.113	0.114	0.113	0.113333		0.112	0.113	0.112	0.112333		0.11	0.11	0.11	0.11
00:24:03	0.1	0.1	0.1	0.1		0.106	0.104	0.108	0.106		0.109	0.109	0.109	0.109		0.111	0.111	0.111	0.111		0.112	0.113	0.11	0.111667		0.113	0.113	0.109	0.111667		0.112	0.113	0.109	0.111333		0.113	0.114	0.113	0.113333		0.112	0.113	0.112	0.112333		0.11	0.11	0.11	0.11
00:24:43	0.1	0.1	0.1	0.1		0.106	0.104	0.108	0.106		0.109	0.109	0.109	0.109		0.111	0.111	0.11	0.110667		0.112	0.113	0.11	0.111667		0.113	0.114	0.109	0.112		0.112	0.113	0.108	0.111		0.113	0.114	0.113	0.113333		0.112	0.113	0.112	0.112333		0.11	0.11	0.11	0.11
00:25:23	0.1	0.1	0.1	0.1		0.106	0.104	0.109	0.106333		0.109	0.109	0.109	0.109		0.111	0.112	0.111	0.111333		0.112	0.113	0.111	0.112		0.114	0.114	0.109	0.112333		0.113	0.113	0.109	0.111667		0.113	0.114	0.113	0.113333		0.113	0.113	0.112	0.112667		0.11	0.11	0.11	0.11
00:26:03	0.1	0.1	0.1	0.1		0.106	0.104	0.109	0.106333		0.109	0.109	0.109	0.109		0.111	0.112	0.111	0.111333		0.112	0.113	0.111	0.112		0.114	0.114	0.109	0.112333		0.113	0.113	0.109	0.111667		0.113	0.114	0.113	0.113333		0.113	0.113	0.112	0.112667		0.11	0.11	0.11	0.11
00:26:43	0.1	0.1	0.1	0.1		0.106	0.104	0.109	0.106333		0.109	0.109	0.109	0.109		0.111	0.112	0.111	0.111333		0.112	0.113	0.111	0.112		0.114	0.114	0.109	0.112333		0.113	0.113	0.109	0.111667		0.113	0.114	0.113	0.113333		0.113	0.113	0.112	0.112667		0.11	0.11	0.11	0.11
00:27:23	0.1	0.1	0.1	0.1		0.106	0.104	0.109	0.106333		0.109	0.109	0.109	0.109		0.111	0.112	0.111	0.111333		0.112	0.113	0.111	0.112		0.114	0.114	0.109	0.112333		0.113	0.113	0.109	0.111667		0.113	0.114	0.113	0.113333		0.113	0.113	0.112	0.112667		0.111	0.11	0.11	0.110333
00:28:03	0.101	0.1	0.1	0.100333		0.106	0.104	0.109	0.106333		0.109	0.109	0.109	0.109		0.111	0.112	0.111	0.111333		0.112	0.113	0.111	0.112		0.114	0.114	0.11	0.112667		0.113	0.113	0.109	0.111667		0.113	0.114	0.113	0.113333		0.113	0.113	0.112	0.112667		0.111	0.11	0.11	0.110333
00:28:43	0.101	0.1	0.101	0.100667		0.106	0.104	0.109	0.106333		0.109	0.109	0.109	0.109		0.111	0.112	0.111	0.111333		0.112	0.113	0.111	0.112		0.115	0.114	0.11	0.113		0.113	0.113	0.109	0.111667		0.114	0.114	0.113	0.113667		0.114	0.113	0.112	0.113		0.111	0.11	0.11	0.110333
00:29:23	0.101	0.101	0.101	0.101		0.106	0.104	0.109	0.106333		0.109	0.109	0.109	0.109		0.111	0.112	0.111	0.111333		0.112	0.113	0.111	0.112		0.115	0.114	0.11	0.113		0.113	0.114	0.109	0.112		0.114	0.115	0.114	0.114333		0.114	0.113	0.113	0.113333		0.112	0.11	0.11	0.110667
00:30:03	0.102	0.101	0.101	0.101333		0.106	0.105	0.109	0.106667		0.109	0.109	0.109	0.109		0.111	0.112	0.111	0.111333		0.112	0.113	0.111	0.112		0.115	0.115	0.111	0.113667		0.113	0.114	0.109	0.112		0.114	0.115	0.114	0.114333		0.114	0.114	0.113	0.113667		0.112	0.111	0.111	0.111333
00:30:43	0.102	0.102	0.102	0.102		0.107	0.105	0.109	0.107		0.109	0.109	0.109	0.109		0.111	0.112	0.111	0.111333		0.112	0.113	0.111	0.112		0.116	0.115	0.111	0.114		0.113	0.114	0.109	0.112		0.114	0.115	0.114	0.114333		0.115	0.114	0.113	0.114		0.113	0.111	0.111	0.111667
00:31:23	0.103	0.102	0.102	0.102333		0.107	0.105	0.11	0.107333		0.11	0.109	0.109	0.109333		0.111	0.112	0.111	0.111333		0.112	0.113	0.111	0.112		0.116	0.116	0.112	0.114667		0.113	0.114	0.109	0.112		0.115	0.115	0.115	0.115		0.116	0.114	0.114	0.114667		0.114	0.112	0.111	0.112333
00:32:03	0.103	0.103	0.103	0.103		0.107	0.105	0.11	0.107333		0.109	0.109	0.109	0.109		0.111	0.112	0.111	0.111333		0.112	0.113	0.111	0.112		0.117	0.116	0.112	0.115		0.114	0.114	0.11	0.112667		0.115	0.116	0.115	0.115333		0.116	0.115	0.114	0.115		0.114	0.112	0.112	0.112667
00:32:43	0.104	0.103	0.104	0.103667		0.108	0.106	0.111	0.108333		0.11	0.109	0.109	0.109333		0.112	0.112	0.111	0.111667		0.113	0.113	0.111	0.112333		0.118	0.117	0.113	0.116		0.114	0.114	0.11	0.112667		0.116	0.116	0.115	0.115667		0.117	0.115	0.115	0.115667		0.115	0.113	0.112	0.113333
00:33:23	0.105	0.104	0.105	0.104667		0.108	0.106	0.111	0.108333		0.11	0.109	0.109	0.109333		0.112	0.112	0.111	0.111667		0.113	0.114	0.111	0.112667		0.119	0.118	0.114	0.117		0.114	0.115	0.11	0.113		0.116	0.117	0.116	0.116333		0.118	0.116	0.115	0.116333		0.116	0.113	0.113	0.114
00:34:03	0.106	0.105	0.106	0.105667		0.109	0.107	0.111	0.109		0.11	0.109	0.11	0.109667		0.112	0.112	0.112	0.112		0.113	0.114	0.111	0.112667		0.12	0.119	0.115	0.118		0.115	0.115	0.111	0.113667		0.117	0.117	0.117	0.117		0.119	0.117	0.116	0.117333		0.117	0.114	0.114	0.115
00:34:43	0.107	0.106	0.107	0.106667		0.109	0.107	0.112	0.109333		0.11	0.109	0.109	0.109333		0.112	0.112	0.112	0.112		0.113	0.114	0.112	0.113		0.12	0.12	0.116	0.118667		0.115	0.115	0.111	0.113667		0.118	0.118	0.117	0.117667		0.12	0.117	0.116	0.117667		0.118	0.115	0.114	0.115667
00:35:23	0.108	0.107	0.108	0.107667		0.11	0.108	0.113	0.110333		0.11	0.109	0.11	0.109667		0.112	0.113	0.112	0.112333		0.113	0.114	0.112	0.113		0.122	0.121	0.117	0.12		0.116	0.116	0.112	0.114667		0.118	0.118	0.118	0.118		0.12	0.118	0.117	0.118333		0.119	0.115	0.115	0.116333
00:36:03	0.11	0.108	0.109	0.109		0.11	0.108	0.114	0.110667		0.11	0.109	0.109	0.109333		0.112	0.113	0.112	0.112333		0.113	0.114	0.112	0.113		0.123	0.122	0.118	0.121		0.116	0.116	0.112	0.114667		0.119	0.119	0.119	0.119		0.122	0.119	0.118	0.119667		0.121	0.116	0.116	0.117667
00:36:43	0.111	0.109	0.11	0.11		0.111	0.109	0.114	0.111333		0.11	0.109	0.11	0.109667		0.113	0.113	0.112	0.112667		0.114	0.114	0.112	0.113333		0.124	0.123	0.12	0.122333		0.117	0.117	0.113	0.115667		0.12	0.12	0.12	0.12		0.123	0.12	0.119	0.120667		0.122	0.117	0.117	0.118667
00:37:23	0.112	0.111	0.111	0.111333		0.112	0.11	0.115	0.112333		0.11	0.109	0.11	0.109667		0.113	0.113	0.113	0.113		0.114	0.115	0.113	0.114		0.125	0.124	0.121	0.123333		0.117	0.117	0.114	0.116		0.121	0.121	0.121	0.121		0.124	0.121	0.12	0.121667		0.123	0.118	0.118	0.119667
00:38:03	0.113	0.112	0.113	0.112667		0.113	0.11	0.116	0.113		0.11	0.109	0.11	0.109667		0.113	0.114	0.113	0.113333		0.114	0.115	0.113	0.114		0.126	0.125	0.122	0.124333		0.118	0.118	0.114	0.116667		0.122	0.122	0.122	0.122		0.125	0.122	0.121	0.122667		0.124	0.119	0.118	0.120333
00:38:43	0.115	0.113	0.114	0.114		0.114	0.111	0.117	0.114		0.11	0.109	0.11	0.109667		0.114	0.114	0.113	0.113667		0.115	0.115	0.113	0.114333		0.128	0.126	0.124	0.126		0.119	0.119	0.115	0.117667		0.123	0.123	0.123	0.123		0.126	0.123	0.122	0.123667		0.126	0.12	0.12	0.122
00:39:23	0.116	0.115	0.116	0.115667		0.115	0.112	0.118	0.115		0.11	0.11	0.11	0.11		0.114	0.114	0.114	0.114		0.115	0.115	0.114	0.114667		0.129	0.128	0.125	0.127333		0.12	0.12	0.116	0.118667		0.124	0.124	0.124	0.124		0.128	0.124	0.123	0.125		0.127	0.122	0.121	0.123333
00:40:03	0.118	0.116	0.117	0.117		0.116	0.113	0.119	0.116		0.111	0.11	0.111	0.110667		0.114	0.115	0.114	0.114333		0.115	0.116	0.114	0.115		0.13	0.129	0.127	0.128667		0.12	0.12	0.117	0.119		0.125	0.125	0.125	0.125		0.129	0.125	0.125	0.126333		0.129	0.123	0.122	0.124667
00:40:43	0.119	0.118	0.119	0.118667		0.117	0.114	0.121	0.117333		0.111	0.11	0.111	0.110667		0.115	0.115	0.115	0.115		0.116	0.116	0.115	0.115667		0.132	0.13	0.128	0.13		0.121	0.121	0.118	0.12		0.127	0.126	0.127	0.126667		0.131	0.127	0.126	0.128		0.13	0.124	0.123	0.125667
00:41:23	0.121	0.119	0.12	0.12		0.117	0.115	0.122	0.118		0.111	0.11	0.111	0.110667		0.116	0.116	0.116	0.116		0.116	0.117	0.115	0.116		0.133	0.132	0.13	0.131667		0.122	0.122	0.119	0.121		0.128	0.127	0.128	0.127667		0.132	0.128	0.127	0.129		0.132	0.125	0.124	0.127
00:42:03	0.122	0.12	0.122	0.121333		0.119	0.116	0.123	0.119333		0.111	0.11	0.111	0.110667		0.116	0.116	0.116	0.116		0.117	0.117	0.116	0.116667		0.134	0.133	0.131	0.132667		0.123	0.123	0.12	0.122		0.129	0.128	0.129	0.128667		0.133	0.129	0.129	0.130333		0.133	0.126	0.126	0.128333
00:42:43	0.124	0.122	0.123	0.123		0.12	0.117	0.124	0.120333		0.111	0.11	0.112	0.111		0.116	0.117	0.117	0.116667		0.117	0.117	0.117	0.117		0.136	0.134	0.133	0.134333		0.124	0.124	0.121	0.123		0.13	0.129	0.13	0.129667		0.134	0.13	0.13	0.131333		0.135	0.128	0.127	0.13
00:43:23	0.126	0.124	0.125	0.125		0.121	0.119	0.126	0.122		0.112	0.111	0.112	0.111667		0.117	0.117	0.118	0.117333		0.118	0.118	0.117	0.117667		0.137	0.136	0.134	0.135667		0.125	0.125	0.122	0.124		0.131	0.13	0.132	0.131		0.136	0.132	0.131	0.133		0.136	0.129	0.128	0.131
00:44:03	0.127	0.125	0.126	0.126		0.122	0.12	0.127	0.123		0.112	0.111	0.112	0.111667		0.118	0.118	0.118	0.118		0.119	0.119	0.118	0.118667		0.138	0.137	0.136	0.137		0.126	0.126	0.123	0.125		0.132	0.131	0.133	0.132		0.137	0.133	0.132	0.134		0.137	0.13	0.129	0.132
00:44:43	0.128	0.126	0.128	0.127333		0.123	0.121	0.128	0.124		0.112	0.111	0.113	0.112		0.118	0.119	0.119	0.118667		0.12	0.119	0.119	0.119333		0.14	0.138	0.137	0.138333		0.127	0.127	0.124	0.126		0.133	0.132	0.134	0.133		0.139	0.134	0.134	0.135667		0.139	0.131	0.131	0.133667
00:45:23	0.13	0.128	0.13	0.129333		0.124	0.122	0.13	0.125333		0.113	0.111	0.113	0.112333		0.119	0.12	0.121	0.12		0.12	0.12	0.12	0.12		0.141	0.14	0.139	0.14		0.128	0.128	0.126	0.127333		0.135	0.134	0.135	0.134667		0.14	0.136	0.135	0.137		0.14	0.133	0.132	0.135
00:46:03	0.132	0.13	0.131	0.131		0.125	0.123	0.131	0.126333		0.113	0.112	0.114	0.113		0.12	0.12	0.121	0.120333		0.121	0.121	0.121	0.121		0.143	0.141	0.141	0.141667		0.129	0.129	0.127	0.128333		0.136	0.135	0.137	0.136		0.141	0.137	0.137	0.138333		0.141	0.134	0.134	0.136333
00:46:43	0.133	0.131	0.133	0.132333		0.127	0.124	0.132	0.127667		0.113	0.112	0.114	0.113		0.121	0.121	0.122	0.121333		0.122	0.122	0.122	0.122		0.144	0.143	0.142	0.143		0.13	0.13	0.128	0.129333		0.137	0.136	0.138	0.137		0.143	0.138	0.138	0.139667		0.143	0.135	0.135	0.137667
00:47:23	0.134	0.133	0.134	0.133667		0.128	0.126	0.134	0.129333		0.114	0.112	0.114	0.113333		0.122	0.122	0.123	0.122333		0.123	0.122	0.123	0.122667		0.145	0.144	0.144	0.144333		0.131	0.131	0.13	0.130667		0.138	0.137	0.139	0.138		0.144	0.139	0.139	0.140667		0.144	0.137	0.136	0.139
00:48:03	0.136	0.134	0.136	0.135333		0.129	0.127	0.135	0.130333		0.114	0.113	0.115	0.114		0.122	0.123	0.124	0.123		0.124	0.123	0.124	0.123667		0.146	0.146	0.145	0.145667		0.132	0.133	0.131	0.132		0.139	0.139	0.141	0.139667		0.146	0.141	0.141	0.142667		0.146	0.138	0.137	0.140333
00:48:43	0.138	0.136	0.137	0.137		0.13	0.128	0.137	0.131667		0.115	0.113	0.116	0.114667		0.123	0.124	0.125	0.124		0.125	0.124	0.125	0.124667		0.148	0.147	0.146	0.147		0.133	0.134	0.132	0.133		0.141	0.14	0.142	0.141		0.147	0.142	0.142	0.143667		0.147	0.139	0.139	0.141667
00:49:23	0.139	0.137	0.139	0.138333		0.131	0.129	0.138	0.132667		0.115	0.114	0.116	0.115		0.124	0.124	0.126	0.124667		0.126	0.125	0.126	0.125667		0.149	0.148	0.148	0.148333		0.135	0.135	0.133	0.134333		0.142	0.141	0.143	0.142		0.148	0.143	0.143	0.144667		0.148	0.14	0.14	0.142667
00:50:03	0.141	0.139	0.14	0.14		0.132	0.13	0.139	0.133667		0.116	0.114	0.117	0.115667		0.125	0.125	0.127	0.125667		0.127	0.126	0.127	0.126667		0.151	0.15	0.149	0.15		0.135	0.136	0.134	0.135		0.143	0.142	0.144	0.143		0.15	0.145	0.145	0.146667		0.149	0.142	0.141	0.144
00:50:43	0.142	0.14	0.142	0.141333		0.134	0.132	0.14	0.135333		0.116	0.115	0.117	0.116		0.126	0.126	0.128	0.126667		0.128	0.127	0.129	0.128		0.152	0.151	0.151	0.151333		0.137	0.137	0.136	0.136667		0.144	0.143	0.146	0.144333		0.151	0.146	0.146	0.147667		0.151	0.143	0.142	0.145333
00:51:23	0.143	0.142	0.143	0.142667		0.135	0.133	0.142	0.136667		0.117	0.115	0.118	0.116667		0.127	0.127	0.129	0.127667		0.129	0.128	0.13	0.129		0.153	0.153	0.152	0.152667		0.138	0.138	0.137	0.137667		0.145	0.144	0.147	0.145333		0.152	0.147	0.148	0.149		0.152	0.144	0.144	0.146667
00:52:03	0.144	0.143	0.144	0.143667		0.136	0.134	0.143	0.137667		0.117	0.115	0.118	0.116667		0.127	0.128	0.13	0.128333		0.13	0.129	0.131	0.13		0.154	0.154	0.153	0.153667		0.139	0.139	0.138	0.138667		0.146	0.145	0.148	0.146333		0.153	0.148	0.149	0.15		0.153	0.145	0.145	0.147667
00:52:43	0.146	0.144	0.145	0.145		0.137	0.135	0.144	0.138667		0.118	0.116	0.119	0.117667		0.128	0.129	0.131	0.129333		0.131	0.13	0.132	0.131		0.156	0.155	0.155	0.155333		0.14	0.14	0.139	0.139667		0.147	0.147	0.149	0.147667		0.155	0.15	0.15	0.151667		0.154	0.146	0.146	0.148667
00:53:23	0.147	0.145	0.147	0.146333		0.138	0.136	0.145	0.139667		0.118	0.117	0.12	0.118333		0.129	0.129	0.132	0.13		0.132	0.131	0.133	0.132		0.156	0.156	0.156	0.156		0.141	0.141	0.14	0.140667		0.148	0.147	0.15	0.148333		0.156	0.15	0.151	0.152333		0.155	0.147	0.147	0.149667
00:54:03	0.148	0.147	0.148	0.147667		0.139	0.137	0.146	0.140667		0.119	0.117	0.12	0.118667		0.13	0.13	0.133	0.131		0.133	0.132	0.134	0.133		0.158	0.157	0.157	0.157333		0.142	0.142	0.141	0.141667		0.15	0.148	0.151	0.149667		0.157	0.152	0.152	0.153667		0.156	0.148	0.148	0.150667
00:54:43	0.149	0.148	0.149	0.148667		0.14	0.138	0.148	0.142		0.119	0.118	0.121	0.119333		0.131	0.131	0.133	0.131667		0.134	0.133	0.135	0.134		0.159	0.158	0.158	0.158333		0.143	0.143	0.143	0.143		0.15	0.149	0.152	0.150333		0.158	0.153	0.154	0.155		0.157	0.149	0.149	0.151667
00:55:23	0.151	0.149	0.15	0.15		0.141	0.139	0.149	0.143		0.12	0.118	0.122	0.12		0.132	0.132	0.135	0.133		0.134	0.134	0.136	0.134667		0.16	0.159	0.159	0.159333		0.144	0.144	0.144	0.144		0.151	0.15	0.153	0.151333		0.159	0.154	0.155	0.156		0.158	0.15	0.15	0.152667
00:56:03	0.152	0.151	0.151	0.151333		0.142	0.14	0.15	0.144		0.12	0.119	0.122	0.120333		0.132	0.133	0.135	0.133333		0.136	0.135	0.137	0.136		0.161	0.16	0.16	0.160333		0.145	0.146	0.145	0.145333		0.152	0.152	0.154	0.152667		0.16	0.155	0.156	0.157		0.159	0.152	0.151	0.154
00:56:43	0.153	0.152	0.153	0.152667		0.143	0.141	0.151	0.145		0.121	0.119	0.123	0.121		0.133	0.134	0.136	0.134333		0.136	0.136	0.138	0.136667		0.162	0.161	0.161	0.161333		0.146	0.146	0.146	0.146		0.153	0.153	0.155	0.153667		0.161	0.156	0.157	0.158		0.16	0.152	0.152	0.154667
00:57:23	0.154	0.153	0.154	0.153667		0.144	0.142	0.152	0.146		0.121	0.12	0.124	0.121667		0.134	0.134	0.137	0.135		0.137	0.136	0.139	0.137333		0.163	0.162	0.162	0.162333		0.147	0.147	0.147	0.147		0.154	0.153	0.156	0.154333		0.162	0.157	0.158	0.159		0.161	0.153	0.153	0.155667
00:58:03	0.155	0.154	0.155	0.154667		0.145	0.143	0.153	0.147		0.122	0.12	0.124	0.122		0.135	0.135	0.138	0.136		0.138	0.137	0.14	0.138333		0.164	0.163	0.163	0.163333		0.148	0.148	0.148	0.148		0.155	0.154	0.157	0.155333		0.163	0.158	0.159	0.16		0.162	0.154	0.155	0.157
00:58:43	0.156	0.155	0.156	0.155667		0.146	0.144	0.154	0.148		0.123	0.121	0.125	0.123		0.135	0.136	0.139	0.136667		0.139	0.138	0.14	0.139		0.165	0.164	0.164	0.164333		0.149	0.149	0.149	0.149		0.156	0.155	0.158	0.156333		0.164	0.159	0.16	0.161		0.163	0.155	0.155	0.157667
00:59:23	0.157	0.156	0.156	0.156333		0.147	0.145	0.155	0.149		0.123	0.121	0.125	0.123		0.136	0.137	0.139	0.137333		0.14	0.139	0.141	0.14		0.165	0.165	0.165	0.165		0.149	0.15	0.15	0.149667		0.157	0.156	0.158	0.157		0.165	0.16	0.161	0.162		0.163	0.156	0.156	0.158333
01:00:03	0.158	0.157	0.158	0.157667		0.148	0.146	0.156	0.15		0.124	0.122	0.126	0.124		0.137	0.138	0.14	0.138333		0.14	0.14	0.142	0.140667		0.166	0.166	0.166	0.166		0.151	0.151	0.151	0.151		0.158	0.157	0.159	0.158		0.166	0.161	0.162	0.163		0.164	0.157	0.157	0.159333
01:00:43	0.159	0.158	0.159	0.158667		0.149	0.147	0.157	0.151		0.124	0.122	0.127	0.124333		0.138	0.138	0.141	0.139		0.141	0.14	0.142	0.141		0.167	0.166	0.167	0.166667		0.151	0.152	0.152	0.151667		0.158	0.158	0.16	0.158667		0.166	0.162	0.163	0.163667		0.164	0.158	0.158	0.16
01:01:23	0.16	0.159	0.16	0.159667		0.149	0.148	0.158	0.151667		0.125	0.123	0.127	0.125		0.138	0.139	0.141	0.139333		0.142	0.141	0.143	0.142		0.168	0.168	0.167	0.167667		0.152	0.153	0.153	0.152667		0.159	0.158	0.161	0.159333		0.167	0.163	0.163	0.164333		0.165	0.158	0.158	0.160333
01:02:03	0.161	0.16	0.16	0.160333		0.15	0.149	0.159	0.152667		0.125	0.124	0.128	0.125667		0.139	0.14	0.142	0.140333		0.143	0.142	0.144	0.143		0.169	0.168	0.168	0.168333		0.153	0.154	0.154	0.153667		0.16	0.159	0.162	0.160333		0.168	0.164	0.165	0.165667		0.166	0.159	0.159	0.161333
01:02:43	0.161	0.161	0.161	0.161		0.151	0.15	0.16	0.153667		0.126	0.125	0.129	0.126667		0.14	0.141	0.143	0.141333		0.143	0.143	0.145	0.143667		0.169	0.169	0.169	0.169		0.154	0.155	0.155	0.154667		0.161	0.16	0.162	0.161		0.169	0.164	0.165	0.166		0.167	0.16	0.16	0.162333
01:03:23	0.162	0.162	0.161	0.161667		0.152	0.151	0.161	0.154667		0.127	0.125	0.129	0.127		0.14	0.141	0.144	0.141667		0.144	0.143	0.145	0.144		0.17	0.17	0.169	0.169667		0.155	0.156	0.156	0.155667		0.162	0.161	0.163	0.162		0.17	0.166	0.166	0.167333		0.167	0.161	0.161	0.163
01:04:03	0.163	0.163	0.162	0.162667		0.153	0.151	0.162	0.155333		0.127	0.125	0.13	0.127333		0.141	0.142	0.144	0.142333		0.145	0.144	0.146	0.145		0.171	0.17	0.17	0.170333		0.155	0.157	0.157	0.156333		0.162	0.161	0.164	0.162333		0.171	0.166	0.167	0.168		0.168	0.161	0.161	0.163333
01:04:43	0.164	0.163	0.163	0.163333		0.154	0.152	0.163	0.156333		0.128	0.126	0.13	0.128		0.142	0.143	0.145	0.143333		0.145	0.145	0.146	0.145333		0.171	0.171	0.171	0.171		0.156	0.157	0.158	0.157		0.163	0.162	0.165	0.163333		0.171	0.167	0.167	0.168333		0.168	0.162	0.162	0.164
01:05:23	0.165	0.164	0.164	0.164333		0.155	0.153	0.163	0.157		0.128	0.126	0.131	0.128333		0.142	0.143	0.146	0.143667		0.146	0.145	0.147	0.146		0.172	0.172	0.171	0.171667		0.157	0.158	0.158	0.157667		0.163	0.162	0.165	0.163333		0.172	0.168	0.168	0.169333		0.169	0.162	0.163	0.164667
01:06:03	0.165	0.165	0.164	0.164667		0.155	0.154	0.164	0.157667		0.129	0.127	0.131	0.129		0.143	0.143	0.146	0.144		0.146	0.145	0.147	0.146		0.173	0.172	0.172	0.172333		0.158	0.159	0.159	0.158667		0.164	0.163	0.166	0.164333		0.173	0.168	0.169	0.17		0.169	0.163	0.163	0.165
01:06:43	0.166	0.165	0.165	0.165333		0.156	0.155	0.165	0.158667		0.129	0.127	0.132	0.129333		0.143	0.144	0.147	0.144667		0.147	0.146	0.148	0.147		0.173	0.173	0.172	0.172667		0.159	0.16	0.16	0.159667		0.165	0.164	0.166	0.165		0.173	0.169	0.17	0.170667		0.17	0.164	0.164	0.166
01:07:23	0.166	0.166	0.166	0.166		0.157	0.155	0.165	0.159		0.13	0.128	0.133	0.130333		0.144	0.145	0.148	0.145667		0.147	0.147	0.148	0.147333		0.174	0.173	0.173	0.173333		0.159	0.16	0.161	0.16		0.165	0.165	0.167	0.165667		0.174	0.169	0.17	0.171		0.17	0.164	0.165	0.166333
01:08:03	0.167	0.167	0.166	0.166667		0.157	0.156	0.166	0.159667		0.13	0.128	0.133	0.130333		0.145	0.145	0.148	0.146		0.148	0.147	0.149	0.148		0.174	0.174	0.173	0.173667		0.16	0.161	0.161	0.160667		0.165	0.165	0.167	0.165667		0.174	0.17	0.171	0.171667		0.171	0.165	0.165	0.167
01:08:43	0.168	0.167	0.167	0.167333		0.158	0.156	0.166	0.16		0.131	0.129	0.134	0.131333		0.145	0.146	0.149	0.146667		0.148	0.148	0.149	0.148333		0.175	0.174	0.173	0.174		0.161	0.162	0.162	0.161667		0.166	0.166	0.168	0.166667		0.174	0.171	0.172	0.172333		0.171	0.165	0.166	0.167333
01:09:23	0.168	0.168	0.167	0.167667		0.158	0.157	0.167	0.160667		0.131	0.129	0.134	0.131333		0.146	0.146	0.149	0.147		0.149	0.148	0.149	0.148667		0.175	0.175	0.174	0.174667		0.161	0.162	0.163	0.162		0.166	0.166	0.168	0.166667		0.175	0.171	0.172	0.172667		0.171	0.166	0.166	0.167667
01:10:03	0.168	0.168	0.168	0.168		0.159	0.158	0.168	0.161667		0.132	0.13	0.135	0.132333		0.146	0.147	0.15	0.147667		0.149	0.149	0.15	0.149333		0.175	0.175	0.174	0.174667		0.162	0.163	0.163	0.162667		0.167	0.167	0.169	0.167667		0.176	0.172	0.173	0.173667		0.172	0.167	0.167	0.168667
01:10:43	0.169	0.169	0.168	0.168667		0.16	0.158	0.169	0.162333		0.132	0.13	0.135	0.132333		0.147	0.147	0.15	0.148		0.15	0.149	0.15	0.149667		0.176	0.176	0.175	0.175667		0.163	0.164	0.164	0.163667		0.168	0.167	0.169	0.168		0.176	0.172	0.173	0.173667		0.172	0.167	0.167	0.168667
01:11:23	0.17	0.169	0.168	0.169		0.16	0.159	0.169	0.162667		0.133	0.131	0.135	0.133		0.147	0.148	0.151	0.148667		0.15	0.149	0.15	0.149667		0.176	0.176	0.175	0.175667		0.163	0.164	0.164	0.163667		0.168	0.167	0.169	0.168		0.176	0.173	0.173	0.174		0.172	0.167	0.168	0.169
01:12:03	0.169	0.17	0.169	0.169333		0.161	0.159	0.169	0.163		0.133	0.131	0.136	0.133333		0.148	0.148	0.151	0.149		0.15	0.149	0.151	0.15		0.177	0.176	0.175	0.176		0.163	0.165	0.165	0.164333		0.168	0.168	0.17	0.168667		0.176	0.173	0.174	0.174333		0.173	0.167	0.168	0.169333
01:12:43	0.17	0.17	0.169	0.169667		0.161	0.16	0.17	0.163667		0.133	0.132	0.136	0.133667		0.148	0.149	0.152	0.149667		0.15	0.15	0.151	0.150333		0.177	0.177	0.175	0.176333		0.164	0.166	0.166	0.165333		0.169	0.168	0.17	0.169		0.177	0.174	0.174	0.175		0.173	0.168	0.169	0.17
01:13:23	0.17	0.171	0.169	0.17		0.161	0.16	0.171	0.164		0.134	0.132	0.137	0.134333		0.149	0.149	0.152	0.15		0.151	0.15	0.151	0.150667		0.177	0.177	0.176	0.176667		0.165	0.166	0.166	0.165667		0.169	0.168	0.171	0.169333		0.177	0.174	0.175	0.175333		0.173	0.168	0.169	0.17
01:14:03	0.171	0.171	0.17	0.170667		0.162	0.161	0.171	0.164667		0.134	0.133	0.137	0.134667		0.149	0.15	0.153	0.150667		0.151	0.15	0.152	0.151		0.177	0.178	0.176	0.177		0.166	0.167	0.167	0.166667		0.169	0.169	0.171	0.169667		0.178	0.174	0.175	0.175667		0.173	0.169	0.169	0.170333
01:14:43	0.171	0.172	0.169	0.170667		0.162	0.161	0.172	0.165		0.135	0.133	0.138	0.135333		0.149	0.15	0.153	0.150667		0.151	0.151	0.152	0.151333		0.178	0.178	0.176	0.177333		0.166	0.167	0.168	0.167		0.17	0.169	0.171	0.17		0.178	0.175	0.175	0.176		0.174	0.169	0.17	0.171
01:15:23	0.172	0.172	0.17	0.171333		0.163	0.162	0.172	0.165667		0.135	0.133	0.138	0.135333		0.15	0.151	0.154	0.151667		0.152	0.151	0.152	0.151667		0.178	0.178	0.177	0.177667		0.166	0.167	0.168	0.167		0.17	0.17	0.172	0.170667		0.178	0.175	0.176	0.176333		0.174	0.17	0.17	0.171333
01:16:03	0.171	0.172	0.17	0.171		0.164	0.162	0.173	0.166333		0.135	0.134	0.138	0.135667		0.15	0.151	0.154	0.151667		0.152	0.151	0.152	0.151667		0.178	0.178	0.176	0.177333		0.167	0.168	0.168	0.167667		0.17	0.17	0.172	0.170667		0.178	0.175	0.176	0.176333		0.174	0.17	0.17	0.171333
01:16:43	0.172	0.172	0.17	0.171333		0.164	0.163	0.173	0.166667		0.136	0.134	0.139	0.136333		0.151	0.152	0.154	0.152333		0.152	0.152	0.153	0.152333		0.178	0.178	0.177	0.177667		0.167	0.168	0.168	0.167667		0.171	0.17	0.172	0.171		0.179	0.176	0.176	0.177		0.174	0.17	0.17	0.171333
01:17:23	0.172	0.173	0.171	0.172		0.164	0.163	0.173	0.166667		0.136	0.135	0.139	0.136667		0.152	0.152	0.155	0.153		0.153	0.152	0.153	0.152667		0.179	0.179	0.177	0.178333		0.168	0.169	0.169	0.168667		0.171	0.17	0.173	0.171333		0.179	0.176	0.177	0.177333		0.174	0.17	0.17	0.171333
01:18:03	0.172	0.173	0.171	0.172		0.165	0.163	0.173	0.167		0.137	0.135	0.14	0.137333		0.152	0.152	0.155	0.153		0.153	0.152	0.153	0.152667		0.18	0.179	0.177	0.178667		0.168	0.17	0.17	0.169333		0.172	0.171	0.173	0.172		0.179	0.177	0.177	0.177667		0.174	0.171	0.171	0.172
01:18:43	0.173	0.173	0.171	0.172333		0.165	0.164	0.174	0.167667		0.137	0.135	0.14	0.137333		0.152	0.153	0.155	0.153333		0.153	0.152	0.153	0.152667		0.179	0.179	0.177	0.178333		0.168	0.17	0.17	0.169333		0.171	0.171	0.173	0.171667		0.179	0.177	0.178	0.178		0.174	0.171	0.171	0.172
01:19:23	0.173	0.173	0.171	0.172333		0.165	0.164	0.174	0.167667		0.137	0.136	0.14	0.137667		0.153	0.153	0.156	0.154		0.153	0.153	0.153	0.153		0.179	0.179	0.177	0.178333		0.169	0.17	0.17	0.169667		0.172	0.171	0.173	0.172		0.18	0.177	0.178	0.178333		0.175	0.171	0.171	0.172333
01:20:03	0.172	0.173	0.171	0.172		0.166	0.165	0.174	0.168333		0.138	0.136	0.141	0.138333		0.153	0.154	0.156	0.154333		0.153	0.153	0.154	0.153333		0.179	0.179	0.177	0.178333		0.169	0.171	0.171	0.170333		0.172	0.171	0.173	0.172		0.18	0.177	0.178	0.178333		0.175	0.172	0.172	0.173
01:20:43	0.173	0.174	0.171	0.172667		0.166	0.165	0.175	0.168667		0.138	0.136	0.141	0.138333		0.153	0.154	0.156	0.154333		0.154	0.153	0.153	0.153333		0.179	0.179	0.177	0.178333		0.169	0.171	0.171	0.170333		0.172	0.171	0.173	0.172		0.18	0.177	0.178	0.178333		0.175	0.172	0.172	0.173
01:21:23	0.173	0.173	0.171	0.172333		0.166	0.165	0.175	0.168667		0.138	0.137	0.142	0.139		0.153	0.154	0.157	0.154667		0.154	0.153	0.154	0.153667		0.18	0.179	0.178	0.179		0.169	0.171	0.171	0.170333		0.172	0.172	0.174	0.172667		0.18	0.178	0.178	0.178667		0.175	0.172	0.172	0.173
01:22:03	0.174	0.174	0.171	0.173		0.167	0.165	0.175	0.169		0.139	0.137	0.142	0.139333		0.154	0.155	0.157	0.155333		0.154	0.153	0.154	0.153667		0.18	0.18	0.177	0.179		0.171	0.172	0.172	0.171667		0.173	0.172	0.174	0.173		0.18	0.178	0.179	0.179		0.175	0.172	0.173	0.173333
01:22:43	0.173	0.174	0.171	0.172667		0.167	0.166	0.176	0.169667		0.139	0.137	0.142	0.139333		0.154	0.155	0.157	0.155333		0.154	0.153	0.154	0.153667		0.18	0.18	0.177	0.179		0.17	0.172	0.172	0.171333		0.173	0.172	0.174	0.173		0.18	0.178	0.179	0.179		0.175	0.172	0.172	0.173
01:23:23	0.173	0.174	0.171	0.172667		0.167	0.166	0.176	0.169667		0.139	0.138	0.142	0.139667		0.154	0.155	0.157	0.155333		0.154	0.153	0.154	0.153667		0.18	0.18	0.177	0.179		0.171	0.172	0.172	0.171667		0.173	0.172	0.174	0.173		0.18	0.178	0.179	0.179		0.175	0.172	0.172	0.173
01:24:03	0.174	0.175	0.171	0.173333		0.167	0.166	0.176	0.169667		0.14	0.138	0.143	0.140333		0.155	0.155	0.158	0.156		0.154	0.154	0.154	0.154		0.18	0.18	0.177	0.179		0.171	0.172	0.172	0.171667		0.174	0.173	0.175	0.174		0.18	0.178	0.179	0.179		0.175	0.172	0.173	0.173333
01:24:43	0.173	0.175	0.171	0.173		0.167	0.167	0.176	0.17		0.14	0.138	0.143	0.140333		0.155	0.156	0.158	0.156333		0.154	0.154	0.154	0.154		0.18	0.18	0.177	0.179		0.171	0.173	0.172	0.172		0.173	0.173	0.175	0.173667		0.18	0.178	0.179	0.179		0.175	0.172	0.173	0.173333
01:25:23	0.173	0.174	0.171	0.172667		0.168	0.166	0.176	0.17		0.141	0.139	0.143	0.141		0.155	0.156	0.158	0.156333		0.155	0.154	0.154	0.154333		0.181	0.18	0.177	0.179333		0.172	0.173	0.172	0.172333		0.173	0.173	0.175	0.173667		0.18	0.179	0.179	0.179333		0.176	0.172	0.173	0.173667
01:26:03	0.173	0.175	0.171	0.173		0.168	0.167	0.176	0.170333		0.141	0.139	0.144	0.141333		0.156	0.156	0.158	0.156667		0.154	0.154	0.154	0.154		0.18	0.18	0.177	0.179		0.172	0.173	0.173	0.172667		0.174	0.173	0.175	0.174		0.181	0.179	0.179	0.179667		0.175	0.172	0.173	0.173333
01:26:43	0.174	0.175	0.172	0.173667		0.168	0.167	0.177	0.170667		0.141	0.139	0.144	0.141333		0.156	0.156	0.159	0.157		0.155	0.154	0.154	0.154333		0.18	0.18	0.177	0.179		0.172	0.174	0.173	0.173		0.174	0.173	0.175	0.174		0.181	0.179	0.179	0.179667		0.176	0.173	0.173	0.174
01:27:23	0.173	0.175	0.172	0.173333		0.168	0.168	0.178	0.171333		0.141	0.14	0.144	0.141667		0.156	0.157	0.159	0.157333		0.155	0.154	0.154	0.154333		0.181	0.18	0.177	0.179333		0.172	0.173	0.173	0.172667		0.174	0.174	0.175	0.174333		0.181	0.179	0.179	0.179667		0.175	0.172	0.173	0.173333
01:28:03	0.173	0.175	0.171	0.173		0.168	0.167	0.177	0.170667		0.142	0.14	0.145	0.142333		0.156	0.157	0.159	0.157333		0.155	0.154	0.154	0.154333		0.18	0.18	0.177	0.179		0.173	0.173	0.174	0.173333		0.174	0.174	0.175	0.174333		0.18	0.179	0.18	0.179667		0.175	0.173	0.174	0.174
01:28:43	0.173	0.175	0.172	0.173333		0.169	0.167	0.177	0.171		0.142	0.14	0.145	0.142333		0.157	0.157	0.159	0.157667		0.155	0.154	0.154	0.154333		0.18	0.18	0.177	0.179		0.172	0.174	0.174	0.173333		0.174	0.174	0.175	0.174333		0.18	0.179	0.179	0.179333		0.175	0.173	0.174	0.174
01:29:23	0.173	0.175	0.171	0.173		0.169	0.168	0.177	0.171333		0.142	0.14	0.145	0.142333		0.157	0.157	0.16	0.158		0.155	0.154	0.154	0.154333		0.18	0.181	0.178	0.179667		0.172	0.174	0.174	0.173333		0.174	0.173	0.175	0.174		0.18	0.179	0.179	0.179333		0.175	0.173	0.173	0.173667
01:30:03	0.174	0.175	0.171	0.173333		0.169	0.168	0.178	0.171667		0.143	0.141	0.146	0.143333		0.157	0.158	0.159	0.158		0.155	0.154	0.154	0.154333		0.181	0.181	0.177	0.179667		0.173	0.174	0.175	0.174		0.175	0.174	0.175	0.174667		0.18	0.179	0.18	0.179667		0.175	0.173	0.174	0.174
				0
				0					0.171667					0.143333					0.158					0.154333					0.179667					0.174					0.174667					0.179667					0.174
