# Supplementary material for: G‐Quadruplexes act as sequence‐dependent protein chaperones
Source: EMBO Rep. 2020 Sep 18;21(10):e49735. doi: 10.15252/embr.201949735 (PMC7534610; doi:10.15252/embr.201949735)
Supplement: Supplementary file 6 — Source Data fore Figure 1 [file EMBR-21-e49735-s004.zip › FIG1_Source_Data/Seq169-192.xlsx]

## Sheet: Sheet1
Kinetic read	B1	C1			B2	C2			B3	C3			B4	C4			B5	C5			B6	C6			B7	C7			B8	C8			B9	C9			B10	C10			B11	C11			B12	C12			D1
00:00:03	0.1	0.107	0.1035		0.104	0.108	0.106		0.107	0.109	0.108		0.109	0.11	0.1095		0.111	0.112	0.1115		0.11	0.11	0.11		0.111	0.111	0.111		0.111	0.111	0.111		0.11	0.111	0.1105		0.108	0.108	0.108		0.105	0.107	0.106		0.1	0.102	0.101		0.101
00:00:39	0.1	0.107	0.1035		0.104	0.108	0.106		0.107	0.109	0.108		0.109	0.111	0.11		0.111	0.112	0.1115		0.11	0.111	0.1105		0.111	0.111	0.111		0.111	0.111	0.111		0.11	0.111	0.1105		0.108	0.108	0.108		0.105	0.107	0.106		0.1	0.102	0.101		0.101
00:01:15	0.1	0.107	0.1035		0.104	0.108	0.106		0.108	0.109	0.1085		0.109	0.111	0.11		0.111	0.112	0.1115		0.111	0.111	0.111		0.111	0.111	0.111		0.111	0.111	0.111		0.11	0.111	0.1105		0.108	0.108	0.108		0.105	0.107	0.106		0.101	0.102	0.1015		0.101
00:01:51	0.1	0.107	0.1035		0.105	0.108	0.1065		0.108	0.109	0.1085		0.109	0.111	0.11		0.111	0.112	0.1115		0.11	0.111	0.1105		0.111	0.111	0.111		0.111	0.111	0.111		0.11	0.111	0.1105		0.108	0.108	0.108		0.105	0.107	0.106		0.1	0.102	0.101		0.101
00:02:27	0.1	0.106	0.103		0.104	0.107	0.1055		0.107	0.109	0.108		0.109	0.11	0.1095		0.111	0.112	0.1115		0.11	0.111	0.1105		0.111	0.111	0.111		0.111	0.111	0.111		0.11	0.111	0.1105		0.107	0.108	0.1075		0.104	0.107	0.1055		0.1	0.102	0.101		0.1
00:03:03	0.1	0.106	0.103		0.104	0.107	0.1055		0.107	0.109	0.108		0.109	0.11	0.1095		0.111	0.112	0.1115		0.11	0.111	0.1105		0.111	0.111	0.111		0.11	0.111	0.1105		0.11	0.111	0.1105		0.107	0.108	0.1075		0.104	0.106	0.105		0.1	0.102	0.101		0.101
00:03:39	0.1	0.106	0.103		0.104	0.107	0.1055		0.107	0.109	0.108		0.109	0.11	0.1095		0.111	0.112	0.1115		0.11	0.11	0.11		0.111	0.111	0.111		0.111	0.111	0.111		0.11	0.111	0.1105		0.107	0.108	0.1075		0.104	0.107	0.1055		0.1	0.102	0.101		0.101
00:04:15	0.1	0.106	0.103		0.104	0.107	0.1055		0.107	0.109	0.108		0.109	0.11	0.1095		0.111	0.112	0.1115		0.11	0.11	0.11		0.111	0.111	0.111		0.11	0.111	0.1105		0.11	0.111	0.1105		0.107	0.108	0.1075		0.104	0.107	0.1055		0.1	0.102	0.101		0.1
00:04:51	0.1	0.106	0.103		0.104	0.107	0.1055		0.107	0.109	0.108		0.109	0.11	0.1095		0.111	0.112	0.1115		0.11	0.11	0.11		0.111	0.111	0.111		0.11	0.111	0.1105		0.109	0.111	0.11		0.107	0.108	0.1075		0.104	0.106	0.105		0.1	0.102	0.101		0.1
00:05:27	0.099	0.106	0.1025		0.104	0.107	0.1055		0.107	0.109	0.108		0.109	0.11	0.1095		0.111	0.112	0.1115		0.11	0.11	0.11		0.11	0.111	0.1105		0.11	0.11	0.11		0.109	0.11	0.1095		0.107	0.108	0.1075		0.104	0.106	0.105		0.1	0.102	0.101		0.1
00:06:03	0.1	0.106	0.103		0.104	0.107	0.1055		0.107	0.109	0.108		0.109	0.11	0.1095		0.111	0.112	0.1115		0.11	0.11	0.11		0.111	0.111	0.111		0.11	0.11	0.11		0.109	0.111	0.11		0.107	0.108	0.1075		0.104	0.106	0.105		0.1	0.102	0.101		0.1
00:06:39	0.099	0.106	0.1025		0.104	0.107	0.1055		0.107	0.109	0.108		0.109	0.11	0.1095		0.111	0.111	0.111		0.11	0.11	0.11		0.11	0.11	0.11		0.11	0.11	0.11		0.109	0.11	0.1095		0.107	0.108	0.1075		0.104	0.106	0.105		0.1	0.102	0.101		0.1
00:07:15	0.099	0.105	0.102		0.104	0.107	0.1055		0.107	0.109	0.108		0.109	0.11	0.1095		0.11	0.111	0.1105		0.11	0.11	0.11		0.11	0.11	0.11		0.11	0.11	0.11		0.109	0.11	0.1095		0.107	0.108	0.1075		0.104	0.106	0.105		0.1	0.102	0.101		0.1
00:07:51	0.099	0.105	0.102		0.104	0.107	0.1055		0.107	0.109	0.108		0.109	0.11	0.1095		0.111	0.112	0.1115		0.11	0.11	0.11		0.11	0.111	0.1105		0.11	0.111	0.1105		0.109	0.11	0.1095		0.107	0.108	0.1075		0.104	0.106	0.105		0.1	0.102	0.101		0.1
00:08:27	0.099	0.105	0.102		0.104	0.107	0.1055		0.107	0.109	0.108		0.109	0.11	0.1095		0.11	0.112	0.111		0.11	0.11	0.11		0.11	0.11	0.11		0.11	0.11	0.11		0.109	0.11	0.1095		0.107	0.108	0.1075		0.104	0.106	0.105		0.099	0.102	0.1005		0.1
00:09:03	0.099	0.105	0.102		0.104	0.107	0.1055		0.107	0.109	0.108		0.109	0.11	0.1095		0.111	0.111	0.111		0.11	0.11	0.11		0.11	0.11	0.11		0.11	0.11	0.11		0.109	0.11	0.1095		0.107	0.108	0.1075		0.104	0.106	0.105		0.099	0.101	0.1		0.1
00:09:39	0.099	0.105	0.102		0.104	0.106	0.105		0.107	0.109	0.108		0.109	0.11	0.1095		0.11	0.111	0.1105		0.11	0.11	0.11		0.11	0.11	0.11		0.11	0.11	0.11		0.109	0.11	0.1095		0.107	0.108	0.1075		0.103	0.106	0.1045		0.099	0.101	0.1		0.1
00:10:15	0.099	0.105	0.102		0.104	0.107	0.1055		0.107	0.109	0.108		0.109	0.11	0.1095		0.11	0.111	0.1105		0.11	0.11	0.11		0.11	0.11	0.11		0.11	0.11	0.11		0.109	0.11	0.1095		0.107	0.108	0.1075		0.104	0.106	0.105		0.099	0.101	0.1		0.1
00:10:51	0.099	0.105	0.102		0.104	0.107	0.1055		0.107	0.109	0.108		0.109	0.11	0.1095		0.11	0.111	0.1105		0.11	0.11	0.11		0.11	0.11	0.11		0.11	0.11	0.11		0.109	0.11	0.1095		0.107	0.108	0.1075		0.104	0.106	0.105		0.099	0.101	0.1		0.1
00:11:27	0.099	0.105	0.102		0.104	0.106	0.105		0.107	0.108	0.1075		0.109	0.11	0.1095		0.11	0.111	0.1105		0.11	0.11	0.11		0.11	0.11	0.11		0.11	0.11	0.11		0.109	0.11	0.1095		0.107	0.108	0.1075		0.103	0.106	0.1045		0.099	0.101	0.1		0.1
00:12:03	0.099	0.105	0.102		0.104	0.106	0.105		0.107	0.109	0.108		0.109	0.11	0.1095		0.11	0.111	0.1105		0.11	0.11	0.11		0.11	0.11	0.11		0.11	0.11	0.11		0.109	0.11	0.1095		0.107	0.108	0.1075		0.103	0.106	0.1045		0.099	0.101	0.1		0.1
00:12:39	0.099	0.105	0.102		0.104	0.106	0.105		0.107	0.109	0.108		0.109	0.11	0.1095		0.11	0.111	0.1105		0.11	0.11	0.11		0.11	0.11	0.11		0.11	0.11	0.11		0.109	0.11	0.1095		0.107	0.108	0.1075		0.104	0.106	0.105		0.099	0.101	0.1		0.1
00:13:15	0.099	0.105	0.102		0.104	0.106	0.105		0.107	0.108	0.1075		0.109	0.11	0.1095		0.11	0.111	0.1105		0.11	0.11	0.11		0.11	0.11	0.11		0.11	0.11	0.11		0.109	0.11	0.1095		0.107	0.108	0.1075		0.104	0.106	0.105		0.099	0.101	0.1		0.1
00:13:51	0.099	0.105	0.102		0.104	0.107	0.1055		0.107	0.109	0.108		0.109	0.11	0.1095		0.11	0.111	0.1105		0.109	0.11	0.1095		0.11	0.11	0.11		0.11	0.11	0.11		0.109	0.11	0.1095		0.107	0.108	0.1075		0.104	0.106	0.105		0.099	0.101	0.1		0.1
00:14:27	0.099	0.105	0.102		0.104	0.106	0.105		0.107	0.108	0.1075		0.109	0.11	0.1095		0.11	0.111	0.1105		0.11	0.11	0.11		0.11	0.11	0.11		0.11	0.11	0.11		0.109	0.11	0.1095		0.107	0.108	0.1075		0.104	0.106	0.105		0.099	0.101	0.1		0.1
00:15:03	0.099	0.105	0.102		0.104	0.106	0.105		0.107	0.108	0.1075		0.109	0.11	0.1095		0.11	0.111	0.1105		0.109	0.11	0.1095		0.11	0.11	0.11		0.11	0.11	0.11		0.109	0.11	0.1095		0.107	0.107	0.107		0.103	0.106	0.1045		0.099	0.101	0.1		0.1
00:15:39	0.099	0.105	0.102		0.104	0.106	0.105		0.107	0.108	0.1075		0.109	0.11	0.1095		0.11	0.111	0.1105		0.109	0.11	0.1095		0.11	0.11	0.11		0.11	0.11	0.11		0.109	0.11	0.1095		0.106	0.107	0.1065		0.103	0.106	0.1045		0.099	0.101	0.1		0.1
00:16:15	0.099	0.105	0.102		0.104	0.106	0.105		0.107	0.108	0.1075		0.109	0.11	0.1095		0.11	0.111	0.1105		0.109	0.11	0.1095		0.11	0.11	0.11		0.11	0.11	0.11		0.109	0.11	0.1095		0.107	0.107	0.107		0.103	0.106	0.1045		0.099	0.101	0.1		0.1
00:16:51	0.099	0.105	0.102		0.104	0.106	0.105		0.107	0.108	0.1075		0.109	0.11	0.1095		0.11	0.111	0.1105		0.109	0.11	0.1095		0.11	0.11	0.11		0.11	0.11	0.11		0.109	0.11	0.1095		0.107	0.107	0.107		0.103	0.106	0.1045		0.099	0.101	0.1		0.1
00:17:27	0.099	0.105	0.102		0.104	0.106	0.105		0.107	0.108	0.1075		0.109	0.11	0.1095		0.11	0.111	0.1105		0.109	0.11	0.1095		0.11	0.11	0.11		0.11	0.11	0.11		0.109	0.11	0.1095		0.107	0.107	0.107		0.103	0.106	0.1045		0.099	0.101	0.1		0.1
00:18:03	0.099	0.105	0.102		0.104	0.106	0.105		0.107	0.108	0.1075		0.108	0.11	0.109		0.11	0.111	0.1105		0.11	0.11	0.11		0.11	0.11	0.11		0.11	0.11	0.11		0.109	0.11	0.1095		0.107	0.107	0.107		0.103	0.106	0.1045		0.099	0.101	0.1		0.1
00:18:39	0.099	0.105	0.102		0.104	0.106	0.105		0.107	0.108	0.1075		0.109	0.11	0.1095		0.11	0.111	0.1105		0.11	0.11	0.11		0.11	0.11	0.11		0.11	0.11	0.11		0.109	0.11	0.1095		0.107	0.107	0.107		0.103	0.106	0.1045		0.099	0.101	0.1		0.1
00:19:15	0.099	0.104	0.1015		0.104	0.106	0.105		0.107	0.108	0.1075		0.109	0.109	0.109		0.11	0.111	0.1105		0.109	0.11	0.1095		0.11	0.11	0.11		0.11	0.11	0.11		0.109	0.11	0.1095		0.106	0.107	0.1065		0.103	0.106	0.1045		0.099	0.101	0.1		0.1
00:19:51	0.099	0.105	0.102		0.104	0.106	0.105		0.107	0.108	0.1075		0.109	0.11	0.1095		0.11	0.111	0.1105		0.109	0.11	0.1095		0.11	0.11	0.11		0.11	0.11	0.11		0.109	0.11	0.1095		0.107	0.107	0.107		0.103	0.106	0.1045		0.099	0.101	0.1		0.1
00:20:27	0.099	0.105	0.102		0.104	0.106	0.105		0.107	0.108	0.1075		0.109	0.109	0.109		0.11	0.111	0.1105		0.109	0.11	0.1095		0.11	0.11	0.11		0.11	0.11	0.11		0.109	0.11	0.1095		0.107	0.107	0.107		0.103	0.106	0.1045		0.099	0.101	0.1		0.1
00:21:03	0.099	0.104	0.1015		0.104	0.106	0.105		0.107	0.108	0.1075		0.109	0.109	0.109		0.11	0.111	0.1105		0.11	0.11	0.11		0.11	0.11	0.11		0.11	0.11	0.11		0.109	0.11	0.1095		0.107	0.107	0.107		0.103	0.106	0.1045		0.099	0.101	0.1		0.1
00:21:39	0.099	0.105	0.102		0.104	0.106	0.105		0.107	0.108	0.1075		0.109	0.11	0.1095		0.11	0.111	0.1105		0.11	0.11	0.11		0.11	0.11	0.11		0.11	0.11	0.11		0.109	0.11	0.1095		0.107	0.107	0.107		0.104	0.106	0.105		0.099	0.101	0.1		0.1
00:22:15	0.099	0.105	0.102		0.104	0.106	0.105		0.107	0.108	0.1075		0.109	0.11	0.1095		0.11	0.111	0.1105		0.11	0.11	0.11		0.11	0.11	0.11		0.11	0.11	0.11		0.109	0.11	0.1095		0.107	0.107	0.107		0.103	0.106	0.1045		0.099	0.101	0.1		0.1
00:22:51	0.099	0.104	0.1015		0.104	0.106	0.105		0.107	0.108	0.1075		0.109	0.11	0.1095		0.11	0.111	0.1105		0.11	0.11	0.11		0.11	0.11	0.11		0.11	0.11	0.11		0.109	0.11	0.1095		0.107	0.107	0.107		0.103	0.106	0.1045		0.099	0.101	0.1		0.1
00:23:27	0.099	0.104	0.1015		0.104	0.106	0.105		0.107	0.108	0.1075		0.109	0.11	0.1095		0.11	0.111	0.1105		0.109	0.11	0.1095		0.11	0.11	0.11		0.11	0.11	0.11		0.109	0.11	0.1095		0.107	0.107	0.107		0.103	0.106	0.1045		0.099	0.101	0.1		0.1
00:24:03	0.099	0.105	0.102		0.104	0.106	0.105		0.107	0.108	0.1075		0.109	0.11	0.1095		0.11	0.111	0.1105		0.11	0.11	0.11		0.11	0.11	0.11		0.11	0.11	0.11		0.109	0.11	0.1095		0.107	0.107	0.107		0.103	0.106	0.1045		0.099	0.101	0.1		0.373
00:24:39	0.099	0.104	0.1015		0.104	0.106	0.105		0.107	0.108	0.1075		0.109	0.11	0.1095		0.11	0.111	0.1105		0.109	0.11	0.1095		0.11	0.11	0.11		0.11	0.11	0.11		0.109	0.11	0.1095		0.107	0.107	0.107		0.103	0.106	0.1045		0.099	0.101	0.1		0.541
00:25:15	0.099	0.104	0.1015		0.104	0.106	0.105		0.107	0.108	0.1075		0.109	0.109	0.109		0.11	0.111	0.1105		0.109	0.11	0.1095		0.11	0.11	0.11		0.11	0.11	0.11		0.109	0.11	0.1095		0.107	0.107	0.107		0.103	0.106	0.1045		0.099	0.101	0.1		0.566
00:25:51	0.099	0.104	0.1015		0.104	0.106	0.105		0.107	0.108	0.1075		0.109	0.11	0.1095		0.11	0.111	0.1105		0.11	0.11	0.11		0.11	0.11	0.11		0.11	0.11	0.11		0.109	0.11	0.1095		0.107	0.107	0.107		0.103	0.106	0.1045		0.099	0.101	0.1		0.548
00:26:27	0.099	0.104	0.1015		0.104	0.106	0.105		0.107	0.108	0.1075		0.109	0.11	0.1095		0.11	0.111	0.1105		0.11	0.11	0.11		0.11	0.11	0.11		0.11	0.11	0.11		0.109	0.11	0.1095		0.107	0.107	0.107		0.104	0.106	0.105		0.099	0.101	0.1		0.528
00:27:03	0.099	0.104	0.1015		0.104	0.106	0.105		0.107	0.108	0.1075		0.109	0.11	0.1095		0.11	0.111	0.1105		0.109	0.11	0.1095		0.11	0.11	0.11		0.11	0.11	0.11		0.109	0.11	0.1095		0.107	0.107	0.107		0.104	0.106	0.105		0.099	0.101	0.1		0.509
00:27:39	0.099	0.105	0.102		0.104	0.106	0.105		0.107	0.108	0.1075		0.109	0.11	0.1095		0.11	0.111	0.1105		0.11	0.11	0.11		0.11	0.11	0.11		0.11	0.11	0.11		0.109	0.11	0.1095		0.107	0.108	0.1075		0.104	0.106	0.105		0.099	0.101	0.1		0.478
00:28:15	0.099	0.104	0.1015		0.104	0.106	0.105		0.107	0.109	0.108		0.109	0.11	0.1095		0.11	0.111	0.1105		0.109	0.11	0.1095		0.11	0.11	0.11		0.11	0.11	0.11		0.109	0.11	0.1095		0.107	0.108	0.1075		0.103	0.106	0.1045		0.099	0.101	0.1		0.443
00:28:51	0.099	0.104	0.1015		0.104	0.106	0.105		0.107	0.109	0.108		0.109	0.11	0.1095		0.11	0.111	0.1105		0.11	0.11	0.11		0.11	0.11	0.11		0.11	0.11	0.11		0.109	0.11	0.1095		0.107	0.108	0.1075		0.104	0.106	0.105		0.099	0.101	0.1		0.408
00:29:27	0.099	0.104	0.1015		0.104	0.106	0.105		0.107	0.109	0.108		0.109	0.11	0.1095		0.11	0.111	0.1105		0.11	0.11	0.11		0.11	0.11	0.11		0.11	0.111	0.1105		0.109	0.11	0.1095		0.107	0.108	0.1075		0.104	0.107	0.1055		0.099	0.101	0.1		0.356
00:30:03	0.099	0.105	0.102		0.104	0.106	0.105		0.107	0.109	0.108		0.109	0.11	0.1095		0.111	0.111	0.111		0.11	0.11	0.11		0.11	0.11	0.11		0.11	0.11	0.11		0.109	0.11	0.1095		0.107	0.108	0.1075		0.104	0.107	0.1055		0.099	0.101	0.1		0.277
00:30:39	0.099	0.105	0.102		0.104	0.106	0.105		0.107	0.109	0.108		0.109	0.11	0.1095		0.111	0.111	0.111		0.11	0.11	0.11		0.11	0.11	0.11		0.11	0.11	0.11		0.109	0.11	0.1095		0.107	0.108	0.1075		0.104	0.107	0.1055		0.099	0.101	0.1		0.172
00:31:15	0.099	0.105	0.102		0.104	0.106	0.105		0.107	0.109	0.108		0.109	0.11	0.1095		0.111	0.111	0.111		0.11	0.11	0.11		0.11	0.111	0.1105		0.11	0.111	0.1105		0.11	0.111	0.1105		0.107	0.108	0.1075		0.105	0.107	0.106		0.099	0.101	0.1		0.108
00:31:51	0.099	0.104	0.1015		0.104	0.106	0.105		0.107	0.109	0.108		0.109	0.11	0.1095		0.11	0.111	0.1105		0.11	0.11	0.11		0.11	0.111	0.1105		0.11	0.111	0.1105		0.11	0.111	0.1105		0.107	0.108	0.1075		0.105	0.107	0.106		0.099	0.101	0.1		0.104
00:32:27	0.099	0.104	0.1015		0.104	0.106	0.105		0.107	0.109	0.108		0.109	0.11	0.1095		0.11	0.111	0.1105		0.11	0.11	0.11		0.11	0.111	0.1105		0.11	0.111	0.1105		0.11	0.111	0.1105		0.107	0.108	0.1075		0.105	0.107	0.106		0.099	0.101	0.1		0.104
00:33:03	0.099	0.105	0.102		0.104	0.107	0.1055		0.108	0.109	0.1085		0.109	0.11	0.1095		0.111	0.111	0.111		0.11	0.11	0.11		0.111	0.111	0.111		0.11	0.111	0.1105		0.11	0.112	0.111		0.107	0.109	0.108		0.105	0.108	0.1065		0.1	0.102	0.101		0.105
00:33:39	0.099	0.105	0.102		0.104	0.107	0.1055		0.108	0.109	0.1085		0.109	0.111	0.11		0.111	0.111	0.111		0.109	0.11	0.1095		0.111	0.111	0.111		0.11	0.111	0.1105		0.111	0.112	0.1115		0.108	0.109	0.1085		0.106	0.108	0.107		0.1	0.102	0.101		0.105
00:34:15	0.1	0.105	0.1025		0.105	0.107	0.106		0.108	0.11	0.109		0.11	0.111	0.1105		0.111	0.111	0.111		0.11	0.11	0.11		0.111	0.112	0.1115		0.111	0.111	0.111		0.111	0.112	0.1115		0.108	0.109	0.1085		0.106	0.109	0.1075		0.1	0.102	0.101		0.105
00:34:51	0.099	0.105	0.102		0.105	0.107	0.106		0.108	0.11	0.109		0.11	0.111	0.1105		0.111	0.111	0.111		0.11	0.11	0.11		0.111	0.112	0.1115		0.111	0.111	0.111		0.111	0.113	0.112		0.108	0.109	0.1085		0.107	0.109	0.108		0.1	0.102	0.101		0.105
00:35:27	0.099	0.105	0.102		0.105	0.107	0.106		0.108	0.11	0.109		0.11	0.111	0.1105		0.111	0.112	0.1115		0.11	0.11	0.11		0.111	0.112	0.1115		0.111	0.111	0.111		0.112	0.113	0.1125		0.108	0.11	0.109		0.107	0.11	0.1085		0.1	0.102	0.101		0.105
00:36:03	0.1	0.105	0.1025		0.105	0.107	0.106		0.109	0.11	0.1095		0.11	0.112	0.111		0.111	0.112	0.1115		0.11	0.11	0.11		0.112	0.112	0.112		0.111	0.111	0.111		0.112	0.114	0.113		0.109	0.11	0.1095		0.107	0.11	0.1085		0.1	0.102	0.101		0.105
00:36:39	0.1	0.105	0.1025		0.105	0.107	0.106		0.109	0.111	0.11		0.111	0.112	0.1115		0.111	0.112	0.1115		0.11	0.11	0.11		0.112	0.113	0.1125		0.111	0.112	0.1115		0.113	0.114	0.1135		0.109	0.11	0.1095		0.108	0.111	0.1095		0.1	0.102	0.101		0.106
00:37:15	0.1	0.105	0.1025		0.105	0.108	0.1065		0.109	0.111	0.11		0.111	0.113	0.112		0.111	0.112	0.1115		0.11	0.11	0.11		0.112	0.113	0.1125		0.111	0.112	0.1115		0.113	0.115	0.114		0.109	0.111	0.11		0.109	0.111	0.11		0.1	0.102	0.101		0.106
00:37:51	0.1	0.105	0.1025		0.105	0.108	0.1065		0.11	0.111	0.1105		0.111	0.113	0.112		0.111	0.112	0.1115		0.11	0.11	0.11		0.112	0.114	0.113		0.111	0.112	0.1115		0.114	0.115	0.1145		0.11	0.111	0.1105		0.109	0.112	0.1105		0.101	0.103	0.102		0.106
00:38:27	0.1	0.105	0.1025		0.106	0.108	0.107		0.11	0.112	0.111		0.112	0.114	0.113		0.111	0.112	0.1115		0.11	0.11	0.11		0.113	0.115	0.114		0.112	0.113	0.1125		0.114	0.116	0.115		0.11	0.112	0.111		0.11	0.112	0.111		0.101	0.103	0.102		0.107
00:39:03	0.1	0.106	0.103		0.106	0.108	0.107		0.11	0.113	0.1115		0.112	0.114	0.113		0.111	0.112	0.1115		0.11	0.11	0.11		0.113	0.115	0.114		0.112	0.113	0.1125		0.115	0.117	0.116		0.111	0.112	0.1115		0.11	0.113	0.1115		0.101	0.103	0.102		0.108
00:39:39	0.1	0.106	0.103		0.106	0.109	0.1075		0.111	0.113	0.112		0.112	0.115	0.1135		0.112	0.113	0.1125		0.11	0.11	0.11		0.114	0.115	0.1145		0.112	0.113	0.1125		0.116	0.118	0.117		0.111	0.113	0.112		0.111	0.114	0.1125		0.101	0.103	0.102		0.108
00:40:15	0.1	0.106	0.103		0.106	0.109	0.1075		0.111	0.113	0.112		0.113	0.116	0.1145		0.112	0.113	0.1125		0.11	0.11	0.11		0.114	0.116	0.115		0.112	0.113	0.1125		0.116	0.118	0.117		0.112	0.113	0.1125		0.111	0.114	0.1125		0.101	0.103	0.102		0.109
00:40:51	0.101	0.106	0.1035		0.106	0.109	0.1075		0.112	0.114	0.113		0.113	0.116	0.1145		0.112	0.113	0.1125		0.11	0.11	0.11		0.115	0.117	0.116		0.113	0.114	0.1135		0.117	0.119	0.118		0.112	0.114	0.113		0.112	0.115	0.1135		0.101	0.104	0.1025		0.109
00:41:27	0.101	0.106	0.1035		0.107	0.11	0.1085		0.112	0.115	0.1135		0.114	0.117	0.1155		0.112	0.113	0.1125		0.11	0.11	0.11		0.115	0.117	0.116		0.113	0.115	0.114		0.118	0.12	0.119		0.113	0.114	0.1135		0.113	0.116	0.1145		0.102	0.104	0.103		0.11
00:42:03	0.101	0.106	0.1035		0.107	0.11	0.1085		0.113	0.115	0.114		0.114	0.118	0.116		0.112	0.113	0.1125		0.11	0.11	0.11		0.116	0.118	0.117		0.113	0.115	0.114		0.118	0.121	0.1195		0.113	0.115	0.114		0.114	0.117	0.1155		0.102	0.105	0.1035		0.111
00:42:39	0.101	0.107	0.104		0.107	0.111	0.109		0.113	0.116	0.1145		0.115	0.119	0.117		0.113	0.114	0.1135		0.11	0.11	0.11		0.116	0.119	0.1175		0.114	0.116	0.115		0.119	0.122	0.1205		0.114	0.116	0.115		0.114	0.117	0.1155		0.102	0.105	0.1035		0.111
00:43:15	0.102	0.107	0.1045		0.108	0.111	0.1095		0.114	0.116	0.115		0.115	0.119	0.117		0.113	0.114	0.1135		0.11	0.11	0.11		0.116	0.119	0.1175		0.114	0.116	0.115		0.12	0.123	0.1215		0.114	0.116	0.115		0.115	0.118	0.1165		0.103	0.105	0.104		0.112
00:43:51	0.102	0.107	0.1045		0.108	0.112	0.11		0.114	0.117	0.1155		0.116	0.12	0.118		0.113	0.114	0.1135		0.11	0.11	0.11		0.117	0.12	0.1185		0.114	0.116	0.115		0.121	0.124	0.1225		0.115	0.117	0.116		0.116	0.119	0.1175		0.103	0.106	0.1045		0.113
00:44:27	0.102	0.107	0.1045		0.109	0.112	0.1105		0.115	0.118	0.1165		0.117	0.121	0.119		0.113	0.115	0.114		0.11	0.11	0.11		0.118	0.121	0.1195		0.115	0.117	0.116		0.121	0.124	0.1225		0.115	0.118	0.1165		0.116	0.12	0.118		0.103	0.106	0.1045		0.114
00:45:03	0.103	0.108	0.1055		0.109	0.113	0.111		0.116	0.118	0.117		0.117	0.122	0.1195		0.114	0.115	0.1145		0.11	0.111	0.1105		0.118	0.122	0.12		0.115	0.118	0.1165		0.122	0.125	0.1235		0.116	0.118	0.117		0.117	0.12	0.1185		0.104	0.107	0.1055		0.115
00:45:39	0.103	0.108	0.1055		0.109	0.113	0.111		0.116	0.119	0.1175		0.118	0.123	0.1205		0.114	0.115	0.1145		0.11	0.111	0.1105		0.119	0.123	0.121		0.116	0.118	0.117		0.123	0.126	0.1245		0.117	0.119	0.118		0.118	0.121	0.1195		0.104	0.107	0.1055		0.116
00:46:15	0.103	0.108	0.1055		0.11	0.114	0.112		0.117	0.12	0.1185		0.118	0.124	0.121		0.114	0.116	0.115		0.11	0.111	0.1105		0.119	0.123	0.121		0.117	0.119	0.118		0.124	0.127	0.1255		0.117	0.12	0.1185		0.118	0.122	0.12		0.105	0.108	0.1065		0.116
00:46:51	0.104	0.109	0.1065		0.11	0.114	0.112		0.117	0.121	0.119		0.119	0.124	0.1215		0.115	0.116	0.1155		0.11	0.111	0.1105		0.12	0.124	0.122		0.117	0.12	0.1185		0.124	0.128	0.126		0.118	0.121	0.1195		0.119	0.123	0.121		0.105	0.108	0.1065		0.117
00:47:27	0.104	0.109	0.1065		0.11	0.115	0.1125		0.118	0.121	0.1195		0.119	0.125	0.122		0.115	0.117	0.116		0.11	0.111	0.1105		0.12	0.125	0.1225		0.117	0.12	0.1185		0.125	0.129	0.127		0.119	0.121	0.12		0.12	0.123	0.1215		0.106	0.108	0.107		0.118
00:48:03	0.105	0.11	0.1075		0.111	0.116	0.1135		0.119	0.122	0.1205		0.12	0.126	0.123		0.116	0.117	0.1165		0.11	0.112	0.111		0.121	0.126	0.1235		0.118	0.121	0.1195		0.126	0.13	0.128		0.119	0.122	0.1205		0.121	0.124	0.1225		0.106	0.109	0.1075		0.119
00:48:39	0.105	0.11	0.1075		0.112	0.116	0.114		0.12	0.123	0.1215		0.121	0.127	0.124		0.116	0.118	0.117		0.11	0.112	0.111		0.122	0.126	0.124		0.118	0.122	0.12		0.127	0.13	0.1285		0.12	0.123	0.1215		0.121	0.125	0.123		0.106	0.11	0.108		0.12
00:49:15	0.105	0.111	0.108		0.112	0.117	0.1145		0.12	0.124	0.122		0.121	0.128	0.1245		0.116	0.118	0.117		0.111	0.112	0.1115		0.123	0.127	0.125		0.119	0.122	0.1205		0.127	0.131	0.129		0.12	0.124	0.122		0.122	0.125	0.1235		0.107	0.11	0.1085		0.121
00:49:51	0.106	0.111	0.1085		0.112	0.117	0.1145		0.121	0.124	0.1225		0.122	0.128	0.125		0.116	0.118	0.117		0.11	0.112	0.111		0.123	0.128	0.1255		0.12	0.123	0.1215		0.128	0.132	0.13		0.121	0.124	0.1225		0.123	0.126	0.1245		0.107	0.111	0.109		0.122
00:50:27	0.106	0.112	0.109		0.113	0.118	0.1155		0.122	0.125	0.1235		0.122	0.129	0.1255		0.117	0.119	0.118		0.111	0.112	0.1115		0.124	0.129	0.1265		0.12	0.124	0.122		0.129	0.133	0.131		0.122	0.125	0.1235		0.123	0.127	0.125		0.108	0.111	0.1095		0.123
00:51:03	0.107	0.112	0.1095		0.114	0.119	0.1165		0.122	0.126	0.124		0.123	0.13	0.1265		0.117	0.12	0.1185		0.111	0.113	0.112		0.124	0.13	0.127		0.121	0.124	0.1225		0.13	0.134	0.132		0.122	0.126	0.124		0.124	0.128	0.126		0.108	0.112	0.11		0.124
00:51:39	0.107	0.113	0.11		0.114	0.119	0.1165		0.123	0.127	0.125		0.124	0.131	0.1275		0.118	0.12	0.119		0.111	0.113	0.112		0.125	0.131	0.128		0.121	0.125	0.123		0.13	0.135	0.1325		0.123	0.127	0.125		0.125	0.128	0.1265		0.109	0.112	0.1105		0.125
00:52:15	0.108	0.113	0.1105		0.114	0.12	0.117		0.124	0.127	0.1255		0.124	0.132	0.128		0.118	0.121	0.1195		0.111	0.113	0.112		0.125	0.131	0.128		0.122	0.126	0.124		0.131	0.135	0.133		0.124	0.127	0.1255		0.125	0.129	0.127		0.109	0.113	0.111		0.125
00:52:51	0.108	0.113	0.1105		0.115	0.12	0.1175		0.124	0.128	0.126		0.125	0.132	0.1285		0.118	0.121	0.1195		0.111	0.113	0.112		0.126	0.132	0.129		0.122	0.126	0.124		0.132	0.136	0.134		0.124	0.128	0.126		0.126	0.13	0.128		0.11	0.113	0.1115		0.126
00:53:27	0.109	0.114	0.1115		0.116	0.121	0.1185		0.125	0.129	0.127		0.125	0.133	0.129		0.119	0.122	0.1205		0.111	0.114	0.1125		0.127	0.133	0.13		0.123	0.127	0.125		0.132	0.137	0.1345		0.125	0.129	0.127		0.127	0.13	0.1285		0.11	0.114	0.112		0.127
00:54:03	0.109	0.115	0.112		0.116	0.122	0.119		0.126	0.13	0.128		0.126	0.134	0.13		0.12	0.122	0.121		0.112	0.114	0.113		0.127	0.134	0.1305		0.123	0.128	0.1255		0.133	0.138	0.1355		0.126	0.129	0.1275		0.127	0.131	0.129		0.111	0.115	0.113		0.128
00:54:39	0.11	0.115	0.1125		0.117	0.122	0.1195		0.126	0.13	0.128		0.126	0.135	0.1305		0.12	0.123	0.1215		0.112	0.114	0.113		0.128	0.134	0.131		0.124	0.128	0.126		0.134	0.139	0.1365		0.126	0.13	0.128		0.127	0.131	0.129		0.111	0.115	0.113		0.129
00:55:15	0.11	0.115	0.1125		0.117	0.123	0.12		0.127	0.131	0.129		0.127	0.135	0.131		0.121	0.123	0.122		0.112	0.115	0.1135		0.128	0.135	0.1315		0.125	0.129	0.127		0.134	0.139	0.1365		0.127	0.13	0.1285		0.128	0.132	0.13		0.112	0.116	0.114		0.129
00:55:51	0.11	0.116	0.113		0.117	0.124	0.1205		0.128	0.132	0.13		0.127	0.136	0.1315		0.121	0.124	0.1225		0.112	0.115	0.1135		0.129	0.136	0.1325		0.125	0.129	0.127		0.135	0.14	0.1375		0.127	0.131	0.129		0.128	0.133	0.1305		0.112	0.116	0.114		0.13
00:56:27	0.111	0.117	0.114		0.118	0.124	0.121		0.128	0.132	0.13		0.128	0.137	0.1325		0.122	0.124	0.123		0.112	0.115	0.1135		0.129	0.136	0.1325		0.126	0.13	0.128		0.135	0.141	0.138		0.128	0.132	0.13		0.129	0.133	0.131		0.113	0.116	0.1145		0.131
00:57:03	0.112	0.117	0.1145		0.119	0.125	0.122		0.129	0.133	0.131		0.128	0.137	0.1325		0.122	0.125	0.1235		0.112	0.116	0.114		0.13	0.137	0.1335		0.126	0.131	0.1285		0.136	0.141	0.1385		0.128	0.133	0.1305		0.13	0.134	0.132		0.113	0.117	0.115		0.132
00:57:39	0.112	0.117	0.1145		0.119	0.125	0.122		0.129	0.134	0.1315		0.129	0.138	0.1335		0.122	0.125	0.1235		0.112	0.116	0.114		0.13	0.138	0.134		0.127	0.131	0.129		0.137	0.142	0.1395		0.129	0.133	0.131		0.13	0.134	0.132		0.114	0.117	0.1155		0.132
00:58:15	0.113	0.118	0.1155		0.12	0.126	0.123		0.13	0.135	0.1325		0.13	0.139	0.1345		0.123	0.126	0.1245		0.113	0.116	0.1145		0.131	0.139	0.135		0.127	0.132	0.1295		0.137	0.143	0.14		0.13	0.134	0.132		0.131	0.135	0.133		0.114	0.118	0.116		0.133
00:58:51	0.113	0.118	0.1155		0.12	0.127	0.1235		0.131	0.135	0.133		0.13	0.139	0.1345		0.123	0.126	0.1245		0.113	0.116	0.1145		0.132	0.139	0.1355		0.128	0.132	0.13		0.138	0.143	0.1405		0.13	0.134	0.132		0.131	0.135	0.133		0.114	0.118	0.116		0.134
00:59:27	0.114	0.119	0.1165		0.12	0.127	0.1235		0.131	0.136	0.1335		0.131	0.14	0.1355		0.124	0.127	0.1255		0.113	0.117	0.115		0.132	0.14	0.136		0.128	0.133	0.1305		0.138	0.144	0.141		0.131	0.135	0.133		0.132	0.136	0.134		0.115	0.119	0.117		0.135
01:00:03	0.114	0.119	0.1165		0.121	0.128	0.1245		0.132	0.137	0.1345		0.131	0.141	0.136		0.124	0.127	0.1255		0.113	0.117	0.115		0.133	0.141	0.137		0.129	0.133	0.131		0.139	0.145	0.142		0.131	0.136	0.1335		0.132	0.136	0.134		0.115	0.119	0.117		0.135
01:00:39	0.114	0.12	0.117		0.121	0.128	0.1245		0.132	0.137	0.1345		0.131	0.141	0.136		0.124	0.128	0.126		0.113	0.118	0.1155		0.133	0.141	0.137		0.129	0.134	0.1315		0.139	0.145	0.142		0.132	0.136	0.134		0.133	0.137	0.135		0.115	0.12	0.1175		0.136
01:01:15	0.115	0.121	0.118		0.122	0.129	0.1255		0.133	0.138	0.1355		0.132	0.142	0.137		0.125	0.128	0.1265		0.113	0.118	0.1155		0.133	0.142	0.1375		0.129	0.134	0.1315		0.14	0.146	0.143		0.132	0.137	0.1345		0.133	0.138	0.1355		0.116	0.12	0.118		0.137
01:01:51	0.115	0.121	0.118		0.122	0.13	0.126		0.134	0.138	0.136		0.132	0.142	0.137		0.125	0.129	0.127		0.114	0.118	0.116		0.134	0.142	0.138		0.13	0.135	0.1325		0.14	0.146	0.143		0.132	0.137	0.1345		0.133	0.138	0.1355		0.116	0.121	0.1185		0.137
01:02:27	0.116	0.121	0.1185		0.123	0.13	0.1265		0.134	0.139	0.1365		0.133	0.143	0.138		0.126	0.129	0.1275		0.114	0.119	0.1165		0.135	0.143	0.139		0.13	0.135	0.1325		0.141	0.147	0.144		0.133	0.138	0.1355		0.134	0.138	0.136		0.117	0.121	0.119		0.138
01:03:03	0.116	0.122	0.119		0.123	0.131	0.127		0.135	0.14	0.1375		0.133	0.143	0.138		0.126	0.13	0.128		0.114	0.119	0.1165		0.135	0.144	0.1395		0.131	0.136	0.1335		0.141	0.147	0.144		0.133	0.139	0.136		0.134	0.139	0.1365		0.117	0.122	0.1195		0.139
01:03:39	0.117	0.122	0.1195		0.124	0.131	0.1275		0.135	0.14	0.1375		0.134	0.144	0.139		0.127	0.13	0.1285		0.114	0.119	0.1165		0.135	0.144	0.1395		0.131	0.136	0.1335		0.142	0.148	0.145		0.134	0.139	0.1365		0.135	0.139	0.137		0.117	0.122	0.1195		0.139
01:04:15	0.117	0.123	0.12		0.124	0.132	0.128		0.136	0.141	0.1385		0.134	0.144	0.139		0.127	0.131	0.129		0.115	0.12	0.1175		0.136	0.145	0.1405		0.132	0.137	0.1345		0.142	0.148	0.145		0.134	0.14	0.137		0.135	0.14	0.1375		0.118	0.122	0.12		0.14
01:04:51	0.118	0.123	0.1205		0.125	0.132	0.1285		0.136	0.141	0.1385		0.134	0.145	0.1395		0.128	0.131	0.1295		0.115	0.12	0.1175		0.136	0.146	0.141		0.132	0.137	0.1345		0.142	0.149	0.1455		0.135	0.14	0.1375		0.135	0.14	0.1375		0.118	0.123	0.1205		0.14
01:05:27	0.118	0.124	0.121		0.125	0.133	0.129		0.137	0.142	0.1395		0.135	0.145	0.14		0.128	0.131	0.1295		0.115	0.121	0.118		0.137	0.146	0.1415		0.132	0.138	0.135		0.143	0.149	0.146		0.135	0.141	0.138		0.136	0.14	0.138		0.118	0.123	0.1205		0.141
01:06:03	0.118	0.124	0.121		0.126	0.134	0.13		0.137	0.142	0.1395		0.135	0.146	0.1405		0.128	0.132	0.13		0.115	0.121	0.118		0.137	0.146	0.1415		0.133	0.138	0.1355		0.143	0.15	0.1465		0.135	0.141	0.138		0.136	0.141	0.1385		0.119	0.124	0.1215		0.141
01:06:39	0.119	0.124	0.1215		0.126	0.134	0.13		0.138	0.143	0.1405		0.135	0.146	0.1405		0.129	0.132	0.1305		0.115	0.121	0.118		0.138	0.147	0.1425		0.133	0.139	0.136		0.144	0.15	0.147		0.136	0.142	0.139		0.136	0.141	0.1385		0.119	0.124	0.1215		0.142
01:07:15	0.119	0.125	0.122		0.126	0.135	0.1305		0.138	0.143	0.1405		0.136	0.147	0.1415		0.129	0.133	0.131		0.115	0.122	0.1185		0.138	0.148	0.143		0.133	0.139	0.136		0.144	0.15	0.147		0.136	0.142	0.139		0.137	0.141	0.139		0.119	0.124	0.1215		0.142
01:07:51	0.12	0.125	0.1225		0.127	0.135	0.131		0.139	0.144	0.1415		0.136	0.147	0.1415		0.129	0.133	0.131		0.116	0.122	0.119		0.139	0.148	0.1435		0.134	0.139	0.1365		0.145	0.151	0.148		0.137	0.142	0.1395		0.137	0.141	0.139		0.12	0.125	0.1225		0.143
01:08:27	0.12	0.125	0.1225		0.127	0.136	0.1315		0.139	0.144	0.1415		0.136	0.147	0.1415		0.13	0.134	0.132		0.116	0.122	0.119		0.139	0.148	0.1435		0.134	0.14	0.137		0.145	0.151	0.148		0.137	0.143	0.14		0.137	0.142	0.1395		0.12	0.125	0.1225		0.143
01:09:03	0.12	0.126	0.123		0.128	0.136	0.132		0.14	0.145	0.1425		0.137	0.148	0.1425		0.13	0.134	0.132		0.116	0.123	0.1195		0.139	0.149	0.144		0.134	0.14	0.137		0.145	0.152	0.1485		0.137	0.143	0.14		0.137	0.142	0.1395		0.12	0.125	0.1225		0.144
01:09:39	0.121	0.126	0.1235		0.128	0.136	0.132		0.14	0.145	0.1425		0.137	0.148	0.1425		0.131	0.134	0.1325		0.117	0.123	0.12		0.14	0.149	0.1445		0.135	0.14	0.1375		0.145	0.152	0.1485		0.138	0.143	0.1405		0.138	0.142	0.14		0.121	0.126	0.1235		0.144
01:10:15	0.121	0.127	0.124		0.128	0.137	0.1325		0.141	0.145	0.143		0.137	0.149	0.143		0.131	0.134	0.1325		0.117	0.124	0.1205		0.14	0.15	0.145		0.135	0.141	0.138		0.146	0.152	0.149		0.138	0.144	0.141		0.138	0.143	0.1405		0.121	0.126	0.1235		0.144
01:10:51	0.121	0.127	0.124		0.129	0.137	0.133		0.141	0.146	0.1435		0.137	0.149	0.143		0.131	0.135	0.133		0.117	0.124	0.1205		0.14	0.15	0.145		0.135	0.141	0.138		0.146	0.152	0.149		0.138	0.144	0.141		0.138	0.143	0.1405		0.121	0.126	0.1235		0.145
01:11:27	0.122	0.127	0.1245		0.129	0.138	0.1335		0.141	0.146	0.1435		0.138	0.15	0.144		0.132	0.136	0.134		0.117	0.124	0.1205		0.141	0.151	0.146		0.136	0.141	0.1385		0.146	0.153	0.1495		0.139	0.145	0.142		0.139	0.143	0.141		0.122	0.127	0.1245		0.145
01:12:03	0.122	0.128	0.125		0.129	0.138	0.1335		0.141	0.147	0.144		0.138	0.15	0.144		0.132	0.136	0.134		0.117	0.124	0.1205		0.141	0.151	0.146		0.136	0.142	0.139		0.147	0.153	0.15		0.139	0.145	0.142		0.139	0.144	0.1415		0.122	0.127	0.1245		0.146
01:12:39	0.123	0.128	0.1255		0.13	0.139	0.1345		0.142	0.147	0.1445		0.138	0.15	0.144		0.133	0.136	0.1345		0.118	0.125	0.1215		0.141	0.152	0.1465		0.136	0.142	0.139		0.147	0.154	0.1505		0.14	0.146	0.143		0.139	0.144	0.1415		0.122	0.127	0.1245		0.146
01:13:15	0.123	0.128	0.1255		0.13	0.139	0.1345		0.142	0.148	0.145		0.139	0.151	0.145		0.133	0.137	0.135		0.118	0.125	0.1215		0.142	0.152	0.147		0.137	0.142	0.1395		0.147	0.154	0.1505		0.14	0.146	0.143		0.139	0.144	0.1415		0.122	0.128	0.125		0.146
01:13:51	0.123	0.129	0.126		0.131	0.14	0.1355		0.143	0.148	0.1455		0.139	0.151	0.145		0.133	0.137	0.135		0.118	0.126	0.122		0.142	0.153	0.1475		0.137	0.143	0.14		0.147	0.154	0.1505		0.14	0.146	0.143		0.139	0.144	0.1415		0.123	0.128	0.1255		0.147
01:14:27	0.124	0.129	0.1265		0.131	0.14	0.1355		0.143	0.148	0.1455		0.14	0.152	0.146		0.133	0.137	0.135		0.119	0.126	0.1225		0.142	0.153	0.1475		0.137	0.143	0.14		0.148	0.154	0.151		0.14	0.147	0.1435		0.14	0.144	0.142		0.123	0.128	0.1255		0.147
01:15:03	0.124	0.129	0.1265		0.131	0.141	0.136		0.144	0.149	0.1465		0.14	0.151	0.1455		0.134	0.138	0.136		0.119	0.126	0.1225		0.142	0.153	0.1475		0.137	0.143	0.14		0.148	0.155	0.1515		0.141	0.147	0.144		0.14	0.145	0.1425		0.123	0.128	0.1255		0.147
01:15:39	0.124	0.129	0.1265		0.132	0.141	0.1365		0.144	0.149	0.1465		0.139	0.152	0.1455		0.134	0.138	0.136		0.119	0.126	0.1225		0.143	0.154	0.1485		0.137	0.143	0.14		0.148	0.155	0.1515		0.141	0.147	0.144		0.14	0.145	0.1425		0.123	0.128	0.1255		0.147
01:16:15	0.125	0.13	0.1275		0.132	0.141	0.1365		0.145	0.149	0.147		0.14	0.152	0.146		0.134	0.138	0.136		0.12	0.127	0.1235		0.143	0.154	0.1485		0.138	0.144	0.141		0.148	0.155	0.1515		0.141	0.147	0.144		0.14	0.145	0.1425		0.124	0.129	0.1265		0.148
01:16:51	0.125	0.13	0.1275		0.132	0.141	0.1365		0.145	0.149	0.147		0.14	0.152	0.146		0.134	0.138	0.136		0.119	0.127	0.123		0.143	0.154	0.1485		0.138	0.144	0.141		0.148	0.155	0.1515		0.141	0.147	0.144		0.14	0.145	0.1425		0.124	0.129	0.1265		0.148
01:17:27	0.125	0.13	0.1275		0.133	0.142	0.1375		0.145	0.149	0.147		0.14	0.152	0.146		0.135	0.138	0.1365		0.12	0.127	0.1235		0.143	0.155	0.149		0.138	0.144	0.141		0.148	0.155	0.1515		0.141	0.148	0.1445		0.14	0.145	0.1425		0.124	0.129	0.1265		0.148
01:18:03	0.126	0.131	0.1285		0.133	0.143	0.138		0.145	0.15	0.1475		0.141	0.153	0.147		0.135	0.139	0.137		0.12	0.128	0.124		0.144	0.155	0.1495		0.138	0.145	0.1415		0.149	0.156	0.1525		0.142	0.149	0.1455		0.14	0.146	0.143		0.124	0.13	0.127		0.149
01:18:39	0.126	0.131	0.1285		0.133	0.143	0.138		0.146	0.15	0.148		0.141	0.153	0.147		0.136	0.139	0.1375		0.12	0.128	0.124		0.144	0.155	0.1495		0.139	0.144	0.1415		0.149	0.156	0.1525		0.142	0.148	0.145		0.141	0.145	0.143		0.124	0.13	0.127		0.149
01:19:15	0.126	0.131	0.1285		0.133	0.143	0.138		0.146	0.151	0.1485		0.141	0.153	0.147		0.136	0.14	0.138		0.12	0.128	0.124		0.144	0.155	0.1495		0.139	0.145	0.142		0.149	0.156	0.1525		0.142	0.149	0.1455		0.141	0.145	0.143		0.124	0.13	0.127		0.149
01:19:51	0.126	0.131	0.1285		0.134	0.143	0.1385		0.146	0.151	0.1485		0.141	0.153	0.147		0.136	0.14	0.138		0.12	0.128	0.124		0.144	0.155	0.1495		0.139	0.145	0.142		0.149	0.156	0.1525		0.142	0.149	0.1455		0.141	0.146	0.1435		0.125	0.13	0.1275		0.149
01:20:27	0.127	0.132	0.1295		0.134	0.143	0.1385		0.146	0.151	0.1485		0.141	0.154	0.1475		0.136	0.14	0.138		0.121	0.128	0.1245		0.144	0.156	0.15		0.139	0.145	0.142		0.15	0.156	0.153		0.142	0.149	0.1455		0.141	0.146	0.1435		0.125	0.13	0.1275		0.149
01:21:03	0.127	0.132	0.1295		0.134	0.144	0.139		0.146	0.152	0.149		0.141	0.154	0.1475		0.137	0.14	0.1385		0.121	0.129	0.125		0.145	0.156	0.1505		0.139	0.145	0.142		0.149	0.156	0.1525		0.143	0.149	0.146		0.141	0.146	0.1435		0.125	0.13	0.1275		0.15
01:21:39	0.127	0.132	0.1295		0.134	0.144	0.139		0.147	0.152	0.1495		0.141	0.154	0.1475		0.137	0.141	0.139		0.121	0.129	0.125		0.145	0.156	0.1505		0.14	0.145	0.1425		0.15	0.156	0.153		0.143	0.149	0.146		0.141	0.146	0.1435		0.125	0.131	0.128		0.15
01:22:15	0.127	0.132	0.1295		0.135	0.144	0.1395		0.147	0.152	0.1495		0.142	0.154	0.148		0.137	0.141	0.139		0.121	0.129	0.125		0.145	0.157	0.151		0.14	0.146	0.143		0.15	0.156	0.153		0.143	0.149	0.146		0.141	0.146	0.1435		0.125	0.131	0.128		0.15
01:22:51	0.128	0.133	0.1305		0.135	0.145	0.14		0.147	0.152	0.1495		0.142	0.154	0.148		0.137	0.141	0.139		0.122	0.129	0.1255		0.145	0.156	0.1505		0.14	0.146	0.143		0.15	0.157	0.1535		0.143	0.15	0.1465		0.141	0.146	0.1435		0.126	0.131	0.1285		0.15
01:23:27	0.128	0.133	0.1305		0.135	0.145	0.14		0.147	0.153	0.15		0.142	0.154	0.148		0.138	0.141	0.1395		0.122	0.13	0.126		0.146	0.157	0.1515		0.14	0.146	0.143		0.15	0.157	0.1535		0.143	0.15	0.1465		0.141	0.146	0.1435		0.126	0.131	0.1285		0.15
01:24:03	0.128	0.133	0.1305		0.135	0.145	0.14		0.148	0.153	0.1505		0.142	0.154	0.148		0.138	0.141	0.1395		0.122	0.13	0.126		0.146	0.157	0.1515		0.14	0.146	0.143		0.15	0.157	0.1535		0.143	0.15	0.1465		0.141	0.146	0.1435		0.126	0.132	0.129		0.151
01:24:39	0.128	0.133	0.1305		0.136	0.145	0.1405		0.148	0.153	0.1505		0.142	0.155	0.1485		0.138	0.142	0.14		0.122	0.13	0.126		0.146	0.157	0.1515		0.14	0.146	0.143		0.15	0.157	0.1535		0.143	0.15	0.1465		0.141	0.147	0.144		0.126	0.132	0.129		0.151
01:25:15	0.128	0.133	0.1305		0.136	0.146	0.141		0.148	0.153	0.1505		0.142	0.155	0.1485		0.138	0.142	0.14		0.123	0.13	0.1265		0.146	0.158	0.152		0.14	0.147	0.1435		0.15	0.157	0.1535		0.143	0.15	0.1465		0.141	0.146	0.1435		0.126	0.132	0.129		0.151
01:25:51	0.129	0.133	0.131		0.136	0.146	0.141		0.148	0.153	0.1505		0.142	0.155	0.1485		0.138	0.142	0.14		0.123	0.13	0.1265		0.146	0.157	0.1515		0.141	0.146	0.1435		0.15	0.157	0.1535		0.144	0.15	0.147		0.142	0.147	0.1445		0.126	0.132	0.129		0.151
01:26:27	0.129	0.134	0.1315		0.136	0.146	0.141		0.148	0.153	0.1505		0.143	0.155	0.149		0.139	0.142	0.1405		0.123	0.131	0.127		0.146	0.158	0.152		0.141	0.147	0.144		0.151	0.157	0.154		0.143	0.151	0.147		0.142	0.147	0.1445		0.126	0.132	0.129		0.151
01:27:03	0.129	0.134	0.1315		0.136	0.146	0.141		0.149	0.154	0.1515		0.142	0.155	0.1485		0.139	0.142	0.1405		0.123	0.131	0.127		0.147	0.158	0.1525		0.141	0.147	0.144		0.15	0.157	0.1535		0.144	0.151	0.1475		0.142	0.147	0.1445		0.127	0.132	0.1295		0.151
01:27:39	0.129	0.134	0.1315		0.137	0.147	0.142		0.149	0.154	0.1515		0.143	0.155	0.149		0.139	0.143	0.141		0.123	0.131	0.127		0.147	0.158	0.1525		0.141	0.147	0.144		0.151	0.157	0.154		0.144	0.151	0.1475		0.142	0.147	0.1445		0.127	0.133	0.13		0.151
01:28:15	0.129	0.134	0.1315		0.137	0.147	0.142		0.149	0.153	0.151		0.143	0.155	0.149		0.139	0.143	0.141		0.123	0.131	0.127		0.147	0.158	0.1525		0.141	0.147	0.144		0.151	0.157	0.154		0.144	0.151	0.1475		0.142	0.147	0.1445		0.127	0.133	0.13		0.151
01:28:51	0.13	0.135	0.1325		0.137	0.147	0.142		0.149	0.154	0.1515		0.143	0.155	0.149		0.14	0.143	0.1415		0.124	0.132	0.128		0.147	0.158	0.1525		0.141	0.147	0.144		0.15	0.157	0.1535		0.144	0.152	0.148		0.142	0.147	0.1445		0.127	0.133	0.13		0.151
01:29:27	0.13	0.135	0.1325		0.137	0.148	0.1425		0.149	0.154	0.1515		0.143	0.155	0.149		0.14	0.143	0.1415		0.124	0.132	0.128		0.147	0.159	0.153		0.141	0.148	0.1445		0.151	0.158	0.1545		0.145	0.152	0.1485		0.142	0.147	0.1445		0.127	0.133	0.13		0.152
01:30:03	0.13	0.135	0.1325		0.137	0.147	0.142		0.149	0.154	0.1515		0.143	0.155	0.149		0.14	0.144	0.142		0.124	0.132	0.128		0.147	0.159	0.153		0.141	0.147	0.144		0.15	0.157	0.1535		0.144	0.152	0.148		0.142	0.147	0.1445		0.127	0.133	0.13		0.152
[truncated: 55 more columns]
