# Supplementary material for: G‐Quadruplexes act as sequence‐dependent protein chaperones
Source: EMBO Rep. 2020 Sep 18;21(10):e49735. doi: 10.15252/embr.201949735 (PMC7534610; doi:10.15252/embr.201949735)
Supplement: Supplementary file 6 — Source Data fore Figure 1 [file EMBR-21-e49735-s004.zip › FIG1_Source_Data/Figure1BAnalysisOfSequenceData.xlsx]

## Sheet: Sheet1
	High	Start	Zeroed	% Agg	STD High	STD Start	STD Zeroed	STD % Agg	Error Bar
CS Alone	0.168	0.103333	0.0646667	1	0.002	0.00251661	0.00321455	0.0702999	0.0405877
HT Control	0.124667	0.108	0.0166667	0.257732	0.00057735	0.001	0.0011547	0.0219769	0.0126884
Seq1	0.155333	0.096	0.0593333	0.917526	0.00251661	0.002	0.00321455	0.0674633	0.0389499
Seq2	0.143	0.100333	0.0426667	0.659794	0.0034641	0.00305505	0.0046188	0.0785952	0.045377
Seq3	0.152333	0.102667	0.0496667	0.768041	0.00152753	0.0023094	0.00276887	0.0573671	0.0331209
Seq4	0.154	0.104	0.05	0.773196	0.00360555	0.00360555	0.00509902	0.0877195	0.0506449
Seq5	0.147	0.105333	0.0416667	0.64433	0.0052915	0.0046188	0.00702377	0.113239	0.0653786
Seq6	0.152333	0.105333	0.047	0.726804	0.00351188	0.00378594	0.00516398	0.0876481	0.0506036
Seq7	0.152667	0.105333	0.0473333	0.731959	0.00404145	0.00378594	0.00553775	0.0930446	0.0537193
Seq8	0.130333	0.105333	0.025	0.386598	0.00550757	0.00472582	0.00725718	0.113858	0.0657359
Seq9	0.152	0.106	0.046	0.71134	0.0072111	0.004	0.00824621	0.132331	0.0764011
Seq10	0.146	0.104	0.042	0.649485	0.00608276	0.003	0.00678233	0.109738	0.0633574
Seq11	0.148	0.100667	0.0473333	0.731959	0.007	0.00351188	0.00783156	0.126454	0.0730084
Seq12	0.143333	0.096	0.0473333	0.731959	0.00493288	0.001	0.00503322	0.0859181	0.0496048
	High	Start	Zeroed	% Agg	STD High	STD Start	STD Zeroed	STD % Agg	Error Bar
CS Alone	0.172333	0.102	0.0703333	1	0.00208167	0.00458258	0.00503322	0.101205	0.0584305
HT Control	0.130667	0.108333	0.0223333	0.317536	0.0011547	0.00057735	0.00129099	0.029211	0.016865
Seq13	0.157	0.096	0.061	0.867299	0.00173205	0.002	0.00264575	0.0725758	0.0419017
Seq14	0.158667	0.0996667	0.059	0.838863	0.00351188	0.00251661	0.00432049	0.0858908	0.0495891
Seq15	0.159667	0.102667	0.057	0.810427	0.00152753	0.00321455	0.00355903	0.0769684	0.0444377
Seq16	0.158667	0.104667	0.054	0.767773	0.00416333	0.00416333	0.00588784	0.100134	0.0578121
Seq17	0.160667	0.105333	0.0553333	0.78673	0.00251661	0.00472582	0.00535413	0.0946823	0.0546649
Seq18	0.158667	0.105333	0.0533333	0.758294	0.00152753	0.0046188	0.00486484	0.0879147	0.0507575
Seq19	0.158	0.104667	0.0533333	0.758294	0.00208167	0.00404145	0.00454606	0.0843951	0.0487255
Seq20	0.158667	0.105	0.0536667	0.763033	0.00321455	0.0043589	0.00541603	0.0944004	0.0545021
Seq21	0.149333	0.107333	0.042	0.597156	0.00750555	0.0080829	0.0110303	0.162546	0.0938462
Seq22	0.156	0.103	0.053	0.753555	0.005	0.00264575	0.00565685	0.0968343	0.0559073
Seq23	0.154667	0.1	0.0546667	0.777251	0.00550757	0.002	0.00585947	0.100172	0.0578341
Seq24	0.156333	0.0956667	0.0606667	0.862559	0.00378594	0.00152753	0.00408248	0.0847313	0.0489197
	High	Start	Zeroed	% Agg	STD High	STD Start	STD Zeroed	STD % Agg	Error Bar
CS	0.162333	0.101667	0.0606667	1	0.00152753	0.0051316	0.00535413	0.124811	0.0720598
HT	0.14	0.109333	0.0306667	0.505495	0.002	0.00057735	0.00208167	0.0562819	0.0324944
Seq25	0.151667	0.0953333	0.0563333	0.928571	0.00057735	0.00208167	0.00216025	0.0893528	0.0515878
Seq26	0.125	0.100333	0.0246667	0.406593	0.001	0.00208167	0.0023094	0.052314	0.0302035
Seq27	0.148	0.102	0.046	0.758242	0.004	0.00264575	0.00479583	0.103573	0.0597978
Seq28	0.145667	0.104	0.0416667	0.686813	0.0011547	0.0034641	0.00365148	0.0854218	0.0493183
Seq29	0.147333	0.105	0.0423333	0.697802	0.0011547	0.0043589	0.00450925	0.0965263	0.0557295
Seq30	0.140667	0.105333	0.0353333	0.582418	0.00057735	0.00378594	0.00382971	0.081407	0.0470004
Seq31	0.147667	0.104333	0.0433333	0.714286	0.00152753	0.0046188	0.00486484	0.102002	0.0588906
Seq32	0.136	0.105	0.031	0.510989	0.001	0.0043589	0.00447214	0.0864169	0.0498928
Seq33	0.133333	0.106	0.0273333	0.450549	0.00981495	0.00173205	0.00996661	0.169028	0.0975886
Seq34	0.129667	0.103667	0.026	0.428571	0.00680686	0.00152753	0.00697615	0.121052	0.0698896
Seq35	0.130667	0.100667	0.03	0.494505	0.00585947	0.00251661	0.00637704	0.113816	0.0657116
Seq36	0.128	0.0956667	0.0323333	0.532967	0.00866025	0.00152753	0.00879394	0.152396	0.0879857
Seq37	0.156667	0.097	0.0596667	0.983516	0.0046188	1.69967e-17	0.0046188	0.115458	0.06666
Seq38	0.138667	0.103333	0.0353333	0.582418	0.0051316	0.00057735	0.00516398	0.0994363	0.0574096
Seq39	0.132667	0.106	0.0266667	0.43956	0.00152753	0	0.00152753	0.0462483	0.0267015
Seq40	0.15	0.107333	0.0426667	0.703297	0.00264575	0.00152753	0.00305505	0.0799283	0.0461466
Seq41	0.139667	0.109	0.0306667	0.505495	0.00321455	0.002	0.00378594	0.0767119	0.0442896
Seq42	0.163	0.108	0.055	0.906593	0.005	0.00264575	0.00565685	0.122867	0.0709375
Seq43	0.155333	0.107	0.0483333	0.796703	0.00404145	0.00264575	0.00483046	0.106225	0.0613289
Seq44	0.157333	0.109	0.0483333	0.796703	0.00251661	0.00173205	0.00305505	0.086486	0.0499327
Seq45	0.138333	0.108	0.0303333	0.5	0.00493288	0.00173205	0.00522813	0.0968187	0.0558983
Seq46	0.137667	0.106	0.0316667	0.521978	0.00305505	0.001	0.00321455	0.0702126	0.0405373
Seq47	0.136333	0.103333	0.033	0.543956	0.0011547	0.00057735	0.00129099	0.0525118	0.0303177
Seq48	0.129333	0.097	0.0323333	0.532967	0.00450925	1.69967e-17	0.00450925	0.0879612	0.0507844
	High	Start	Zeroed	% Agg	STD High	STD Start	STD Zeroed	STD % Agg	Error Bar
CS	0.176667	0.101	0.0756667	1	0.00305505	0.005	0.00585947	0.109514	0.0632278
HT	0.130333	0.109333	0.021	0.277533	0.0011547	0.0011547	0.00163299	0.0304573	0.0175845
Seq49	0.130667	0.096	0.0346667	0.45815	0.00251661	0.001	0.00270801	0.0503938	0.0290948
Seq50	0.135	0.1	0.035	0.462555	0.002	0.00264575	0.00331662	0.0566063	0.0326816
Seq51	0.130333	0.102667	0.0276667	0.365639	0.00208167	0.0023094	0.00310913	0.0499006	0.0288101
Seq52	0.133	0.105	0.028	0.370044	0.00173205	0.00360555	0.004	0.0601305	0.0347164
Seq53	0.152	0.105333	0.0466667	0.61674	0.00173205	0.0046188	0.00493288	0.0808144	0.0466582
Seq54	0.161	0.105	0.056	0.740088	0.00360555	0.0043589	0.00565685	0.0941999	0.0543863
Seq55	0.150667	0.104667	0.046	0.60793	0.00152753	0.00404145	0.00432049	0.0740035	0.042726
Seq56	0.156667	0.105	0.0516667	0.682819	0.0023094	0.0043589	0.00493288	0.0839399	0.0484627
Seq57	0.144	0.105	0.039	0.515419	0.001	0.0034641	0.00360555	0.0621579	0.0358869
Seq58	0.134333	0.103	0.0313333	0.414097	0.00057735	0.00264575	0.00270801	0.0480532	0.0277435
Seq59	0.136333	0.100333	0.036	0.475771	0.00057735	0.00288675	0.00294392	0.0535826	0.0309359
Seq60	0.141667	0.096	0.0456667	0.603524	0.00152753	0.00173205	0.0023094	0.0558188	0.032227
Seq61	0.158333	0.0966667	0.0616667	0.814978	0.00288675	0.00057735	0.00294392	0.0741391	0.0428042
Seq62	0.154667	0.102667	0.052	0.687225	0.00321455	0.00057735	0.00326599	0.0685208	0.0395605
Seq63	0.143	0.106333	0.0366667	0.484581	0.00173205	0.00057735	0.00182574	0.044613	0.0257573
Seq64	0.134	0.108	0.026	0.343612	0.001	0	0.001	0.0297099	0.017153
Seq65	0.136667	0.109	0.0276667	0.365639	0.00208167	0.001	0.0023094	0.0416319	0.0240362
Seq66	0.15	0.108	0.042	0.555066	0.00264575	0.00173205	0.00316228	0.0599511	0.0346128
Seq67	0.121667	0.107667	0.014	0.185022	0.00378594	0.00208167	0.00432049	0.0588692	0.0339882
Seq68	0.145	0.108667	0.0363333	0.480176	0.002	0.00057735	0.00208167	0.0462546	0.0267051
Seq69	0.148667	0.108	0.0406667	0.537445	0.00288675	0.001	0.00305505	0.057985	0.0334776
Seq70	0.144333	0.106667	0.0376667	0.497797	0.00321455	0.00057735	0.00326599	0.0578706	0.0334116
Seq71	0.122667	0.103333	0.0193333	0.255507	0.00351188	0.00057735	0.00355903	0.0510277	0.0294609
Seq72	0.131667	0.0976667	0.034	0.449339	0.00152753	0.00057735	0.00163299	0.0409452	0.0236397
	High	Start	Zeroed	% Agg	STD High	STD Start	STD Zeroed	STD % Agg	Error Bar
CS	0.189333	0.101667	0.0876667	1	0.00305505	0.00305505	0.00432049	0.069697	0.0402396
HT	0.133333	0.112	0.0213333	0.243346	0.0011547	0.00519615	0.00532291	0.0618906	0.0357326
Seq73	0.156333	0.0953333	0.061	0.695817	0.00251661	0.00208167	0.00326599	0.0506345	0.0292338
Seq74	0.151333	0.1	0.0513333	0.585551	0.00208167	0.00264575	0.0033665	0.0480357	0.0277334
Seq75	0.161667	0.102333	0.0593333	0.676806	0.00251661	0.00305505	0.00395811	0.0561342	0.0324091
Seq76	0.148	0.104	0.044	0.501901	0.001	0.0034641	0.00360555	0.0479932	0.0277089
Seq77	0.153333	0.105333	0.048	0.547529	0.00404145	0.0046188	0.00613732	0.0750278	0.0433173
Seq78	0.150333	0.104667	0.0456667	0.520913	0.00251661	0.00493288	0.00553775	0.0681857	0.039367
Seq79	0.135333	0.105	0.0303333	0.346008	0.00288675	0.0043589	0.00522813	0.0620265	0.035811
Seq80	0.163333	0.105	0.0583333	0.665399	0.00251661	0.0043589	0.00503322	0.0661185	0.0381735
Seq81	0.146	0.104333	0.0416667	0.475285	0.003	0.00378594	0.00483046	0.0598724	0.0345674
Seq82	0.164667	0.102333	0.0623333	0.711027	0.00208167	0.00288675	0.00355903	0.0536289	0.0309626
Seq83	0.121	0.1	0.021	0.239544	0.001	0.00264575	0.00282843	0.0343555	0.0198351
Seq84	0.153	0.0953333	0.0576667	0.657795	0.002	0.00208167	0.00288675	0.0462087	0.0266786
Seq85	0.154333	0.0983333	0.056	0.638783	0.0023094	0.00321455	0.00395811	0.0550414	0.0317782
Seq86	0.177667	0.103333	0.0743333	0.847909	0.00472582	0.00057735	0.00476095	0.0685238	0.0395622
Seq87	0.156	0.107	0.049	0.558935	0.002	0.001	0.00223607	0.0375416	0.0216746
Seq88	0.150333	0.108333	0.042	0.479087	0.00251661	0.00152753	0.00294392	0.0410506	0.0237006
Seq89	0.170667	0.110667	0.06	0.684411	0.00288675	0.0046188	0.00544671	0.0706953	0.0408159
Seq90	0.163333	0.108667	0.0546667	0.623574	0.00493288	0.00378594	0.00621825	0.077302	0.0446303
Seq91	0.137	0.108333	0.0286667	0.326996	0.00519615	0.00416333	0.00665833	0.0776414	0.0448263
Seq92	0.133	0.109667	0.0233333	0.26616	0.00360555	0.00208167	0.00416333	0.0492687	0.0284453
Seq93	0.144	0.109	0.035	0.39924	0.00173205	0.001	0.002	0.0301264	0.0173935
Seq94	0.168	0.105667	0.0623333	0.711027	0.003	0.00057735	0.00305505	0.04942	0.0285326
Seq95	0.15	0.103667	0.0463333	0.528517	0	0.00057735	0.00057735	0.0268667	0.0155115
Seq96	0.157333	0.0973333	0.06	0.684411	0.00404145	0.0011547	0.00420317	0.058621	0.0338449
	High	Start	Zeroed	% Agg	STD High	STD Start	STD Zeroed	STD % Agg	Error Bar
CS	0.200333	0.102333	0.098	1	0.00950438	0.00450925	0.0105198	0.151809	0.0876469
HT	0.141	0.111	0.03	0.306122	0	0	0	0.0328608	0.0189722
Seq97	0.177	0.097	0.08	0.816327	0.00608276	0.00173205	0.00632456	0.108829	0.0628324
Seq98	0.157	0.101667	0.0553333	0.564626	0.001	0.00321455	0.0033665	0.0696679	0.0402228
Seq99	0.173667	0.104333	0.0693333	0.707483	0.0011547	0.00378594	0.00395811	0.0860168	0.0496618
Seq100	0.173	0.107333	0.0656667	0.670068	0.002	0.00503322	0.00541603	0.0907083	0.0523705
Seq101	0.168	0.107667	0.0603333	0.615646	0.001	0.00404145	0.00416333	0.0785636	0.0453587
Seq102	0.184667	0.107	0.0776667	0.792517	0.0011547	0.0034641	0.00365148	0.0928746	0.0536212
Seq103	0.149333	0.107667	0.0416667	0.42517	0.0023094	0.00321455	0.00395811	0.0609448	0.0351865
Seq104	0.143333	0.109	0.0343333	0.35034	0.00152753	0.003	0.0033665	0.050935	0.0294073
Seq105	0.157	0.109333	0.0476667	0.486395	0.0043589	0.00750555	0.00867948	0.102811	0.0593578
Seq106	0.163333	0.111667	0.0516667	0.527211	0.00550757	0.00873689	0.010328	0.119622	0.0690635
Seq107	0.148333	0.105667	0.0426667	0.435374	0.00208167	0.00585947	0.00621825	0.0788054	0.0454983
Seq108	0.146667	0.0976667	0.049	0.5	0.00251661	0.00208167	0.00326599	0.0631775	0.0364755
Seq109	0.193333	0.0986667	0.0946667	0.965986	0.00404145	0.00057735	0.00408248	0.111749	0.0645183
Seq110	0.145667	0.106667	0.039	0.397959	0.00251661	0.00057735	0.00258199	0.0501903	0.0289774
Seq111	0.138333	0.111333	0.027	0.27551	0.00472582	0.00152753	0.00496655	0.0586774	0.0338774
Seq112	0.167667	0.111667	0.056	0.571429	0.0051316	0.00208167	0.00553775	0.083401	0.0481516
Seq113	0.172333	0.111333	0.061	0.622449	0.00416333	0.00057735	0.00420317	0.0793978	0.0458403
Seq114	0.170333	0.110667	0.0596667	0.608844	0.00208167	0.00057735	0.00216025	0.0689737	0.039822
Seq115	0.159667	0.109667	0.05	0.510204	0.00251661	0.00057735	0.00258199	0.0607757	0.0350888
Seq116	0.177667	0.114	0.0636667	0.64966	0.00416333	0.00458258	0.00619139	0.0940997	0.0543285
Seq117	0.182333	0.112667	0.0696667	0.710884	0.00208167	0.00351188	0.00408248	0.0869402	0.050195
Seq118	0.151667	0.11	0.0416667	0.42517	0.00351188	0.001	0.00365148	0.0589179	0.0340162
Seq119	0.184333	0.109	0.0753333	0.768707	0.00251661	0.002	0.00321455	0.0887975	0.0512673
Seq120	0.138333	0.100333	0.038	0.387755	0.00208167	0.00251661	0.00326599	0.0533214	0.0307851
	High	Start	Zeroed	% Agg	STD High	STD Start	STD Zeroed	STD % Agg	Error Bar
CS	0.179333	0.0996667	0.0796667	1	0.00680686	0.00351188	0.00765942	0.135967	0.0785007
HT	0.129667	0.107	0.0226667	0.284519	0.0011547	0.001	0.00152753	0.0334053	0.0192866
Seq121	0.146	0.097	0.049	0.615063
Seq122	0.142	0.1025	0.0395	0.495816
Seq123	0.1425	0.1075	0.035	0.439331
Seq124	0.123	0.109	0.014	0.175732
Seq125	0.1395	0.109	0.0305	0.382845
Seq126	0.142	0.1115	0.0305	0.382845
Seq127	0.1445	0.1095	0.035	0.439331
Seq128	0.1525	0.1095	0.043	0.539749
Seq129	0.1545	0.111	0.0435	0.546025
Seq130	0.1435	0.1065	0.037	0.464435
Seq131	0.153	0.1035	0.0495	0.621339
Seq132	0.1465	0.0975	0.049	0.615063
Seq133	0.161333	0.0963333	0.065	0.8159	0.0061101	0.00057735	0.00613732	0.109946	0.0634773
Seq134	0.152667	0.103	0.0496667	0.623431	0.00321455	0	0.00321455	0.0722549	0.0417164
Seq135	0.167333	0.106	0.0613333	0.769874	0.00251661	0.001	0.00270801	0.0814503	0.0470253
Seq136	0.161	0.107667	0.0533333	0.669456	0.00458258	0.00057735	0.0046188	0.0866255	0.0500132
Seq137	0.162667	0.109	0.0536667	0.67364	0.00472582	0	0.00472582	0.0878264	0.0507066
Seq138	0.154333	0.107333	0.047	0.589958	0.00404145	0.00057735	0.00408248	0.076441	0.0441332
Seq139	0.138667	0.106667	0.032	0.401674	0.00378594	0.00152753	0.00408248	0.0641668	0.0370467
Seq140	0.162	0.107333	0.0546667	0.686192	0.00360555	0.00057735	0.00365148	0.0803319	0.0463796
Seq141	0.132667	0.107667	0.025	0.313808	0.00305505	0.0011547	0.00326599	0.0509009	0.0293876
Seq142	0.148667	0.106667	0.042	0.527197	0.00351188	0.00152753	0.00382971	0.069857	0.0403319
Seq143	0.149667	0.103333	0.0463333	0.58159	0.00568624	0.00152753	0.00588784	0.0926752	0.053506
Seq144	0.161333	0.0976667	0.0636667	0.799163	0.00321455	0.00057735	0.00326599	0.0870869	0.0502797
	High	Start	Zeroed	% Agg	STD High	STD Start	STD Zeroed	STD % Agg	Error Bar
CS	0.194333	0.101	0.0933333	1	0.00971253	0.00264575	0.0100664	0.15253	0.0880631
HT	0.131333	0.104	0.0273333	0.292857	0.0023094	0	0.0023094	0.0401238	0.0231655
Seq145	0.173667	0.100667	0.073	0.782143	0.00152753	0.00057735	0.00163299	0.0861532	0.0497406
Seq146	0.171667	0.107	0.0646667	0.692857	0.00550757	0.002	0.00585947	0.0975991	0.0563489
Seq147	0.143333	0.11	0.0333333	0.357143	0.00251661	0	0.00251661	0.0470191	0.0271465
Seq148	0.158	0.111667	0.0463333	0.496429	0.00173205	0.00057735	0.00182574	0.0570037	0.0329111
Seq149	0.154333	0.112667	0.0416667	0.446429	0.00057735	0.00152753	0.00163299	0.0512298	0.0295775
Seq150	0.179667	0.113	0.0666667	0.714286	0.00208167	0.00264575	0.0033665	0.085065	0.0491123
Seq151	0.174	0.112667	0.0613333	0.657143	0.001	0.0023094	0.00251661	0.0758317	0.0437815
Seq152	0.174667	0.114333	0.0603333	0.646429	0.00057735	0.00057735	0.000816497	0.0702671	0.0405687
Seq153	0.179667	0.113667	0.066	0.707143	0.00057735	0.00057735	0.000816497	0.0767688	0.0443225
Seq154	0.174	0.111	0.063	0.675	0.00173205	0	0.00173205	0.07513	0.0433763
Seq155	0.169	0.109	0.06	0.642857	0.001	0.001	0.00141421	0.0709716	0.0409755
Seq156	0.147333	0.102667	0.0446667	0.478571	0.00057735	0.0011547	0.00129099	0.0534374	0.0308521
Seq157	0.172667	0.101	0.0716667	0.767857	0.00321455	1.69967e-17	0.00321455	0.0896933	0.0517845
Seq158	0.173	0.106667	0.0663333	0.710714	0.00264575	0.00057735	0.00270801	0.0819613	0.0473204
Seq159	0.159333	0.109333	0.05	0.535714	0.00057735	0.00057735	0.000816497	0.0584379	0.0337391
Seq160	0.146333	0.112	0.0343333	0.367857	0.00208167	0	0.00208167	0.0455145	0.0262778
Seq161	0.182333	0.112333	0.07	0.75	0.00057735	0.00057735	0.000816497	0.0813628	0.0469748
Seq162	0.172	0.110667	0.0613333	0.657143	0.001	0.00152753	0.00182574	0.0735259	0.0424502
Seq163	0.178	0.111667	0.0663333	0.710714	0.002	0.00152753	0.00251661	0.081258	0.0469143
Seq164	0.174	0.112333	0.0616667	0.660714	0.001	0.00057735	0.0011547	0.0723272	0.0417581
Seq165	0.176333	0.111667	0.0646667	0.692857	0.00416333	0.00057735	0.00420317	0.0872487	0.050373
Seq166	0.177667	0.109	0.0686667	0.735714	0.00378594	0.001	0.00391578	0.089759	0.0518224
Seq167	0.163667	0.107	0.0566667	0.607143	0.00251661	0.00173205	0.00305505	0.0732085	0.042267
Seq168	0.171	0.101333	0.0696667	0.746429	0.002	0.0011547	0.0023094	0.0842226	0.0486259
	High	Start	Zeroed	% Agg	STD High	STD Start	STD Zeroed	STD % Agg	Error Bar
CS	0.1645	0.108	0.0565	1	0.00378594	0.00450925	0.00588784	0.147375	0.0850868
HT	0.129	0.1135	0.0155	0.274336	0.00152753	0.00057735	0.00163299	0.0406529	0.023471
Seq169	0.1325	0.1035	0.029	0.513274
Seq170	0.1425	0.106	0.0365	0.646018
Seq171	0.1515	0.108	0.0435	0.769912
Seq172	0.149	0.1095	0.0395	0.699115
Seq173	0.142	0.1115	0.0305	0.539823
Seq174	0.128	0.11	0.018	0.318584
Seq175	0.153	0.111	0.042	0.743363
Seq176	0.1445	0.111	0.0335	0.59292
Seq177	0.1545	0.1105	0.044	0.778761
Seq178	0.1485	0.108	0.0405	0.716814
Seq179	0.1445	0.106	0.0385	0.681416
Seq180	0.13	0.101	0.029	0.513274
Seq181	0.1495	0.1005	0.049	0.867257	0.00152753	0.00057735	0.00163299	0.0948855	0.0547822
Seq182	0.1505	0.107	0.0435	0.769912	0.00288675	0	0.00288675	0.0951193	0.0549172
Seq183	0.1355	0.11	0.0255	0.451327	0.00351188	0.00057735	0.00355903	0.0786131	0.0453873
Seq184	0.1565	0.113	0.0435	0.769912	0.00057735	0.00152753	0.00163299	0.0852793	0.049236
Seq185	0.1485	0.1135	0.035	0.619469	0.00450925	0.00173205	0.00483046	0.107129	0.0618511
Seq186	0.1445	0.112	0.0325	0.575221	0.00208167	0.0023094	0.00310913	0.081372	0.0469801
Seq187	0.14	0.1115	0.0285	0.504425	0.00351188	0.00208167	0.00408248	0.0893541	0.0515886
Seq188	0.1455	0.1125	0.033	0.584071	0.00450925	0.00152753	0.00476095	0.103948	0.0600144
Seq189	0.155	0.117	0.038	0.672566	0.00416333	0.00608276	0.00737111	0.148097	0.0855038
Seq190	0.149	0.1095	0.0395	0.699115	0.00152753	0.00057735	0.00163299	0.0783781	0.0452516
Seq191	0.152	0.108	0.044	0.778761	0.00416333	0.00057735	0.00420317	0.110092	0.0635617
Seq192	0.145	0.101	0.044	0.778761	0.00152753	1.69967e-17	0.00152753	0.0855393	0.0493861
	High	Start	Zeroed	% Agg	STD High	STD Start	STD Zeroed	STD % Agg	Error Bar
CS	0.186	0.101	0.085	1	0.00458258	0.003	0.00547723	0.091129	0.0526134
HT	0.129	0.105	0.024	0.282353	0.00173205	0.001	0.002	0.0297433	0.0171723
Seq193	0.175	0.102333	0.0726667	0.854902	0.00360555	0.00152753	0.00391578	0.071812	0.0414607
Seq194	0.167667	0.107667	0.06	0.705882	0.00288675	0.00152753	0.00326599	0.0595424	0.0343768
Seq195	0.148333	0.110333	0.038	0.447059	0.00057735	0.00057735	0.000816497	0.0303669	0.0175323
Seq196	0.174333	0.112667	0.0616667	0.72549	0.00321455	0.00057735	0.00326599	0.0605131	0.0349372
Seq197	0.172667	0.113667	0.059	0.694118	0.0011547	0.00057735	0.00129099	0.0472359	0.0272717
Seq198	0.161667	0.114333	0.0473333	0.556863	0.00305505	0.00305505	0.00432049	0.0622191	0.0359222
Seq199	0.172667	0.113333	0.0593333	0.698039	0.00208167	0.0011547	0.00238048	0.0529862	0.0305916
Seq200	0.163333	0.113333	0.05	0.588235	0.00208167	0.0011547	0.00238048	0.0471283	0.0272095
Seq201	0.147333	0.112667	0.0346667	0.407843	0.0023094	0.00057735	0.00238048	0.0384055	0.0221734
Seq202	0.17	0.110667	0.0593333	0.698039	0.001	0.00057735	0.0011547	0.0469869	0.0271279
Seq203	0.168667	0.107667	0.061	0.717647	0.00057735	0.0011547	0.00129099	0.048674	0.028102
Seq204	0.149333	0.102333	0.047	0.552941	0.00208167	0.00057735	0.00216025	0.0437656	0.0252681
Seq205	0.184667	0.101	0.0836667	0.984314	0.0210792	1.69967e-17	0.0210792	0.255973	0.147786
Seq206	0.172333	0.106667	0.0656667	0.772549	0.00152753	0.00152753	0.00216025	0.0558937	0.0322702
Seq207	0.182	0.108667	0.0733333	0.862745	0.00173205	0.00152753	0.0023094	0.0618774	0.035725
Seq208	0.184333	0.111667	0.0726667	0.854902	0.00152753	0.00057735	0.00163299	0.058342	0.0336838
Seq209	0.187333	0.112	0.0753333	0.886275	0.00152753	0.001	0.00182574	0.0610154	0.0352273
Seq210	0.166333	0.111333	0.055	0.647059	0.00378594	0.0011547	0.00395811	0.0625051	0.0360873
Seq211	0.157667	0.111333	0.0463333	0.545098	0.00057735	0.0011547	0.00129099	0.0382681	0.0220941
Seq212	0.183667	0.112333	0.0713333	0.839216	0.0011547	0.00057735	0.00129099	0.0561697	0.0324296
Seq213	0.177	0.112667	0.0643333	0.756863	0.00173205	0.0011547	0.00208167	0.0545742	0.0315085
Seq214	0.168667	0.109667	0.059	0.694118	0.00057735	0.0011547	0.00129099	0.0472359	0.0272717
Seq215	0.158333	0.107333	0.051	0.6	0.0023094	0.00057735	0.00238048	0.0477402	0.0275628
Seq216	0.159667	0.102	0.0576667	0.678431	0.00057735	0	0.00057735	0.0442412	0.0255427
	High	Start	Zeroed	% Agg	STD High	STD Start	STD Zeroed	STD % Agg	Error Bar
CS	0.197	0.102	0.095	1	0.0043589	0.003	0.0052915	0.0787717	0.0454789
HT	0.135	0.106333	0.0286667	0.301754	0.001	0.00057735	0.0011547	0.0207422	0.0119755
Seq217	0.181667	0.0993333	0.0823333	0.866667	0.0011547	0.00057735	0.00129099	0.0501497	0.0289539
Seq218	0.186	0.105	0.081	0.852632	0.00360555	0.002	0.00412311	0.0643359	0.0371444
Seq219	0.179	0.108	0.071	0.747368	0.0034641	0.001	0.00360555	0.0563327	0.0325237
Seq220	0.180667	0.11	0.0706667	0.74386	0.00208167	0.001	0.0023094	0.048038	0.0277347
Seq221	0.183333	0.112333	0.071	0.747368	0.00208167	0.00152753	0.00258199	0.0497153	0.0287032
Seq222	0.176667	0.110333	0.0663333	0.698246	0.00450925	0.0011547	0.00465475	0.0625568	0.0361172
Seq223	0.177333	0.11	0.0673333	0.708772	0.00251661	0.00173205	0.00305505	0.0509188	0.029398
Seq224	0.181333	0.111333	0.07	0.736842	0.00057735	0.00057735	0.000816497	0.0419324	0.0242097
Seq225	0.182667	0.11	0.0726667	0.764912	0.00416333	0.001	0.00428174	0.0620212	0.035808
Seq226	0.177	0.108333	0.0686667	0.722807	0.002	0.0011547	0.0023094	0.0470303	0.027153
Seq227	0.174333	0.104667	0.0696667	0.733333	0.00251661	0.00152753	0.00294392	0.0512713	0.0296015
Seq228	0.17	0.099	0.071	0.747368	0.00173205	0.001	0.002	0.0466491	0.0269329
Seq229	0.178333	0.101	0.0773333	0.814035	0.00208167	1.69967e-17	0.00208167	0.050359	0.0290748
Seq230	0.184	0.106667	0.0773333	0.814035	0.001	0.00057735	0.0011547	0.0469427	0.0271024
Seq231	0.184667	0.109667	0.075	0.789474	0.00404145	0.00057735	0.00408248	0.061485	0.0354984
Seq232	0.186333	0.112333	0.074	0.778947	0.00152753	0.00057735	0.00163299	0.0466684	0.026944
Seq233	0.180667	0.113	0.0676667	0.712281	0.00665833	0.001	0.006733	0.0812226	0.0468939
Seq234	0.186333	0.112	0.0743333	0.782456	0.00208167	0.00173205	0.00270801	0.0520771	0.0300667
Seq235	0.186667	0.111333	0.0753333	0.792982	0.00493288	0.00208167	0.00535413	0.071605	0.0413412
Seq236	0.179	0.111667	0.0673333	0.708772	0.00173205	0.00057735	0.00182574	0.0439079	0.0253503
Seq237	0.192667	0.112	0.0806667	0.849123	0.00057735	0.001	0.0011547	0.048833	0.0281938
Seq238	0.170333	0.109333	0.061	0.642105	0.00680686	0.00057735	0.0068313	0.0803117	0.046368
Seq239	0.143667	0.107667	0.036	0.378947	0.00208167	0.00288675	0.00355903	0.0430004	0.0248263
Seq240	0.181	0.100667	0.0803333	0.845614	0.004	0.0011547	0.00416333	0.0643356	0.0371442
	High	Start	Zeroed	% Agg	STD High	STD Start	STD Zeroed	STD % Agg	Error Bar
CS	0.192333	0.103333	0.089	1	0.00450925	0.00251661	0.00516398	0.0820558	0.0473749
HT	0.139333	0.107	0.0323333	0.363296	0.0011547	0	0.0011547	0.024752	0.0142906
Seq241	0.168333	0.101	0.0673333	0.756554	0.00321455	1.69967e-17	0.00321455	0.0568462	0.0328202
Seq242	0.155	0.106333	0.0486667	0.546816	0.00360555	0.00152753	0.00391578	0.0542441	0.0313178
Seq243	0.185	0.108667	0.0763333	0.857678	0.0043589	0.00152753	0.0046188	0.071901	0.0415121
Seq244	0.182667	0.110333	0.0723333	0.812734	0.0057735	0.00057735	0.0058023	0.0804615	0.0464545
Seq245	0.186667	0.111667	0.075	0.842697	0.00251661	0.00057735	0.00258199	0.056854	0.0328247
Seq246	0.178	0.110333	0.0676667	0.7603	0.002	0.0011547	0.0023094	0.0511799	0.0295487
Seq247	0.183	0.109667	0.0733333	0.82397	0.002	0.00057735	0.00208167	0.0532234	0.0307285
Seq248	0.168667	0.110667	0.058	0.651685	0.00057735	0.0011547	0.00129099	0.0404991	0.0233822
Seq249	0.182667	0.11	0.0726667	0.816479	0.00251661	0.001	0.00270801	0.0563036	0.0325069
Seq250	0.147667	0.108333	0.0393333	0.441948	0.00057735	0.0011547	0.00129099	0.0294612	0.0170094
Seq251	0.176	0.105333	0.0706667	0.794007	0.001	0.0011547	0.00152753	0.0491633	0.0283844
Seq252	0.178333	0.1	0.0783333	0.88015	0.00251661	0.001	0.00270801	0.0594456	0.0343209
Seq253	0.156	0.102333	0.0536667	0.602996	0.001	0.00057735	0.0011547	0.0373153	0.021544
Seq254	0.138	0.107	0.031	0.348315	0.001	0.001	0.00141421	0.0257087	0.0148429
Seq255	0.188	0.110333	0.0776667	0.872659	0.00264575	0.0011547	0.00288675	0.0601317	0.034717
Seq256	0.181667	0.112667	0.069	0.775281	0.00321455	0.0011547	0.00341565	0.0591303	0.0341389
Seq257	0.182	0.113	0.069	0.775281	0.002	0.001	0.00223607	0.0515243	0.0297476
Seq258	0.188333	0.112	0.0763333	0.857678	0.00208167	0.00173205	0.00270801	0.0583293	0.0336764
Seq259	0.180333	0.114333	0.066	0.741573	0.00378594	0.0061101	0.00718795	0.0915103	0.0528335
Seq260	0.178333	0.113	0.0653333	0.734082	0.00057735	0.001	0.0011547	0.0445253	0.0257067
Seq261	0.177667	0.112	0.0656667	0.737828	0.00152753	0	0.00152753	0.0461227	0.026629
Seq262	0.179333	0.109667	0.0696667	0.782772	0.0011547	0.00057735	0.00129099	0.0476783	0.0275271
Seq263	0.177	0.106333	0.0706667	0.794007	0.001	0.0011547	0.00152753	0.0491633	0.0283844
Seq264	0.174333	0.100333	0.074	0.831461	0.00152753	0.00057735	0.00163299	0.0516146	0.0297997
	High	Start	Zeroed	% Agg	STD High	STD Start	STD Zeroed	STD % Agg	Error Bar
CS	0.189333	0.1	0.0893333	1	0.00602771	0.003	0.006733	0.106588	0.0615389
HT	0.133	0.104	0.029	0.324627	0.001	0	0.001	0.0269061	0.0155342
Seq265	0.175667	0.101	0.0746667	0.835821	0.00305505	1.69967e-17	0.00305505	0.0716794	0.0413841
Seq266	0.168333	0.106667	0.0616667	0.690299	0.00404145	0.00057735	0.00408248	0.069248	0.0399804
Seq267	0.159	0.109667	0.0493333	0.552239	0.00458258	0.0011547	0.00472582	0.0673119	0.0388625
Seq268	0.174	0.112333	0.0616667	0.690299	0.0052915	0.00057735	0.00532291	0.0791024	0.0456698
Seq269	0.177	0.113	0.064	0.716418	0.00360555	0.001	0.00374166	0.0683364	0.039454
Seq270	0.146333	0.114333	0.032	0.358209	0.00057735	0.00251661	0.00258199	0.0395508	0.0228347
Seq271	0.176333	0.113	0.0633333	0.708955	0.00550757	0.00173205	0.0057735	0.0838572	0.048415
Seq272	0.18	0.113333	0.0666667	0.746269	0.0043589	0.0011547	0.00450925	0.0755744	0.0436329
Seq273	0.173333	0.113333	0.06	0.671642	0.0057735	0.00152753	0.00597216	0.0838557	0.0484141
Seq274	0.161	0.112	0.049	0.548507	0.0034641	0.00173205	0.00387298	0.0599053	0.0345864
Seq275	0.169667	0.108667	0.061	0.682836	0.00251661	0.00057735	0.00258199	0.0590256	0.0340784
Seq276	0.170667	0.101667	0.069	0.772388	0.0011547	0.00057735	0.00129099	0.0599814	0.0346303
Seq277	0.168333	0.100333	0.068	0.761194	0.0011547	0.00057735	0.00129099	0.0591629	0.0341577
Seq278	0.175333	0.106	0.0693333	0.776119	0.0011547	0.001	0.00152753	0.0609436	0.0351858
Seq279	0.168667	0.109	0.0596667	0.66791	0.00351189	0.001	0.00365148	0.064845	0.0374383
Seq280	0.173	0.111	0.062	0.69403	3.39935e-17	0.001	0.001	0.053493	0.0308842
Seq281	0.178333	0.112	0.0663333	0.742537	0.00568624	0.001	0.0057735	0.0854922	0.0493589
Seq282	0.177333	0.111	0.0663333	0.742537	0.00378594	0.00173205	0.00416333	0.0728287	0.0420477
Seq283	0.174333	0.111333	0.063	0.705224	0.00450925	0.0011547	0.00465475	0.0744321	0.0429734
Seq284	0.150333	0.112	0.0383333	0.429104	0.00152753	0	0.00152753	0.0365834	0.0211214
Seq285	0.176333	0.111	0.0653333	0.731343	0.00450925	0	0.00450925	0.074741	0.0431517
Seq286	0.169333	0.110333	0.059	0.660448	0.0011547	0.00152753	0.00191485	0.0541965	0.0312904
Seq287	0.158667	0.106667	0.052	0.58209	0.00472582	0.00152753	0.00496656	0.070821	0.0408886
Seq288	0.163667	0.104333	0.0593333	0.664179	0.00351189	0.00404145	0.00535413	0.0780897	0.0450851
	High	Start	Zeroed	% Agg	STD High	STD Start	STD Zeroed	STD % Agg	Error Bar
CS	0.196667	0.103	0.0936667	1	0.00321455	0.003	0.00439697	0.066387	0.0383286
HT	0.137	0.107333	0.0296667	0.316726	0.001	0.00057735	0.0011547	0.019314	0.0111509
Seq289	0.179	0.100333	0.0786667	0.839858	0.00264575	0.00057735	0.00270801	0.0488897	0.0282265
Seq290	0.169333	0.105667	0.0636667	0.679715	0.00503322	0.00152753	0.00525991	0.0645876	0.0372897
Seq291	0.147667	0.108	0.0396667	0.423488	0.00057735	0.001	0.0011547	0.0233918	0.0135052
Seq292	0.174333	0.110667	0.0636667	0.679715	0.00351188	0.00152753	0.00382971	0.0518634	0.0299433
Seq293	0.186667	0.112667	0.074	0.790036	0.00378594	0.00208167	0.00432049	0.0591864	0.0341713
Seq294	0.1755	0.11	0.0655	0.699288
Seq295	0.184	0.11	0.074	0.790036	0.003	0.00173205	0.0034641	0.0523752	0.0302389
Seq296	0.185667	0.111333	0.0743333	0.793594	0.00305505	0.0011547	0.00326599	0.0510256	0.0294596
Seq297	0.185	0.109667	0.0753333	0.80427	0.001	0.00057735	0.0011547	0.0397163	0.0229302
Seq298	0.171	0.109	0.062	0.661922	0.00264575	0.001	0.00282843	0.0433282	0.0250156
Seq299	0.175	0.105667	0.0693333	0.740214	0.00264575	0.00152753	0.00305505	0.0476573	0.0275149
Seq300	0.175	0.100333	0.0746667	0.797153	0.003	0.00057735	0.00305505	0.0496398	0.0286596
Seq301	0.176	0.101333	0.0746667	0.797153	0.00264575	0.00057735	0.00270801	0.047288	0.0273017
Seq302	0.176333	0.107	0.0693333	0.740214	0.00057735	0	0.00057735	0.0352901	0.0203748
Seq303	0.183667	0.11	0.0736667	0.786477	0.00503322	0.001	0.0051316	0.0660645	0.0381424
Seq304	0.186333	0.112	0.0743333	0.793594	0.0023094	0	0.0023094	0.0446734	0.0257922
Seq305	0.186	0.113667	0.0723333	0.772242	0.002	0.00152753	0.00251661	0.0451223	0.0260514
Seq306	0.184	0.112	0.072	0.768683	0.00608276	0.00173205	0.00632456	0.076559	0.0442013
Seq307	0.169333	0.113333	0.056	0.597865	0.00208167	0.00208167	0.00294392	0.0421366	0.0243276
Seq308	0.175333	0.112	0.0633333	0.676157	0.00251661	0.001	0.00270801	0.0429339	0.0247879
Seq309	0.183667	0.111333	0.0723333	0.772242	0.00251661	0.00057735	0.00258199	0.0455413	0.0262933
Seq310	0.176333	0.110333	0.066	0.704626	0.00378594	0.00057735	0.00382971	0.0525909	0.0303634
Seq311	0.177	0.107333	0.0696667	0.743772	3.39935e-17	0.0011547	0.0011547	0.0370271	0.0213776
Seq312	0.173	0.100667	0.0723333	0.772242	0.00173205	0.00057735	0.00182574	0.0411592	0.0237633
	High	Start	Zeroed	% Agg	STD High	STD Start	STD Zeroed	STD % Agg	Error Bar
CS	0.189333	0.103	0.0863333	1	0.00208167	0.004	0.00450925	0.0738654	0.0426462
HT	0.136	0.107333	0.0286667	0.332046	0.00173205	0.00057735	0.00182574	0.0273496	0.0157903
Seq313	0.137333	0.100667	0.0366667	0.42471	0.00378594	0.00057735	0.00382971	0.0495969	0.0286348
Seq314	0.135333	0.106	0.0293333	0.339768	0.00472582	0.001	0.00483046	0.0586982	0.0338894
Seq315	0.146	0.108	0.038	0.440154	0.006245	0.001	0.00632456	0.07678	0.0443289
Seq316	0.124667	0.110667	0.014	0.162162	0.00602771	0.00057735	0.0060553	0.0706482	0.0407887
Seq317	0.145333	0.112667	0.0326667	0.378378	0.00680686	0.00208167	0.00711805	0.084784	0.0489501
Seq318	0.152	0.111333	0.0406667	0.471042	0.008544	0.00251661	0.00890693	0.106062	0.0612349
Seq319	0.147	0.11	0.037	0.428571	0.00818535	0.00173205	0.0083666	0.0994621	0.0574244
Seq320	0.139	0.111667	0.0273333	0.316602	0.00556776	0.00057735	0.00559762	0.0669128	0.0386321
Seq321	0.146	0.110667	0.0353333	0.409266	0.00754983	0.00057735	0.00757188	0.0902726	0.0521189
Seq322	0.144667	0.109667	0.035	0.405405	0.0085049	0.0011547	0.00858293	0.101646	0.0586854
Seq323	0.151	0.106	0.045	0.521236	0.00655744	0.001	0.00663325	0.0815137	0.047062
Seq324	0.147333	0.100333	0.047	0.544402	0.00750555	0.00057735	0.00752773	0.091713	0.0529505
Seq325	0.130333	0.101667	0.0286667	0.332046	0.00152753	0.0011547	0.00191485	0.0281553	0.0162555
Seq326	0.141333	0.107	0.0343333	0.397683	0.00057735	0.001	0.0011547	0.0247049	0.0142634
Seq327	0.129333	0.111	0.0183333	0.212355	0.00057735	0.001	0.0011547	0.0173755	0.0100318
Seq328	0.130333	0.112	0.0183333	0.212355	0.00152753	0.001	0.00182574	0.0238797	0.013787
Seq329	0.156	0.114333	0.0416667	0.482625	0	0.0011547	0.0011547	0.0285364	0.0164755
Seq330	0.125333	0.113	0.0123333	0.142857	0.00152753	0.00173205	0.0023094	0.027771	0.0160336
Seq331	0.144333	0.112667	0.0316667	0.366795	0.00208167	0.00152753	0.00258199	0.0355172	0.0205058
Seq332	0.127333	0.114	0.0133333	0.15444	0.00208167	0.00173205	0.00270801	0.0323876	0.018699
Seq333	0.134	0.112333	0.0216667	0.250965	0.002	0.00057735	0.00208167	0.0274446	0.0158452
Seq334	0.141	0.109667	0.0313333	0.362934	0.00264575	0.00057735	0.00270801	0.0366501	0.0211599
Seq335	0.152333	0.107333	0.045	0.521236	0.00057735	0.0011547	0.00129099	0.031061	0.0179331
Seq336	0.141667	0.101	0.0406667	0.471042	0.0011547	1.69967e-17	0.0011547	0.0280034	0.0161678
	High	Start	Zeroed	% Agg	STD High	STD Start	STD Zeroed	STD % Agg	Error Bar
CS	0.165	0.100667	0.0643333	1	0.00173205	0.00251661	0.00305505	0.0671579	0.0387737
HT	0.125	0.103667	0.0213333	0.331606	0.00057735	0.00057735	0.000816497	0.0202251	0.011677
Seq337	0.147	0.102667	0.0443333	0.689119	0.001	0.0011547	0.00152753	0.0404312	0.023343
Seq338	0.123667	0.107333	0.0163333	0.253886	0.0011547	0.00057735	0.00129099	0.0234106	0.0135161
Seq339	0.141667	0.110667	0.031	0.481865	0.00208167	0.00057735	0.00216025	0.0406346	0.0234604
Seq340	0.121	0.112	0.009	0.139896	0.00264575	0	0.00264575	0.0416588	0.0240517
Seq341	0.135	0.112667	0.0223333	0.34715	0.002	0.00057735	0.00208167	0.036315	0.0209665
Seq342	0.136333	0.113	0.0233333	0.362694	0.00351188	0.00264575	0.00439697	0.0704835	0.0406936
Seq343	0.137667	0.113	0.0246667	0.38342	0.0011547	0.00173205	0.00208167	0.0371286	0.0214362
Seq344	0.128333	0.113667	0.0146667	0.227979	0.00208167	0.00152753	0.00258199	0.0415691	0.0239999
Seq345	0.125667	0.113	0.0126667	0.196891	0.0023094	0.001	0.00251661	0.0402202	0.0232211
Seq346	0.128333	0.11	0.0183333	0.284974	0.00152753	0	0.00152753	0.0273297	0.0157788
Seq347	0.223	0.105667	0.117333	1.82383	0.00305505	0.00057735	0.00310913	0.0991812	0.0572623
Seq348	0.127667	0.103	0.0246667	0.38342	0.00057735	0	0.00057735	0.0202993	0.0117198
Seq349	0.106333	0.102	0.00433333	0.0673575	0.00057735	0	0.00057735	0.00952736	0.00550062
Seq350	0.114333	0.107	0.00733333	0.11399	0.00057735	0.00173205	0.00182574	0.028891	0.0166803
Seq351	0.134333	0.109	0.0253333	0.393782	0.00057735	0.001	0.0011547	0.0259199	0.0149649
Seq352	0.136	0.110333	0.0256667	0.398964	0.001	0.00152753	0.00182574	0.0341224	0.0197006
Seq353	0.14	0.111667	0.0283333	0.440415	0.001	0.00057735	0.0011547	0.0275602	0.0159119
Seq354	0.123667	0.111	0.0126667	0.196891	0.00321455	0.001	0.0033665	0.0531578	0.0306907
Seq355	0.133667	0.110333	0.0233333	0.362694	0.00152753	0.0011547	0.00191485	0.0343887	0.0198543
Seq356	0.146	0.111667	0.0343333	0.533679	0	0.00057735	0.00057735	0.0268853	0.0155222
Seq357	0.122667	0.110667	0.012	0.186528	0.00305505	0.00057735	0.00310913	0.0491334	0.0283672
Seq358	0.131	0.109667	0.0213333	0.331606	0.00173205	0.00057735	0.00182574	0.0324556	0.0187383
Seq359	0.110667	0.108	0.00266667	0.0414508	0.0011547	0.001	0.00152753	0.0238254	0.0137556
Seq360	0.107667	0.102	0.00566667	0.0880829	0.00208167	0.001	0.0023094	0.0361403	0.0208656
	High	Start	Zeroed	% Agg	STD High	STD Start	STD Zeroed	STD % Agg	Error Bar
CS	0.188	0.103	0.085	1	0.00264575	0.003	0.004	0.0665512	0.0384234
HT	0.136333	0.107333	0.029	0.341176	0.00057735	0.00057735	0.000816497	0.0187095	0.010802
Seq361	0.111667	0.101333	0.0103333	0.121569	0.00208167	0.0011547	0.00238048	0.0285839	0.016503
Seq362	0.123	0.107	0.016	0.188235	0.006245	0.001	0.00632456	0.074932	0.043262
Seq363	0.171	0.109667	0.0613333	0.721569	0.00264575	0.00057735	0.00270801	0.046562	0.0268826
Seq364	0.149333	0.110667	0.0386667	0.454902	0.00057735	0.00057735	0.000816497	0.0234636	0.0135467
Seq365	0.146333	0.112	0.0343333	0.403922	0.00152753	0.001	0.00182574	0.0286822	0.0165597
Seq366	0.161333	0.111	0.0503333	0.592157	0.00321455	0.002	0.00378594	0.0525393	0.0303336
Seq367	0.17	0.109333	0.0606667	0.713725	0.00264575	0.0011547	0.00288675	0.047765	0.0275771
Seq368	0.135667	0.112	0.0236667	0.278431	0.00208167	0.001	0.0023094	0.0301638	0.0174151
Seq369	0.146	0.110333	0.0356667	0.419608	0.00173205	0.0011547	0.00208167	0.0314592	0.018163
Seq370	0.146	0.108667	0.0373333	0.439216	0.001	0.00152753	0.00182574	0.0298088	0.0172101
Seq371	0.113333	0.106333	0.007	0.0823529	0.00152753	0.00152753	0.00216025	0.0257084	0.0148428
Seq372	0.142	0.101	0.041	0.482353	0.001	1.69967e-17	0.001	0.0255666	0.0147609
Seq373	0.109333	0.104	0.00533333	0.0627451	0.00152753	0.001	0.00182574	0.0216813	0.0125177
Seq374	0.150667	0.107	0.0436667	0.513725	0.00152753	0.001	0.00182574	0.0323389	0.0186709
Seq375	0.138	0.110333	0.0276667	0.32549	0.001	0.00057735	0.0011547	0.0204734	0.0118203
Seq376	0.148	0.113	0.035	0.411765	0.001	0.001	0.00141421	0.02554	0.0147455
Seq377	0.163	0.114333	0.0486667	0.572549	0.001	0.0011547	0.00152753	0.0323868	0.0186985
Seq378	0.164667	0.112333	0.0523333	0.615686	0.00251661	0.00208167	0.00326599	0.0481229	0.0277838
Seq379	0.165667	0.112	0.0536667	0.631373	0.00305505	0.00264575	0.00404145	0.0560665	0.03237
Seq380	0.130667	0.112667	0.018	0.211765	0.00251661	0.00057735	0.00258199	0.0319692	0.0184574
Seq381	0.153333	0.112333	0.041	0.482353	0.00057735	0.00057735	0.000816497	0.0246478	0.0142304
Seq382	0.150667	0.109333	0.0413333	0.486275	0.00057735	0.00057735	0.000816497	0.0248179	0.0143286
Seq383	0.163333	0.106333	0.057	0.670588	0.0011547	0.0011547	0.00163299	0.0369451	0.0213303
Seq384	0.156	0.101333	0.0546667	0.643137	0.001	0.00057735	0.0011547	0.0331743	0.0191532
	High	Start	Zeroed	% Agg	STD High	STD Start	STD Zeroed	STD % Agg	Error Bar
CS	0.194	0.103	0.091	1	0.00173205	0.003	0.0034641	0.0538349	0.0310816
HT	0.138667	0.107333	0.0313333	0.344322	0.00057735	0.00057735	0.000816497	0.0158842	0.00917075
Seq385	0.125667	0.100667	0.025	0.274725	0.0011547	0.00057735	0.00129099	0.0176248	0.0101757
Seq386	0.144667	0.106333	0.0383333	0.421245	0.00057735	0.0011547	0.00129099	0.0214104	0.0123613
Seq387	0.135333	0.109333	0.026	0.285714	0.00057735	0.0011547	0.00129099	0.0178762	0.0103208
Seq388	0.141333	0.110333	0.031	0.340659	0.00057735	0.00057735	0.000816497	0.0157693	0.00910443
Seq389	0.167	0.111	0.056	0.615385	0.001	0	0.001	0.0258753	0.0149391
Seq390	0.146667	0.110333	0.0363333	0.399267	0.00057735	0.0011547	0.00129099	0.0207911	0.0120038
Seq391	0.142333	0.11	0.0323333	0.355311	0.0011547	0.001	0.00152753	0.0215572	0.0124461
Seq392	0.144667	0.112333	0.0323333	0.355311	0.00057735	0.0011547	0.00129099	0.0196012	0.0113168
Seq393	0.159333	0.11	0.0493333	0.542125	0.0011547	0.001	0.00152753	0.0266019	0.0153586
Seq394	0.115	0.110333	0.00466667	0.0512821	0.001	0.00057735	0.0011547	0.0128383	0.0074122
Seq395	0.128	0.106	0.022	0.241758	0.00173205	0.001	0.002	0.0238271	0.0137566
Seq396	0.144667	0.0996667	0.045	0.494505	0.00057735	0.00057735	0.000816497	0.0208534	0.0120397
Seq397	0.145	0.101333	0.0436667	0.479853	0.001	0.00057735	0.0011547	0.0222414	0.0128411
Seq398	0.113	0.107333	0.00566667	0.0622711	0	0.0011547	0.0011547	0.0129085	0.00745275
Seq399	0.162	0.112	0.05	0.549451	0.0043589	0.001	0.00447214	0.0534102	0.0308364
Seq400	0.130667	0.114667	0.016	0.175824	0.00152753	0.00057735	0.00163299	0.0191525	0.0110577
Seq401	0.162667	0.114333	0.0483333	0.531136	0.00152753	0.00057735	0.00163299	0.0270337	0.0156079
Seq402	0.138667	0.114333	0.0243333	0.267399	0.0023094	0.00208167	0.00310913	0.0356503	0.0205827
Seq403	0.164	0.114333	0.0496667	0.545788	0.0141067	0.0011547	0.0141539	0.156919	0.0905973
Seq404	0.138333	0.114	0.0243333	0.267399	0.00152753	0.00173205	0.0023094	0.0273433	0.0157867
Seq405	0.155333	0.113	0.0423333	0.465201	0.00351188	0.00173205	0.00391578	0.046532	0.0268653
Seq406	0.150667	0.109333	0.0413333	0.454212	0.00305505	0.00057735	0.00310913	0.0382922	0.022108
Seq407	0.125333	0.106667	0.0186667	0.205128	0.00416333	0.00152753	0.00443471	0.0493547	0.028495
Seq408	0.141333	0.101	0.0403333	0.443223	0.00057735	1.69967e-17	0.00057735	0.0180257	0.0104071
	High	Start	Zeroed	% Agg	STD High	STD Start	STD Zeroed	STD % Agg	Error Bar
CS	0.199333	0.102333	0.097	1	0.00208167	0.00305505	0.00369685	0.0538982	0.0311182
Ht	0.138333	0.106667	0.0316667	0.32646	0.00057735	0.00057735	0.000816497	0.0150219	0.0086729
Seq505	0.136	0.100667	0.0353333	0.364261	0	0.0011547	0.0011547	0.0182876	0.0105584
Seq506	0.130333	0.106333	0.024	0.247423	0.00057735	0.00152753	0.00163299	0.019296	0.0111406
Seq507	0.134333	0.108	0.0263333	0.271478	0.00351188	0.001	0.00365148	0.0390401	0.0225398
Seq508	0.141333	0.11	0.0313333	0.323024	0.00057735	0.001	0.0011547	0.0171251	0.00988719
Seq509	0.133667	0.111	0.0226667	0.233677	0.00208167	0.001	0.0023094	0.0254194	0.0146759
Seq510	0.138333	0.109667	0.0286667	0.295533	0.0023094	0.00057735	0.00238048	0.0270023	0.0155898
Seq511	0.135333	0.109667	0.0256667	0.264605	0.00152753	0.00152753	0.00216025	0.0244474	0.0141147
Seq512	0.138	0.111333	0.0266667	0.274914	0	0.00152753	0.00152753	0.0189147	0.0109204
Seq513	0.123333	0.110667	0.0126667	0.130584	0.00057735	0.00057735	0.000816497	0.00977869	0.00564573
Seq514	0.146	0.108667	0.0373333	0.38488	0	0.00152753	0.00152753	0.021521	0.0124252
Seq515	0.115	0.105667	0.00933333	0.0962199	0.001	0.00152753	0.00182574	0.019176	0.0110713
Seq516	0.133667	0.0996667	0.034	0.350515	0.00057735	0.00057735	0.000816497	0.0157896	0.00911612
Seq517	0.132667	0.100333	0.0323333	0.333333	0.0011547	0.00057735	0.00129099	0.0183991	0.0106227
Seq518	0.137	0.107	0.03	0.309278	0.001	0	0.001	0.0156594	0.00904099
Seq519	0.141667	0.109667	0.032	0.329897	0.00321455	0.0011547	0.00341565	0.0373902	0.0215872
Seq520	0.130333	0.112	0.0183333	0.189003	0.00305505	0	0.00305505	0.0323086	0.0186534
Seq521	0.151667	0.113	0.0386667	0.398625	0.00152753	0.001	0.00182574	0.0241884	0.0139652
Seq522	0.139	0.112333	0.0266667	0.274914	0.00264575	0.0011547	0.00288675	0.0315508	0.0182159
Seq523	0.126	0.113	0.013	0.134021	0.00360555	0.00264575	0.00447214	0.0463866	0.0267813
Seq524	0.135	0.112667	0.0223333	0.230241	0.00173205	0.00057735	0.00182574	0.020767	0.0119898
Seq525	0.117333	0.111667	0.00566667	0.0584192	0.00057735	0.00057735	0.000816497	0.00870697	0.00502697
Seq526	0.135667	0.109667	0.026	0.268041	0.00208167	0.00152753	0.00258199	0.0285114	0.0164611
Seq527	0.137667	0.106	0.0316667	0.32646	0.00288675	0.001	0.00305505	0.0338639	0.0195513
Seq528	0.118	0.100667	0.0173333	0.178694	0.002	0.00057735	0.00208167	0.0225152	0.0129991
	High	Start	Zeroed	% Agg	STD High	STD Start	STD Zeroed	STD % Agg	Error Bar
CS	0.211333	0.104	0.107333	1	0.0070946	0.00458258	0.00844591	0.111282	0.0642489
HT	0.141333	0.103	0.0383333	0.357143	0.0011547	0	0.0011547	0.0300918	0.0173735
Seq529	0.133333	0.101333	0.032	0.298137	0.0011547	0.00057735	0.00129099	0.0263636	0.015221
Seq530	0.143	0.107	0.036	0.335404	0.001	0.001	0.00141421	0.0294986	0.017031
Seq531	0.146333	0.110333	0.036	0.335404	0.00404145	0.0011547	0.00420317	0.0472236	0.0272645
Seq532	0.146	0.111	0.035	0.326087	0.001	0	0.001	0.0272984	0.0157607
Seq533	0.152	0.112667	0.0393333	0.36646	0.00360555	0.00057735	0.00365148	0.044597	0.0257481
Seq534	0.134667	0.111667	0.023	0.214286	0.00152753	0.00152753	0.00216025	0.0262564	0.0151591
Seq535	0.140667	0.113333	0.0273333	0.254658	0.00404145	0.00351188	0.00535413	0.0537576	0.031037
Seq536	0.127	0.113	0.014	0.130435	0.002	0.001	0.00223607	0.023224	0.0134084
Seq537	0.154333	0.112333	0.042	0.391304	0.00057735	0.00057735	0.000816497	0.0317169	0.0183118
Seq538	0.130667	0.110667	0.02	0.186335	0.00057735	0.00057735	0.000816497	0.0165184	0.00953688
Seq539	0.141	0.107667	0.0333333	0.310559	0.002	0.00057735	0.00208167	0.0311983	0.0180123
Seq540	0.131	0.101	0.03	0.279503	0.00173205	1.69967e-17	0.00173205	0.0272787	0.0157494
Seq541	0.125	0.0996667	0.0253333	0.236025	0	0.00057735	0.00057735	0.0193357	0.0111635
Seq542	0.137667	0.105333	0.0323333	0.301242	0.00152753	0.0011547	0.00191485	0.0296677	0.0171286
Seq543	0.131667	0.109667	0.022	0.204969	0.00152753	0.00152753	0.00216025	0.0257917	0.0148909
Seq544	0.14	0.111	0.029	0.270186	0.001	0.001	0.00141421	0.0250123	0.0144409
Seq545	0.164	0.113667	0.0503333	0.468944	0.00264575	0.00057735	0.00270801	0.0447012	0.0258083
Seq546	0.163333	0.110667	0.0526667	0.490683	0.00152753	0.00152753	0.00216025	0.0435419	0.0251389
Seq547	0.129333	0.110667	0.0186667	0.173913	0.00251661	0.00152753	0.00294392	0.0306523	0.0176971
Seq548	0.141	0.111333	0.0296667	0.276398	0.00264575	0.00057735	0.00270801	0.0333104	0.0192318
Seq549	0.145	0.110667	0.0343333	0.319876	0.003	0.00057735	0.00305505	0.0379962	0.0219371
Seq550	0.135	0.109667	0.0253333	0.236025	0.00360555	0.00152753	0.00391578	0.0409378	0.0236354
Seq551	0.129333	0.106	0.0233333	0.217391	0.0011547	0.001	0.00152753	0.0222522	0.0128473
Seq552	0.144667	0.100667	0.044	0.409938	0.00305505	0.00057735	0.00310913	0.0433547	0.0250308
	High	Start	Zeroed	% Agg	STD High	STD Start	STD Zeroed	STD % Agg	Error Bar
CS	0.186667	0.100333	0.0863333	1	0.00351188	0.00152753	0.00382971	0.0627339	0.0362194
HT	0.132333	0.103667	0.0286667	0.332046	0.00152753	0.0011547	0.00191485	0.0266252	0.015372
Seq553	0.127	0.102	0.025	0.289575	0.00173205	0.00264575	0.00316228	0.0388158	0.0224103
Seq554	0.128	0.107	0.021	0.243243	0.004	0.001	0.00412311	0.0489617	0.0282681
Seq555	0.122333	0.11	0.0123333	0.142857	0.00057735	0	0.00057735	0.00921307	0.00531917
Seq556	0.131	0.112333	0.0186667	0.216216	0.00264575	0.00057735	0.00270801	0.0328006	0.0189374
Seq557	0.128333	0.113333	0.015	0.173745	0.00057735	0.00152753	0.00163299	0.0204249	0.0117923
Seq558	0.131667	0.112	0.0196667	0.227799	0.00378594	0.00173205	0.00416333	0.0492713	0.0284468
Seq559	0.139667	0.112667	0.027	0.312741	0.00404145	0.00251661	0.00476095	0.0568644	0.0328307
Seq560	0.137	0.115667	0.0213333	0.247104	0.00173205	0.00208167	0.00270801	0.0332271	0.0191837
Seq561	0.135	0.113667	0.0213333	0.247104	0.00173205	0.0011547	0.00208167	0.0264866	0.015292
Seq562	0.129333	0.110333	0.019	0.220077	0.0011547	0.0011547	0.00163299	0.0212858	0.0122893
Seq563	0.122667	0.108667	0.014	0.162162	0.00057735	0.00305505	0.00310913	0.0367244	0.0212029
Seq564	0.118	0.101	0.017	0.196911	0.0043589	1.69967e-17	0.0043589	0.0512392	0.029583
Seq565	0.146	0.101667	0.0443333	0.513514	0.0034641	0.00057735	0.00351188	0.046622	0.0269172
Seq566	0.149	0.107333	0.0416667	0.482625	0.003	0.00305505	0.00428174	0.0540191	0.0311879
Seq567	0.117333	0.109333	0.008	0.0926641	0.00251661	0.00152753	0.00294392	0.0343463	0.0198299
Seq568	0.137333	0.111667	0.0256667	0.297297	0.00378594	0.00057735	0.00382971	0.0462784	0.0267189
Seq569	0.134	0.113333	0.0206667	0.239382	0.005	0.0023094	0.00550757	0.064672	0.0373384
Seq570	0.119333	0.111333	0.008	0.0926641	0.00378594	0.00208167	0.00432049	0.0502129	0.0289904
Seq571	0.128667	0.111667	0.017	0.196911	0.0011547	0.00057735	0.00129099	0.0173179	0.00999848
Seq572	0.160667	0.114333	0.0463333	0.53668	0.00321455	0.00251661	0.00408248	0.0529421	0.0305662
Seq573	0.122333	0.111333	0.011	0.127413	0.00208167	0.0011547	0.00238048	0.0281464	0.0162503
Seq574	0.162	0.11	0.052	0.602317	0.00264575	0	0.00264575	0.0406576	0.0234737
Seq575	0.137	0.107	0.03	0.34749	0.001	0	0.001	0.0192814	0.0111321
Seq576	0.12	0.101333	0.0186667	0.216216	0.00264575	0.00152753	0.00305505	0.0366635	0.0211677
	High	Start	Zeroed	% Agg	STD High	STD Start	STD Zeroed	STD % Agg	Error Bar
CS	0.192	0.100333	0.0916667	1	0.00458258	0.00251661	0.00522813	0.0806584	0.0465682
HT	0.139333	0.104333	0.035	0.381818	0.00650641	0.00152753	0.00668331	0.0760916	0.0439315
Seq577	0.136667	0.101333	0.0353333	0.385455	0.0011547	0.00057735	0.00129099	0.0261084	0.0150737
Seq578	0.122333	0.107333	0.015	0.163636	0.00152753	0.0011547	0.00191485	0.0228794	0.0132094
Seq579	0.144667	0.111	0.0336667	0.367273	0.00404145	0.001	0.00416333	0.0500159	0.0288767
Seq580	0.124667	0.111667	0.013	0.141818	0.00929157	0.00152753	0.0094163	0.103041	0.0594909
Seq581	0.126333	0.113	0.0133333	0.145455	0.00057735	0.00173205	0.00182574	0.0215758	0.0124568
Seq582	0.134	0.113333	0.0206667	0.225455	0.0043589	0.00057735	0.00439697	0.0496605	0.0286715
Seq583	0.122333	0.113667	0.00866667	0.0945455	0.00251661	0.0023094	0.00341565	0.0376498	0.0217371
Seq584	0.144333	0.113333	0.031	0.338182	0.00208167	0.00152753	0.00258199	0.0341381	0.0197097
Seq585	0.145333	0.116333	0.029	0.316364	0.00057735	0.00057735	0.000816497	0.0201223	0.0116176
Seq586	0.119333	0.111333	0.008	0.0872727	0.0011547	0.0011547	0.00163299	0.0184968	0.0106791
Seq587	0.137	0.108333	0.0286667	0.312727	0.00360555	0.00057735	0.00365148	0.0436452	0.0251986
Seq588	0.13	0.102667	0.0273333	0.298182	0.003	0.00057735	0.00305505	0.0374161	0.0216022
Seq589	0.108333	0.101667	0.00666667	0.0727273	0.00057735	0.00057735	0.000816497	0.00982569	0.00567287
Seq590	0.133	0.106667	0.0263333	0.287273	0.001	0.00057735	0.0011547	0.020667	0.0119321
Seq591	0.134	0.111	0.023	0.250909	0.00608276	0.002	0.00640312	0.0713031	0.0411668
Seq592	0.139	0.114333	0.0246667	0.269091	0.003	0.0011547	0.00321455	0.0382792	0.0221005
Seq593	0.148	0.117333	0.0306667	0.334545	0.00173205	0.00152753	0.0023094	0.0316034	0.0182462
Seq594	0.138333	0.111	0.0273333	0.298182	0.00208167	0.00173205	0.00270801	0.0340874	0.0196804
Seq595	0.146	0.112667	0.0333333	0.363636	0.003	0.00305505	0.00428174	0.0511073	0.0295068
Seq596	0.128	0.113333	0.0146667	0.16	0.003	0.00057735	0.00305505	0.0345546	0.0199501
Seq597	0.160667	0.115	0.0456667	0.498182	0.0011547	0	0.0011547	0.0310805	0.0179443
Seq598	0.147333	0.110667	0.0366667	0.4	0.00208167	0.00251661	0.00326599	0.042307	0.024426
Seq599	0.139667	0.107333	0.0323333	0.352727	0.00251661	0.0011547	0.00276887	0.036292	0.0209532
Seq600	0.118	0.101667	0.0163333	0.178182	0.002	0.00057735	0.00208167	0.0248793	0.014364
