# Supplementary material for: G‐Quadruplexes act as sequence‐dependent protein chaperones
Source: EMBO Rep. 2020 Sep 18;21(10):e49735. doi: 10.15252/embr.201949735 (PMC7534610; doi:10.15252/embr.201949735)
Supplement: Supplementary file 6 — Source Data fore Figure 1 [file EMBR-21-e49735-s004.zip › FIG1_Source_Data/Figure1BCleanedData.xlsx]

## Sheet: Sheet1
Sequence ID	Sequence	% Aggregation	Standard Error
Seq359	GGG GGG GTA ACG GGC TGG TT	0.0414508	0.0137556
Seq394	GGT TGG TGG TGG GGG GAG TG	0.0512821	0.0074122
Seq525	CGG GGC GGG GGT TCG CAA GA	0.0584192	0.00502697
Seq398	GGG GGG CGG TGC GGT AGC GA	0.0622711	0.00745275
Seq373	GTG CGT GGG GTG GGG TTG GT	0.0627451	0.0125177
Seq349	CAC GGG GGG TGG CGT GCG GG	0.0673575	0.00550062
Seq589	GCG GGG GGA GGG AGG AGG GG	0.0727273	0.00567287
Seq371	CGC GCG GGC GCG GGG GAG GG	0.0823529	0.0148428
Seq586	GCG GGG GGT GGG GGG GAG GG	0.0872727	0.0106791
Seq360	CTG CCG ATG GGG AGG GTG GT	0.0880829	0.0208656
Seq567	GGG GGG GCG GCG GGG GGG AG	0.0926641	0.0198299
Seq570	GCT GTG GGG GGG GGG GGT GT	0.0926641	0.0289904
Seq583	CGG GAA GGG GGG GCG GAG GG	0.0945455	0.0217371
Seq515	AAA GGG GCC CGG GGG ATG AG	0.0962199	0.0110713
Seq350	CTA GGA CGG GGT GGG GTG GT	0.11399	0.0166803
Seq361	CGG ATG GGG TGG GTG CTG GA	0.121569	0.016503
Seq573	GGC GGG CGG TGG GGG GTG CG	0.127413	0.0162503
Seq536	GAG GGG GGC TGC CGT TCA CA	0.130435	0.0134084
Seq513	AGT GTA CGG GGG GAT CGG GA	0.130584	0.00564573
Seq523	TGC CGG GGG TTA GGC AGA GG	0.134021	0.0267813
Seq340	GGT AGT TCG GTT GGT GGG GA	0.139896	0.0240517
Seq580	CGG GGG TGG AGG GGG GGG AG	0.141818	0.0594909
Seq330	GGA GTG CTG GTG CCT GGC GG	0.142857	0.0160336
Seq555	CTG CAG GAG GGG GGT GGG CT	0.142857	0.00531917
Seq581	GGA GGC CGG GGG GAG GGC GG	0.145455	0.0124568
Seq332	GTT GGG GCG GAG TCA GGA CG	0.15444	0.018699
Seq596	CGA GGG GGG GGG GCA GAT GG	0.16	0.0199501
Seq316	TGA GGG TGA ACG GGG AGG GG	0.162162	0.0407887
Seq563	TAG GTG GGA GGT GCG GGA GG	0.162162	0.0212029
Seq578	AAG GGG GGC GGG GTG GGG TG	0.163636	0.0132094
Seq557	GGC TCG GTC GGG GGG GTC AT	0.173745	0.0117923
Seq547	GGG GGG TGC CGC ACA TCT AG	0.173913	0.0176971
Seq124	CTG ATG CTG AGC TAA GTG CT	0.175732	0
Seq400	GGG GCC CGG GCG GGG CAG AG	0.175824	0.0110577
Seq600	GGG GAG AAG GGG TGG TTG GA	0.178182	0.014364
Seq528	TTA GAC GTT GGG GGT TGG TC	0.178694	0.0129991
Seq67	TGC GTG CGG GGG CGC CAG TA	0.185022	0.0339882
Seq538	GAC GCG GGG GCT TTG AGA TA	0.186335	0.00953688
Seq357	ATG AGT TGG TGC GTG GGG GA	0.186528	0.0283672
Seq362	AGG GTG GGG CGG GGG GGG GC	0.188235	0.043262
Seq520	CGG GGG TTC CCA GGT AGG TG	0.189003	0.0186534
Seq354	GGT TGT GGG GCT GCT GGA GG	0.196891	0.0306907
Seq345	GGG GTT GGT GGG GGG GTA TA	0.196891	0.0232211
Seq564	GGG GGA GGG GGG AGT GGG GG	0.196911	0.029583
Seq571	CGG TGG TGA GCG GGG GGG CG	0.196911	0.00999848
Seq543	ACC TGT TTG TGG GGG CTA TA	0.204969	0.0148909
Seq407	ATG CTT GAG GGG GGC GGG TG	0.205128	0.028495
Seq380	TGG GGG CTG TGG CAG GCG CA	0.211765	0.0184574
Seq327	GTG GAG GAG TAG GGG CAT GG	0.212355	0.0100318
Seq328	GGG GTG CGC GGG GTG TGG GA	0.212355	0.013787
Seq534	AGG GGG CTG GTA GCC AGA GT	0.214286	0.0151591
Seq576	TGT CGG GCG GGG AGG GGG GG	0.216216	0.0211677
Seq556	GCC ATG CTG GGG GGG TCA GC	0.216216	0.0189374
Seq551	GAT CGG GGG GTC AAT TGT AA	0.217391	0.0128473
Seq562	GGG GAG GGA GGG GGT GTG GT	0.220077	0.0122893
Seq582	GGG GGG GAC GGT GGC GAG GG	0.225455	0.0286715
Seq558	CAC AAA TGG GTG GGG GGT CT	0.227799	0.0284468
Seq344	CCC GGT TGG TTG GGT GGG GT	0.227979	0.0239999
Seq524	AGG ACG GGG GTT GCG CAT CG	0.230241	0.0119898
Seq509	GCA GGG GGG ATT GCA ACA GA	0.233677	0.0146759
Seq541	CGC TGT GTG GGG GCT TAA GG	0.236025	0.0111635
Seq550	CCG GGG GGG TGA CCT AGG CT	0.236025	0.0236354
Seq569	CGG CGC GGG GGG GAG GTG GT	0.239382	0.0373384
Seq83	GGG GGC TAT GTT TGA ACA GC	0.239544	0.0198351
Seq395	GTG CGA TGG GGG AAC GGA TG	0.241758	0.0137566
Seq554	ACT CTA AGG GGG GTC CGA GT	0.243243	0.0282681
Seq561	GGG GGT GTG GGG GGG CCG AG	0.247104	0.015292
Seq560	CAC GGG ATG TGT AGG GGG GT	0.247104	0.0191837
Seq506	GGG GGG ATC TGA GGA ATC AG	0.247423	0.0111406
Seq591	GGG GTA TGG GGG GGG GGA CG	0.250909	0.0411668
Seq333	GAG GGG GTA ATA GTG GTG GG	0.250965	0.0158452
Seq338	TCG GGG GCG GAC CGG TGG CG	0.253886	0.0135161
Seq535	TAG GGG GCT AAT GTT ATA TT	0.254658	0.031037
Seq71	AGA GGT TGG CGT TCC TGG CT	0.255507	0.0294609
Seq511	GTA AAG GGG GGA TCC AGT AC	0.264605	0.0141147
Seq92	CGG TGC GGC TGC TTG CCG TA	0.26616	0.0284453
Seq404	GGT AGC TTG TGC GAT GGG GG	0.267399	0.0157867
Seq402	TGC TGG TCG GGG GGA GTC GG	0.267399	0.0205827
Seq526	AAC ATA CGG GGG TTC GCA TA	0.268041	0.0164611
Seq592	GGG GGG GGG GCC GGG GGG GT	0.269091	0.0221005
Seq544	GGA TCA ATC ACG GGG GCT GT	0.270186	0.0144409
Seq507	CGG GGG GAT ACA AGA ATG TA	0.271478	0.0225398
Seq385	GGG TGG GAT GGC GCG TGA GT	0.274725	0.0101757
Seq512	ATC CGT TGG GGG ATT TAG GT	0.274914	0.0109204
Seq522	CAC GGG GGT TCG TGT TGC CT	0.274914	0.0182159
Seq111	CAG CCG AAG TGT GTT GAC CT	0.27551	0.0338774
Seq548	CGG GGG GTG GCC CCT AAA CA	0.276398	0.0192318
Seq368	GGG ATA TTA GGG GGA GTT AA	0.278431	0.0174151
Seq540	TGA AGT AGG GGG CTT TTC AT	0.279503	0.0157494
Seq346	GTG CCT ATT ACG GGC GGG AG	0.284974	0.0157788
Seq387	TGC GTC TGG GGT GAT GGG GG	0.285714	0.0103208
Seq590	CGA GGG GGG AGG TAC GGA GG	0.287273	0.0119321
Seq553	CAG TCG GGG GGG TAA CAA AA	0.289575	0.0224103
Seq510	CTC CAG GGG GAT TAT GCT GC	0.295533	0.0155898
Seq568	GCG GGG AGG TTG GGG TGG AG	0.297297	0.0267189
Seq529	TTC TGT GTT CGG GGG TTT AG	0.298137	0.015221
Seq588	GGG GGG CGG GAG AGG AAG CG	0.298182	0.0216022
Seq594	TGG TGG TGT GGA GGG GTT GG	0.298182	0.0196804
Seq542	CGT TCT AGC GGG GGC TGT AG	0.301242	0.0171286
Seq518	CAT GCG TTT GAC GGG GGG AT	0.309278	0.00904099
Seq539	AGC CAT GGG GGC TAT TAA AA	0.310559	0.0180123
Seq587	CGG GGG GGA CGG GTG GGG GG	0.312727	0.0251986
Seq559	GCG ACG GTT AAT GGG GGG TT	0.312741	0.0328307
Seq141	CTG CCT TAT ACT GGT TAG GG	0.313808	0.0293876
Seq585	GGG AGG GGG GGG GGG GGT GG	0.316364	0.0116176
Seq320	TTG ACG GCC GGG GGG GGT AC	0.316602	0.0386321
Seq174	CGG TTG GGT GCA ATT ATC TC	0.318584	0
Seq549	GCG GGG GGT TAC GCG ACC GC	0.319876	0.0219371
Seq508	CGA GGG GGA TTC GAT CGG AC	0.323024	0.00988719
Seq375	GGG AGC GTT GGC GCT GGC GC	0.32549	0.0118203
Seq532	TCA TTC CGA ATC GGG GGG TT	0.326087	0.0157607
Seq527	TAT TGA ACG GGG GTT CAC GT	0.32646	0.0195513
Seq91	TTT GGC GCG ATG GTC AGG CT	0.326996	0.0448263
Seq519	GGG GGT TGA TAA CAT GCC CC	0.329897	0.0215872
Seq358	GGT TCG GGG TAG GGT GAT CG	0.331606	0.0187383
Seq325	GGT CAA TCA GGG GCG GGG GG	0.332046	0.0162555
Seq517	GTT GAA TAT CGT GGG GGA TT	0.333333	0.0106227
Seq593	GGG TGG GTG GGG GGG TGG GC	0.334545	0.0182462
Seq531	ATT ATA AAA TGG GGG GGT TC	0.335404	0.0272645
Seq530	CCC ACG ATA TAG GGG GTT TT	0.335404	0.017031
Seq584	TGA GGG CGG GGT GCA GGA CC	0.338182	0.0197097
Seq314	GTT GGG CTG GGG TGC GCT AC	0.339768	0.0338894
Seq388	CGG CTG GTC CGG GGT GGT TC	0.340659	0.00910443
Seq64	TAA GCG TGG GCA GGA ACA AA	0.343612	0.017153
Seq79	CTG GAA AGT TGC GCC CGT CT	0.346008	0.035811
Seq341	ATG GCC GGG GCG GCG AGT GA	0.34715	0.0209665
Seq575	GGG GGG CGG GCG GGC GGG GG	0.34749	0.0111321
Seq254	CAG GGC GTT AGT GGG TCT TC	0.348315	0.0148429
Seq104	TCA GTT TTA TAA CGT GTC GG	0.35034	0.0294073
Seq516	GTC TAG ACC CTG GGG GAT TC	0.350515	0.00911612
Seq599	GGG GAG GCG TGT GCG GGG GG	0.352727	0.0209532
Seq392	GTG GTC CGG GGG CCG GCA GG	0.355311	0.0113168
Seq391	GTG TCA GGC GGT GGG TTG TC	0.355311	0.0124461
Seq147	AGT TGC CCC ACT CTG ACA GG	0.357143	0.0271465
Seq270	GGG AGA TTA ACG GGG GGA GT	0.358209	0.0228347
Seq342	GGG CGG TGA TCC GTG AGC TC	0.362694	0.0406936
Seq355	AAA GGA CGG AGA CCG GGG TA	0.362694	0.0198543
Seq334	GGG GGA ATA CGC ACG GGA GC	0.362934	0.0211599
Seq595	GGG GGG CTT GGG GGG GGG GG	0.363636	0.0295068
Seq505	GGG GGA TAG CAG TCC ATC TT	0.364261	0.0105584
Seq51	GCT ATA CGG GTT TTG TGC GC	0.365639	0.0288101
Seq65	GGG GAA ATG AGA GGC ACC TA	0.365639	0.0240362
Seq533	GGG GGC TAA GGA ACC AAT AT	0.36646	0.0257481
Seq331	CCC CAG GGT CGG GGC TTG GT	0.366795	0.0205058
Seq579	GGA GGG GGG GGG GTG AGG GG	0.367273	0.0288767
Seq160	TGG TCG TGG TGG GTA GTG GG	0.367857	0.0262778
Seq52	GCC AAT TAG TGG GCA GTT TG	0.370044	0.0347164
Seq347	AAT GGG ATG CCA TTT GCT GG	0.378238	0.017953
Seq317	TGG GGG CGG ATG CCT TGG AC	0.378378	0.0489501
Seq239	AAC GCT TGA GCG GGT CGA GA	0.378947	0.0248263
Seq125	AGG AGT TTC GTG TGC TGG AC	0.382845	0
Seq126	TGG ATA AGG GCT CGT AGA GC	0.382845	0
Seq343	GTG GAT AGG CGT GGT GAG GT	0.38342	0.0214362
Seq348	GGT AGG CGG CAG GAG ACC AG	0.38342	0.0117198
Seq514	ACC TTA CGC GGG GGA TGA AT	0.38488	0.0124252
Seq577	GGG GGG TGG GAG GGG GGG GG	0.385455	0.0150737
Seq8	TCT GTC GGG GGT TCT AT	0.386598	0.0657359
Seq120	GAT CCT GTG GCC GAT CTG TG	0.387755	0.0307851
Seq537	CTA CGG GGG CTA CTA CCG TA	0.391304	0.0183118
Seq351	GGG GTA GAA GTG AGA CGC TT	0.393782	0.0149649
Seq326	AGG AGG ATA TCG AGA GGC GA	0.397683	0.0142634
Seq110	GAC CCA CAG GGC GTT GTG CT	0.397959	0.0289774
Seq521	CTG GGG GTT ACA CCC GTG CT	0.398625	0.0139652
Seq352	ATG GGT CAG TAA TGT TCG GG	0.398964	0.0197006
Seq93	GGA CGT CGT CTC GGA GGG TC	0.39924	0.0173935
Seq390	TGG GCT TAA TGG AGG GCG CT	0.399267	0.0120038
Seq598	GGG GGG GTG GGG GGG GGC GG	0.4	0.024426
Seq139	CTG CCG AAG CCT GCT GAT AC	0.401674	0.0370467
Seq365	CGC GGC GGG GAG ATG GCT GG	0.403922	0.0165597
Seq322	AAG AGA TTG GCG TTG GTG AG	0.405405	0.0586854
Seq26	CGC AGG GCA GGG GGA GCC TA	0.406593	0.0302035
Seq201	TCT GCC TTG TGG TAG GGG CC	0.407843	0.0221734
Seq321	GGG TAA TTG GAG GCG GGA TG	0.409266	0.0521189
Seq552	ATC CCG GGG GGT ACG ACC TA	0.409938	0.0250308
Seq376	GAT GGT CGC CTG TAT CGT AT	0.411765	0.0147455
Seq58	TCC ATG CGA CGC CAG AGG AT	0.414097	0.0277435
Seq369	AGC GGG CGG CGA GGC CCG TA	0.419608	0.018163
Seq386	GGT GTA GTG TGG TAC GCC GG	0.421245	0.0123613
Seq291	GGG GTT ATC GAA GAT CCT CT	0.423488	0.0135052
Seq313	ACC TGT CGT TGT ATG GTG GG	0.42471	0.0286348
Seq103	AGA GAG GTG TCT ACG TAC GA	0.42517	0.0351865
Seq118	GTC GAA ACG ATT CCA GAC TG	0.42517	0.0340162
Seq319	GCG TAT AAG GAA TGT GCG TA	0.428571	0.0574244
Seq34	CTT TAA AGG GAG ATA ACG TA	0.428571	0.0698896
Seq284	GTC GAT TTG GGC GGA TTC AG	0.429104	0.0211214
Seq107	CCC TGT CTG CGA TGC GCC TG	0.435374	0.0454983
Seq370	AGA GGG GGT TGG CCC TCC GT	0.439216	0.0172101
Seq123	TTA TTT TGA GGT TTC TAT CA	0.439331	0
Seq127	GGG GAC ATA TAA TTA CAC CG	0.439331	0
Seq39	GCA CGG GAG CGT GGA CCA TA	0.43956	0.0267015
Seq315	GTG TGC GTC GGG GCG CCT GG	0.440154	0.0443289
Seq353	CGG CCG GGC GGG GTC CGG TT	0.440415	0.0159119
Seq250	GTT TAC GGG GAC CGA TGC CA	0.441948	0.0170094
Seq408	GGG ATT GAG GTA GCG ATG AG	0.443223	0.0104071
Seq149	TCG AAA CAG GTC GTG GGG GC	0.446429	0.0295775
Seq195	CAT TCT GCT GGG GAG CTT CT	0.447059	0.0175323
Seq72	TTC AGG CTA CTA AGA TCG AA	0.449339	0.0236397
Seq33	CTA GGG TCA CGT CAT CCC GA	0.450549	0.0975886
Seq183	GGC CAT TTA TCA CCC TCG CA	0.451327	0.0453873
Seq406	TGG GCA TGG CAG TCC GCG GC	0.454212	0.022108
Seq364	GGG CTT TGC ATT TCT ATG GT	0.454902	0.0135467
Seq49	TGG CGT CGG ACG TTC TCG TA	0.45815	0.0290948
Seq50	GTT GAC GGC GTC TCA ATC TC	0.462555	0.0326816
Seq130	GCG GTG ATA TGT CGT ATA CG	0.464435	0
Seq405	TCG CGG CGG GTA TGT GTA GG	0.465201	0.0268653
Seq545	GGG ACA TGC ATA GGG GGC TC	0.468944	0.0258083
Seq336	TGG TTG CGG AAG AGG GTG GG	0.471042	0.0161678
Seq318	GGT GCG CGG TAA TAT TTC TG	0.471042	0.0612349
Seq81	AGT GTC GCA GGG TCT CGC CC	0.475285	0.0345674
Seq59	ATC AAT CCT CCC CTG GGT AT	0.475771	0.0309359
Seq156	GGG CTT CTC TCG CCT AGT GG	0.478571	0.0308521
Seq88	CCC TAT AAG CTG CTC TAA TG	0.479087	0.0237006
Seq397	AGG ACG CTC GCC GTT GGA TG	0.479853	0.0128411
Seq68	ACC GGT AAT CTC CAG TAA TT	0.480176	0.0267051
Seq339	ATG GTA TCG AAA GGG CGC GG	0.481865	0.0234604
Seq381	TGT CGG GGT CGC GGC AGG AG	0.482353	0.0142304
Seq372	GGT AGG ACG TGC TGT GTA GT	0.482353	0.0147609
Seq329	GGG CTC AAG TCG GGG TAC GT	0.482625	0.0164755
Seq566	GGG GGA ACG CGG TAG GGG GG	0.482625	0.0311879
Seq63	GTG GGA TGT CAG ACG TGG AC	0.484581	0.0257573
Seq382	GTC TGT CGG ATG ACG GAG GG	0.486275	0.0143286
Seq105	TCT TAG AGC TAT TTT GTC CT	0.486395	0.0593578
Seq546	AGT ACG CCC ATA AGG GGG CT	0.490683	0.0251389
Seq396	GAG TGG AGG TAG GTT CGC TT	0.494505	0.0120397
Seq35	GAT ACC TAA TCA ATA CGC TA	0.494505	0.0657116
Seq122	GTA CTA ATT TCG TCA TCC GC	0.495816	0
Seq148	AGA TTC TGC GTC GCT ATT TG	0.496429	0.0329111
Seq70	TCG GGG ACA CTA ACG ATC CG	0.497797	0.0334116
Seq597	GGG GGG GTG GGG GGG GAG GG	0.498182	0.0179443
Seq108	ATT CAG AGG CCT CAC TGG AT	0.5	0.0364755
Seq45	GGG CAG CCG CTA TGA TGG GA	0.5	0.0558983
Seq76	CCC ACC TCA ATA GTT GAT TA	0.501901	0.0277089
Seq187	CTA ATG CTC ATT GAG ATC AT	0.504425	0.0515886
Seq41	CGA GAG GGC AAG CTG AGA CA	0.505495	0.0442896
Seq115	GAG GCG GTA CAC CAT CGC AG	0.510204	0.0350888
Seq32	GCA ATA TGC TAT CAG AGC GA	0.510989	0.0498928
Seq169	GAG TTA ACC CGC ATC CGG TA	0.513274	0
Seq180	GGG TCC GTG ACT TAG CCA GG	0.513274	0
Seq565	GGG CGG GGG CGA GAG GGG GC	0.513514	0.0269172
Seq374	TGG CGG GTC GCT GTG GTA TT	0.513725	0.0186709
Seq57	CTA CGG GCT CAG TCG TAC GA	0.515419	0.0358869
Seq78	ATG GAT GAG CAC ACA ACT AA	0.520913	0.039367
Seq335	GGT GTC GGG ACG CGG GAT TT	0.521236	0.0179331
Seq323	CAG GTC GAG GAG TAG GTA GC	0.521236	0.047062
Seq46	TTA GGT GCT ATC GGG TGC TC	0.521978	0.0405373
Seq142	CTC GTC ACG CCC GAC GTA TT	0.527197	0.0403319
Seq106	CTA TAA GAT ACT CGC ATG AG	0.527211	0.0690635
Seq95	TAG AGG ATC CTC TAA GAG AC	0.528517	0.0155115
Seq401	ATT TGC TGG GTT GGC ATT CT	0.531136	0.0156079
Seq48	GGC CAT CCT TGA TCC TTT CG	0.532967	0.0507844
Seq36	CGT TCG CAT CTT ATA CCA TA	0.532967	0.0879857
Seq356	GGC AGT TGG TGA TCT GAG TC	0.533679	0.0155222
Seq159	AGG GGA AGT TGT ATG TCC AT	0.535714	0.0337391
Seq572	GGG GGG GGG GCA AGG GGG GT	0.53668	0.0305662
Seq69	ACC GCA AAT GAA CGA TCG CA	0.537445	0.0334776
Seq128	GAA TTA ATG ACA CTT ACA AG	0.539749	0
Seq173	CCT GCT CTC CCT GGA TCG AA	0.539823	0
Seq393	CGA TTA GTG GCA TCC GAG GG	0.542125	0.0153586
Seq47	TAA CAA CAG TCT GAG TGT CA	0.543956	0.0303177
Seq324	AGT TGT TAG GAT CTA CGG GG	0.544402	0.0529505
Seq211	ACA GAT TAT AGA AGA GTT CT	0.545098	0.0220941
Seq403	GGG GGG GTA CCG GGT GGG AC	0.545788	0.0905973
Seq129	CCG CTC TGC GGA CTG TAG GA	0.546025	0
Seq242	TCC AGT AAG ATT TAT ACG CA	0.546816	0.0313178
Seq77	GTA ACA TAA ATC ATC TTT GA	0.547529	0.0433173
Seq274	ATA GCA GAC CTG CCC GCT TG	0.548507	0.0345864
Seq399	TGG TCG GCG ATT GCC TCC GG	0.549451	0.0308364
Seq267	ATT TGG GTC CAT CGG TTG TA	0.552239	0.0388625
Seq204	TTT TTT TCT GAG GGT TCC GT	0.552941	0.0252681
Seq66	TAA ACG AAA GTT AAG ATC GA	0.555066	0.0346128
Seq198	AAC TAC ATA TAT TCA CGC TG	0.556863	0.0359222
Seq87	GCG TGT ACG TCT GGT GAT AA	0.558935	0.0216746
Seq98	GCT GAA TCC CGA GAA ATC GG	0.564626	0.0402228
Seq112	TCA ATT CAG TTG ATG GAG GA	0.571429	0.0481516
Seq377	GGA GGT CCG GTG CGG GCC CT	0.572549	0.0186985
Seq186	TCT CCA CGA ATT GAC ACC CA	0.575221	0.0469801
Seq143	CGT CCC TAC ACT GTA TAG TT	0.58159	0.053506
Seq287	TGC GGT TAA CAA GCG CGC TG	0.58209	0.0408886
Seq30	CCG CAC CCA TGC TTA GGT GA	0.582418	0.0470004
Seq38	CAC AGC GTA GCC GTT GTC CC	0.582418	0.0574096
Seq188	TAA ACG ACT GGC AGT TCG GA	0.584071	0.0600144
Seq74	CCC GCA ATC GTC AAG AGT CA	0.585551	0.0277334
Seq200	ATA AGT CTA CAT CCA CGA AT	0.588235	0.0272095
Seq138	CTC CTG CTG CCC AGC GAC TC	0.589958	0.0441332
Seq366	TTG GAG GTG AGT TTC CAC CG	0.592157	0.0303336
Seq176	AGT TAA ACG TAG GTG ATA CT	0.59292	0
Seq21	AGG GGT GGT CGC ATT	0.597156	0.0938462
Seq307	CTG CTG AAA GTC ATC GTC CA	0.597865	0.0243276
Seq215	CGC ACC AGC GTA GTA CAT CA	0.6	0.0275628
Seq574	GGG AGG GGA GGG GGG TCG GG	0.602317	0.0234737
Seq253	GTG TCT GCA AAA TAG TCA GA	0.602996	0.021544
Seq60	CAT CCG AGG TTT ACT CCC CC	0.603524	0.032227
Seq167	CCG CCG AAC CCT CAA TCC GA	0.607143	0.042267
Seq55	AAG ACC ATA TGA AGG TGA CG	0.60793	0.042726
Seq114	TAG CAA AGC TAC AAT TTT GG	0.608844	0.039822
Seq121	AGA AAA GAC CAC GGC CTC GA	0.615063	0
Seq132	GCC ATC ACT CGA AGG CCG AT	0.615063	0
Seq389	CCA AGA TTG GTG ATG GAG TA	0.615385	0.0149391
Seq101	CGC GCC CTA TAA TAA CCA AG	0.615646	0.0453587
Seq378	ACG GCG TGA GGA AAT GGG TG	0.615686	0.0277838
Seq53	CGA TAA GGA CAA TAG GAA TG	0.61674	0.0466582
Seq185	AAA CGT GCA GTG CAA CAT AA	0.619469	0.0618511
Seq131	GAA GAG GCT CAG ATG TCG AC	0.621339	0
Seq113	ACC TGA GAC GAC CGT TGA CT	0.622449	0.0458403
Seq134	GCT ATG AGG GTA TGG GCT CT	0.623431	0.0417164
Seq90	AGT TCA CAC CCT TTG TAT GT	0.623574	0.0446303
Seq379	GTC GAA TGG GCG GCG CGC TG	0.631373	0.03237
Seq85	TTG TAC CCT CGT CAC ATT CC	0.638783	0.0317782
Seq238	GTG AAG GGT AAT CAT GCT CT	0.642105	0.046368
Seq155	CCA CGA TGC TTT CTT AAT AA	0.642857	0.0409755
Seq384	ATA ACG CGG TGT TAG GCG TT	0.643137	0.0191532
Seq5	CGG GGA TAT GCG AGC G	0.64433	0.0653786
Seq170	CCT GGT CAA CCG CCT GCT TC	0.646018	0
Seq152	GCC AGC CTC GAC ACA GCT GG	0.646429	0.0405687
Seq210	CCG TTT CTT GTC CTG CAT TA	0.647059	0.0360873
Seq10	ACC GCG GAG GTT CTT	0.649485	0.0633574
Seq116	TGA CCA ACC CTT CAC AAA CG	0.64966	0.0543285
Seq248	TAT TAC GTG CGG GCA AGA AT	0.651685	0.0233822
Seq151	TAG CTC CGT AGT TAG TTT GC	0.657143	0.0437815
Seq162	TGC GGT TCA TAC GCG TGC GC	0.657143	0.0424502
Seq84	AGT CGC TTA AGC ATG GAA CG	0.657795	0.0266786
Seq2	AGT GAG TGT CAA GGG TTG	0.659794	0.045377
Seq286	ACG TGG GAC ACT GGC CCT CA	0.660448	0.0312904
Seq164	TAA TAG ACT GGG TCC GGA TA	0.660714	0.0417581
Seq298	TGT AAG CGT CGT ACC CAT GA	0.661922	0.0250156
Seq288	GGA CAC AGG AGG ACC ACT AA	0.664179	0.0450851
Seq80	CAG GGA TAA CCC AGT GCG TC	0.665399	0.0381735
Seq279	TCT TGA AGT CAA TCC ACT GT	0.66791	0.0374383
Seq136	TTG AAT TAG CTC CTG TGG GT	0.669456	0.0500132
Seq100	GAG CTA ACC ATC ACA ATA TC	0.670068	0.0523705
Seq383	GCT TCG GAA GCT GGG CTC GC	0.670588	0.0213303
Seq273	ATA CTT ACA GTA CTC GAT GG	0.671642	0.0484141
Seq189	TTC CGC CGT GAG ACG TAC GG	0.672566	0.0855038
Seq137	ACG ACT TGT TTT TCT GTA GT	0.67364	0.0507066
Seq154	ATC GCA TCC TAC CAA GCT CG	0.675	0.0433763
Seq308	GCG CCG ACG GGA CTT GAG GC	0.676157	0.0247879
Seq75	GTC ATT CGG GCC TGA AAT TA	0.676806	0.0324091
Seq216	TGA CTG ACT TAA GGT CCA CT	0.678431	0.0255427
Seq292	AGC TGC TAT ATG TGG TCA CC	0.679715	0.0299433
Seq290	ATT TCC GGC AAA CCG ACC TT	0.679715	0.0372897
Seq179	TCG AGC TTA CCG AGG TAA GA	0.681416	0
Seq56	AAA AAT GAT TCA TGG AAC GC	0.682819	0.0484627
Seq275	TAA CCA TTT GAA CCA CAT CG	0.682836	0.0340784
Seq89	TAA TTT AAC AGT CGA AAG GT	0.684411	0.0408159
Seq96	TGT CCG AGC TAG AGG CAG GT	0.684411	0.0338449
Seq140	CCG ACG TCC ACC CTC TAT CC	0.686192	0.0463796
Seq28	GTG AAA ACA GAT ATA TAA AA	0.686813	0.0493183
Seq62	ATC AAT ATT CGA ATA ACA TA	0.687225	0.0395605
Seq337	GGT CAA GTG AGA GCA TAA TC	0.689119	0.023343
Seq266	CCG TGG TGC TCT TAG CTC CA	0.690299	0.0399804
Seq268	CCA TCA GAC CCA GTT CGC GC	0.690299	0.0456698
Seq165	CCG GGA ACT ATA GGG AAT GC	0.692857	0.050373
Seq146	ACC CTA AAC TCG ATT CAG GG	0.692857	0.0563489
Seq280	CCC TCA ATA ATG AGC TGT CG	0.69403	0.0308842
Seq197	CCC TCA AAG GGC GTC GGC TG	0.694118	0.0272717
Seq214	GAA TTA AGT CGT TGG GTT CC	0.694118	0.0272717
Seq73	TCT TAC ATA GCA CCC GAT GG	0.695817	0.0292338
Seq29	TTG TGC TTT AAG GAG ATA CC	0.697802	0.0557295
Seq199	CTG AAT TCC ATA CAT ATT AC	0.698039	0.0305916
Seq202	ACA AGC CTC TGA GGG TCT GC	0.698039	0.0271279
Seq222	GCC ATT TCA ACG AAT ATA CG	0.698246	0.0361172
Seq172	AAT GTA AAC TCG GGA TAA TC	0.699115	0
Seq190	GTA CTT TTG GCA TCC TCA CA	0.699115	0.0452516
Seq294	AGG CTT CGT AGG CCT GCT GT	0.699288	0
Seq40	AGG ACG CTC CCC GTA GTT TC	0.703297	0.0461466
Seq310	GTA CCA CGG GTA CGC CAG AC	0.704626	0.0303634
Seq283	GCC CAG TCG CAC TCC GGC CG	0.705224	0.0429734
Seq194	AGA CCG GGT CCG CGT AGG AT	0.705882	0.0343768
Seq153	GAA CGG ACT CGC ACG ATC GG	0.707143	0.0443225
Seq99	ACT TGG AAA CGG TGC AGA AG	0.707483	0.0496618
Seq236	GGC CGG GCG CCG ATG ACG AG	0.708772	0.0253503
Seq223	GTA GGT CGT TGG GAA CAT TG	0.708772	0.029398
Seq271	AGG ACC ACG CGG CGT TTT GT	0.708955	0.048415
Seq158	AGT CTC ACG GGT CAC GTT CT	0.710714	0.0473204
Seq163	GTA CAG AGC CCT ACA GAG AA	0.710714	0.0469143
Seq117	TAG ACT CAC TTG ATC TCC GG	0.710884	0.050195
Seq82	AGT TGA GAT AAA ATT TAT GT	0.711027	0.0309626
Seq94	CAG TTA AAG CTC CAT TCA AG	0.711027	0.0285326
Seq9	ACC GTC ATC CGC GAG CAA	0.71134	0.0764011
Seq233	CTC CAC TCG CAT AGT TCG TA	0.712281	0.0468939
Seq367	TTG GAA GTG TGC ATT GGT CT	0.713725	0.0275771
Seq31	TTG TTT ATC TCC CTT TTT TT	0.714286	0.0588906
Seq150	ATA ACA GAC CCA CGA CCA GC	0.714286	0.0491123
Seq269	GTA GGA TAT TGC AGC GTC GG	0.716418	0.039454
Seq178	CCA TCG ATA CCG ACC GAG AT	0.716814	0
Seq203	GGA ACC GGA TAG CAG TGC TG	0.717647	0.028102
Seq363	GAT AAT TCC AAT CTC TCA AT	0.721569	0.0268826
Seq226	TAA CGA TGC CAC GTG TTT AG	0.722807	0.027153
Seq196	GCT TCC TGC AAC ACG TTA AT	0.72549	0.0349372
Seq6	CTA TAC CTT GAG ACT CCG C	0.726804	0.0506036
Seq285	GTG TCG TAC GGT GTT ACT AG	0.731343	0.0431517
Seq7	CAA CAA GGC CAG AGA	0.731959	0.0537193
Seq11	CTT TAG ATT CCT CTA	0.731959	0.0730084
Seq12	CAG GGT CAT AAT TCA TAC G	0.731959	0.0496048
Seq227	CGA CTG ACC AAG CAT TGC CC	0.733333	0.0296015
Seq260	GGA CTT GAT GGG CCC AGG TG	0.734082	0.0257067
Seq166	GTG ACA GGC TAC TCT GGC CG	0.735714	0.0518224
Seq224	ATC TAT TCT CGA CAA CTG AG	0.736842	0.0242097
Seq261	CGA ACA AAT CTG GGT AGA CA	0.737828	0.026629
Seq54	ATA AGC CTG TGG TGA CCA TT	0.740088	0.0543863
Seq299	AAC ATC TTC GAC TGT CGA AT	0.740214	0.0275149
Seq302	CGG TTC GCA CTA ACT GCG TG	0.740214	0.0203748
Seq259	AGT CTT GTT GTG ACT CAA CT	0.741573	0.0528335
Seq281	GAC TAA TGA CAG CTT CCC GA	0.742537	0.0493589
Seq282	TTG TGG GTG CAC TAT CCT AC	0.742537	0.0420477
Seq175	TAG TAC CAG CTG GAT ACT GC	0.743363	0
Seq311	ACG ACC GAA TGC GTT TCT AG	0.743772	0.0213776
Seq220	ACC TTT AAG CCA CGA CTG TC	0.74386	0.0277347
Seq272	GAC TCT CCA TGA GAC CGA GT	0.746269	0.0436329
Seq168	GTG AAC GCT TTC CGG ATT CA	0.746429	0.0486259
Seq219	GTA GTA CCG TAA TTA CTA CT	0.747368	0.0325237
Seq228	TCC GGA TAT GGT GCC CAA GA	0.747368	0.0269329
Seq221	GAT GTT CTG GTG CTA ACG GG	0.747368	0.0287032
Seq161	GAG TTC CTC CAC GTG GCT GG	0.75	0.0469748
Seq22	GCA CGG ACT ACT GCC GA	0.753555	0.0559073
Seq241	TGC TGC CCT GCG GTG TTG TG	0.756554	0.0328202
Seq213	TGG CAT TCC GTC CTC GAG AA	0.756863	0.0315085
Seq27	CAT TAC ATC TAT CAT AGG AC	0.758242	0.0597978
Seq18	CGA GCA ATA TTT GCC A	0.758294	0.0507575
Seq19	ACG ACG CCC CAC CTG C	0.758294	0.0487255
Seq246	CAA AGC TAA ACA ACC CTC GA	0.7603	0.0295487
Seq277	TAC GGT TTG CAC CGT GGC GG	0.761194	0.0341577
Seq20	TTC CTC TTC TAT ATC GA	0.763033	0.0545021
Seq225	TGC GAC GCG GTT GGC ACC AG	0.764912	0.035808
Seq16	GTA AAG CCT GCG ATT CGT G	0.767773	0.0578121
Seq157	AGC GGC AAT CGA TCG TGG GT	0.767857	0.0517845
Seq3	AGA GGT GAT AGG AGA AAC	0.768041	0.0331209
Seq306	GTC AGG ACC GAA AGC GTT CC	0.768683	0.0442013
Seq119	AAT AGA ATG CAT GTC GAC AT	0.768707	0.0512673
Seq135	TTA GGC TGG AAT GTT ACA AC	0.769874	0.0470253
Seq171	CGG CAC TTC AAG GAC AAA CC	0.769912	0
Seq182	ACG GCA AGT GAC ACC CAA GT	0.769912	0.0549172
Seq184	GCT TGA GTA CGA TCA AAG CT	0.769912	0.049236
Seq312	CGC AGT TTT CCC TGC TGC GG	0.772242	0.0237633
Seq309	ATA GTC GAC GGA CGA CGC TG	0.772242	0.0262933
Seq305	GAT GAT GTC CGT AGC TTG CC	0.772242	0.0260514
Seq276	GTG TAA GCG TTC CGA TTC CT	0.772388	0.0346303
Seq206	GTA GAT AAC GAA TTG GGC CT	0.772549	0.0322702
Seq4	ATA TCC TGA AGC GGT TAC	0.773196	0.0506449
Seq256	ACG TGC TGA ACA TCC CTA CC	0.775281	0.0341389
Seq257	CAC CGG GCA CCT CCA GTA GT	0.775281	0.0297476
Seq278	TGG TGA TGG TTG GCC TGG AT	0.776119	0.0351858
Seq23	CAC GGA AAC CGT TAA A	0.777251	0.0578341
Seq192	GGC CGA CCT TTT CAG ATC CT	0.778761	0.0493861
Seq177	ATA ATT AAG AGA ACG ATA CT	0.778761	0
Seq191	GTC TAG TAC GAT CCA AGA AA	0.778761	0.0635617
Seq232	GGT TTC ACA GAT CCA ATG GC	0.778947	0.026944
Seq145	TCC CTC ATG GTT CGG TTA GC	0.782143	0.0497406
Seq234	TGG GAC CCA CTG CAA TTA AT	0.782456	0.0300667
Seq262	AAC AGT TAG CGA CGT AGG TT	0.782772	0.0275271
Seq303	AAA CGA CGT TAT AAT GGT CT	0.786477	0.0381424
Seq17	ATC CGG TAC CAA TAT	0.78673	0.0546649
Seq231	TAG TAG CTG CCC TGC GAG GG	0.789474	0.0354984
Seq293	AAC CCC CGG TCT TAG AAA GG	0.790036	0.0341713
Seq295	GAA TAC TCG AGT CGT CCG TC	0.790036	0.0302389
Seq102	TGA CGC TGC GGA TAC GCA TC	0.792517	0.0536212
Seq235	GTC AGG ATA ATC TGA TTG AT	0.792982	0.0413412
Seq296	CCG GAC GCC CAA GAA TAG AC	0.793594	0.0294596
Seq304	GAC AGT GAA CCC ATG TTG AT	0.793594	0.0257922
Seq263	TCT CAC GTA AGG GAA AGC GC	0.794007	0.0283844
Seq251	TTA CTC GCG CAT TAA AGG TC	0.794007	0.0283844
Seq43	TAC ACA GTT CTA TAA GAC GC	0.796703	0.0613289
Seq44	GAC GTA TCC ACT TGC CCC TG	0.796703	0.0499327
Seq300	AGA GCG CCA CCG CAG GTG GC	0.797153	0.0286596
Seq301	CGC TAG ACC TGT ATT GAT TT	0.797153	0.0273017
Seq144	TGG ACC ACA CAA GGA ATT AC	0.799163	0.0502797
Seq297	TTA ACC AGC TGA GCG AGA CC	0.80427	0.0229302
Seq15	TCA CCG GAC TGG ACA	0.810427	0.0444377
Seq244	TAC CAG TTA GCC AGA AGC GT	0.812734	0.0464545
Seq229	TCT TAT CTG TCC GAA TGT CC	0.814035	0.0290748
Seq230	AGG TTG AAG ACA CAT GCT AT	0.814035	0.0271024
Seq61	TTA GTA CCC TCA CAT CTC GT	0.814978	0.0428042
Seq133	GCT GCG CGT CTA GTT TAT AG	0.8159	0.0634773
Seq97	GAC TTT AGT TGC CCC AAT TA	0.816327	0.0628324
Seq249	AAC TGA CAG CGT CCG AAC CC	0.816479	0.0325069
Seq247	TAG TGC ATG TGA TTC AGA GC	0.82397	0.0307285
Seq264	CAT GGT TCG AGC CCA TAC CG	0.831461	0.0297997
Seq265	TCT AGC GCC CTA TTG AAA GA	0.835821	0.0413841
Seq14	GAC CCC TCT ACC TTG TGT	0.838863	0.0495891
Seq212	TGG ACT CAC TAA ATC CTA AC	0.839216	0.0324296
Seq289	AAT GTA ACC CGT TGT AGC TT	0.839858	0.0282265
Seq245	GAG CGT AGA GAC AAC AGC TA	0.842697	0.0328247
Seq240	GTA CCT AAA TAG ACA ATC AC	0.845614	0.0371442
Seq86	AAT CTA TCC CAA ATA CCC AC	0.847909	0.0395622
Seq237	AAA CGA AGG GCC GTC TCG AT	0.849123	0.0281938
Seq218	GTA AAT CAA GGA AAT TCT AG	0.852632	0.0371444
Seq193	AGT ACC TAT AGG ACG AAC GA	0.854902	0.0414607
Seq208	TGA GCC CAA AGA ATG CGG AG	0.854902	0.0336838
Seq243	TCA GTA GCC ATG AGT GAA AC	0.857678	0.0415121
Seq258	CAC AAG AGT ACG ATA ACA AG	0.857678	0.0336764
Seq24	GCT AAT CTC TAA TAG	0.862559	0.0489197
Seq207	CAG AGA GGT GAC GTG AAG GC	0.862745	0.035725
Seq217	AGC AAG CAT CTT GAG ATA AC	0.866667	0.0289539
Seq181	AAC CCG GAA CGC AAT GCA GG	0.867257	0.0547822
Seq13	CAG CCC CGA CTA TCA GGT T	0.867299	0.0419017
Seq255	TAA CAG TAA GGA GAA AGG CG	0.872659	0.034717
Seq252	AAC AAA ATA ACT CCA CCG GC	0.88015	0.0343209
Seq209	GAT ATA GCT GGA GTA CAA CC	0.886275	0.0352273
Seq42	AAC GAA AGA ACA TAA TCT CG	0.906593	0.0709375
Seq1	AGA GCT GAA ATT GCT AAA	0.917526	0.0389499
Seq25	GCT CCG GCC AAT TAA GAC TT	0.928571	0.0515878
Seq109	TTA ACA TAA TCG TGC AGC AG	0.965986	0.0645183
Seq37	CTA CAT ACG CCC AGA GGT AC	0.983516	0.06666
Seq205	CCA CGA CTG CAG AGG TAT GT	0.984314	0.147786

## Sheet: Sheet2
Seq409	CTG ATG CTG AGC TAA GTG CT
Seq410	TGC GTG CGG GGG CGC CAG TA
Seq411	GGG GGC TAT GTT TGA ACA GC
Seq412	AGA GGT TGG CGT TCC TGG CT
Seq413	CGG TGC GGC TGC TTG CCG TA
Seq414	CAG CCG AAG TGT GTT GAC CT
Seq415	CTG CCT TAT ACT GGT TAG GG
Seq416	CGG TTG GGT GCA ATT ATC TC
Seq417	TTT GGC GCG ATG GTC AGG CT
Seq418	TAA GCG TGG GCA GGA ACA AA
Seq419	CTG GAA AGT TGC GCC CGT CT
Seq420	CAG GGC GTT AGT GGG TCT TC
Seq421	TCA GTT TTA TAA CGT GTC GG
Seq422	AGT TGC CCC ACT CTG ACA GG
Seq423	GGG AGA TTA ACG GGG GGA GT
Seq424	GCT ATA CGG GTT TTG TGC GC
Seq425	GGG GAA ATG AGA GGC ACC TA
Seq426	TGG TCG TGG TGG GTA GTG GG
Seq427	GCC AAT TAG TGG GCA GTT TG
Seq428	AAC GCT TGA GCG GGT CGA GA
Seq429	AGG AGT TTC GTG TGC TGG AC
Seq430	TGG ATA AGG GCT CGT AGA GC
Seq431	TCT GTC GGG GGT TCT AT
Seq432	GAT CCT GTG GCC GAT CTG TG
Seq433	GAC CCA CAG GGC GTT GTG CT
Seq434	GGA CGT CGT CTC GGA GGG TC
Seq435	CTG CCG AAG CCT GCT GAT AC
Seq436	CGC AGG GCA GGG GGA GCC TA
Seq437	TCT GCC TTG TGG TAG GGG CC
Seq438	TCC ATG CGA CGC CAG AGG AT
Seq439	GGG GTT ATC GAA GAT CCT CT
Seq440	AGA GAG GTG TCT ACG TAC GA
Seq441	GTC GAA ACG ATT CCA GAC TG
Seq442	CTT TAA AGG GAG ATA ACG TA
Seq443	GTC GAT TTG GGC GGA TTC AG
Seq444	CCC TGT CTG CGA TGC GCC TG
Seq445	TTA TTT TGA GGT TTC TAT CA
Seq446	GGG GAC ATA TAA TTA CAC CG
Seq447	GCA CGG GAG CGT GGA CCA TA
Seq448	GTT TAC GGG GAC CGA TGC CA
Seq449	TCG AAA CAG GTC GTG GGG GC
Seq450	CAT TCT GCT GGG GAG CTT CT
Seq451	TTC AGG CTA CTA AGA TCG AA
Seq452	CTA GGG TCA CGT CAT CCC GA
Seq453	GGC CAT TTA TCA CCC TCG CA
Seq454	TGG CGT CGG ACG TTC TCG TA
Seq455	GTT GAC GGC GTC TCA ATC TC
Seq456	GCG GTG ATA TGT CGT ATA CG
Seq457	CCA CGA CTG CAG AGG TAT GT
Seq458	CTA CAT ACG CCC AGA GGT AC
Seq459	TTA ACA TAA TCG TGC AGC AG
Seq460	GCT CCG GCC AAT TAA GAC TT
Seq461	AGA GCT GAA ATT GCT AAA
Seq462	AAC GAA AGA ACA TAA TCT CG
Seq463	GAT ATA GCT GGA GTA CAA CC
Seq464	AAC AAA ATA ACT CCA CCG GC
Seq465	TAA CAG TAA GGA GAA AGG CG
Seq466	CAG CCC CGA CTA TCA GGT T
Seq467	AAC CCG GAA CGC AAT GCA GG
Seq468	AGC AAG CAT CTT GAG ATA AC
Seq469	CAG AGA GGT GAC GTG AAG GC
Seq470	GCT AAT CTC TAA TAG
Seq471	CAC AAG AGT ACG ATA ACA AG
Seq472	TCA GTA GCC ATG AGT GAA AC
Seq473	TGA GCC CAA AGA ATG CGG AG
Seq474	AGT ACC TAT AGG ACG AAC GA
Seq475	GTA AAT CAA GGA AAT TCT AG
Seq476	AAA CGA AGG GCC GTC TCG AT
Seq477	AAT CTA TCC CAA ATA CCC AC
Seq478	GTA CCT AAA TAG ACA ATC AC
Seq479	GAG CGT AGA GAC AAC AGC TA
Seq480	AAT GTA ACC CGT TGT AGC TT
Seq481	TGG ACT CAC TAA ATC CTA AC
Seq482	GAC CCC TCT ACC TTG TGT
Seq483	TCT AGC GCC CTA TTG AAA GA
Seq484	CAT GGT TCG AGC CCA TAC CG
Seq485	TAG TGC ATG TGA TTC AGA GC
Seq486	AAC TGA CAG CGT CCG AAC CC
Seq487	GAC TTT AGT TGC CCC AAT TA
Seq488	GCT GCG CGT CTA GTT TAT AG
Seq489	TTA GTA CCC TCA CAT CTC GT
Seq490	AGG TTG AAG ACA CAT GCT AT
Seq491	TCT TAT CTG TCC GAA TGT CC
Seq492	TAC CAG TTA GCC AGA AGC GT
Seq493	TCA CCG GAC TGG ACA
Seq494	TTA ACC AGC TGA GCG AGA CC
Seq495	TGG ACC ACA CAA GGA ATT AC
Seq496	CGC TAG ACC TGT ATT GAT TT
Seq497	AGA GCG CCA CCG CAG GTG GC
Seq498	TAC ACA GTT CTA TAA GAC GC
Seq499	GAC GTA TCC ACT TGC CCC TG
Seq500	TTA CTC GCG CAT TAA AGG TC
Seq501	TCT CAC GTA AGG GAA AGC GC
Seq502	GAC AGT GAA CCC ATG TTG AT
Seq503	CCG GAC GCC CAA GAA TAG AC
Seq504	GTC AGG ATA ATC TGA TTG AT
