# Supplementary material for: G‐Quadruplexes act as sequence‐dependent protein chaperones
Source: EMBO Rep. 2020 Sep 18;21(10):e49735. doi: 10.15252/embr.201949735 (PMC7534610; doi:10.15252/embr.201949735)
Supplement: Supplementary file 6 — Source Data fore Figure 1 [file EMBR-21-e49735-s004.zip › FIG1_Source_Data/Seq121-144.xlsx]

## Sheet: Sheet1
Kinetic read	B1	C1			B2	C2			B3	C3			B4	C4			B5	C5			B6	C6			B7	C7			B8	C8			B9	C9			B10	C10			B11	C11			B12	C12			D1
00:00:03	0.096	0.098	0.097		0.102	0.103	0.1025		0.107	0.108	0.1075		0.111	0.107	0.109		0.11	0.108	0.109		0.11	0.113	0.1115		0.11	0.109	0.1095		0.11	0.109	0.1095		0.109	0.113	0.111		0.106	0.107	0.1065		0.104	0.103	0.1035		0.097	0.098	0.0975		0.097
00:00:39	0.096	0.098	0.097		0.104	0.102	0.103		0.107	0.107	0.107		0.111	0.107	0.109		0.109	0.108	0.1085		0.11	0.112	0.111		0.11	0.109	0.1095		0.111	0.109	0.11		0.109	0.114	0.1115		0.106	0.107	0.1065		0.104	0.103	0.1035		0.097	0.097	0.097		0.097
00:01:15	0.096	0.099	0.0975		0.102	0.103	0.1025		0.107	0.108	0.1075		0.111	0.107	0.109		0.11	0.108	0.109		0.11	0.112	0.111		0.11	0.109	0.1095		0.111	0.109	0.11		0.109	0.114	0.1115		0.106	0.107	0.1065		0.104	0.103	0.1035		0.097	0.098	0.0975		0.097
00:01:51	0.096	0.098	0.097		0.104	0.103	0.1035		0.107	0.107	0.107		0.111	0.107	0.109		0.109	0.108	0.1085		0.11	0.112	0.111		0.11	0.109	0.1095		0.11	0.109	0.1095		0.109	0.114	0.1115		0.106	0.107	0.1065		0.104	0.103	0.1035		0.097	0.097	0.097		0.097
00:02:27	0.096	0.098	0.097		0.103	0.103	0.103		0.106	0.11	0.108		0.11	0.107	0.1085		0.109	0.108	0.1085		0.11	0.112	0.111		0.11	0.108	0.109		0.11	0.109	0.1095		0.109	0.114	0.1115		0.106	0.107	0.1065		0.103	0.103	0.103		0.097	0.097	0.097		0.097
00:03:03	0.096	0.1	0.098		0.102	0.103	0.1025		0.106	0.11	0.108		0.11	0.107	0.1085		0.109	0.107	0.108		0.11	0.112	0.111		0.11	0.108	0.109		0.11	0.109	0.1095		0.108	0.114	0.111		0.106	0.107	0.1065		0.103	0.103	0.103		0.097	0.097	0.097		0.097
00:03:39	0.096	0.098	0.097		0.102	0.103	0.1025		0.106	0.107	0.1065		0.11	0.107	0.1085		0.109	0.107	0.108		0.11	0.113	0.1115		0.11	0.108	0.109		0.11	0.109	0.1095		0.109	0.114	0.1115		0.106	0.107	0.1065		0.103	0.103	0.103		0.097	0.097	0.097		0.097
00:04:15	0.096	0.1	0.098		0.103	0.103	0.103		0.106	0.11	0.108		0.11	0.107	0.1085		0.109	0.107	0.108		0.11	0.113	0.1115		0.109	0.108	0.1085		0.11	0.109	0.1095		0.109	0.114	0.1115		0.106	0.107	0.1065		0.103	0.103	0.103		0.097	0.097	0.097		0.097
00:04:51	0.096	0.098	0.097		0.104	0.102	0.103		0.106	0.107	0.1065		0.11	0.107	0.1085		0.109	0.107	0.108		0.109	0.112	0.1105		0.109	0.108	0.1085		0.11	0.109	0.1095		0.108	0.114	0.111		0.106	0.107	0.1065		0.103	0.102	0.1025		0.096	0.097	0.0965		0.097
00:05:27	0.096	0.099	0.0975		0.103	0.102	0.1025		0.106	0.107	0.1065		0.11	0.107	0.1085		0.109	0.107	0.108		0.109	0.112	0.1105		0.109	0.108	0.1085		0.11	0.109	0.1095		0.108	0.114	0.111		0.106	0.107	0.1065		0.103	0.102	0.1025		0.096	0.097	0.0965		0.097
00:06:03	0.096	0.098	0.097		0.101	0.103	0.102		0.106	0.107	0.1065		0.11	0.107	0.1085		0.109	0.107	0.108		0.109	0.112	0.1105		0.109	0.108	0.1085		0.11	0.109	0.1095		0.108	0.114	0.111		0.105	0.107	0.106		0.103	0.102	0.1025		0.096	0.097	0.0965		0.096
00:06:39	0.096	0.098	0.097		0.103	0.102	0.1025		0.106	0.107	0.1065		0.11	0.107	0.1085		0.109	0.107	0.108		0.109	0.112	0.1105		0.109	0.108	0.1085		0.11	0.109	0.1095		0.108	0.114	0.111		0.105	0.107	0.106		0.103	0.102	0.1025		0.096	0.097	0.0965		0.096
00:07:15	0.096	0.099	0.0975		0.101	0.102	0.1015		0.106	0.107	0.1065		0.109	0.107	0.108		0.109	0.107	0.108		0.109	0.113	0.111		0.109	0.108	0.1085		0.11	0.109	0.1095		0.108	0.114	0.111		0.106	0.107	0.1065		0.103	0.102	0.1025		0.096	0.097	0.0965		0.097
00:07:51	0.095	0.099	0.097		0.102	0.102	0.102		0.105	0.107	0.106		0.109	0.107	0.108		0.109	0.107	0.108		0.109	0.112	0.1105		0.109	0.108	0.1085		0.11	0.108	0.109		0.108	0.114	0.111		0.105	0.106	0.1055		0.103	0.102	0.1025		0.096	0.097	0.0965		0.096
00:08:27	0.096	0.098	0.097		0.101	0.102	0.1015		0.105	0.107	0.106		0.109	0.107	0.108		0.109	0.107	0.108		0.109	0.112	0.1105		0.109	0.108	0.1085		0.11	0.108	0.109		0.108	0.114	0.111		0.105	0.106	0.1055		0.103	0.102	0.1025		0.096	0.097	0.0965		0.096
00:09:03	0.096	0.099	0.0975		0.101	0.102	0.1015		0.105	0.107	0.106		0.109	0.107	0.108		0.109	0.107	0.108		0.109	0.112	0.1105		0.109	0.108	0.1085		0.11	0.109	0.1095		0.108	0.114	0.111		0.105	0.106	0.1055		0.103	0.102	0.1025		0.096	0.097	0.0965		0.096
00:09:39	0.095	0.098	0.0965		0.101	0.102	0.1015		0.105	0.107	0.106		0.109	0.107	0.108		0.109	0.107	0.108		0.109	0.111	0.11		0.109	0.108	0.1085		0.11	0.108	0.109		0.108	0.113	0.1105		0.105	0.106	0.1055		0.103	0.102	0.1025		0.096	0.097	0.0965		0.096
00:10:15	0.096	0.098	0.097		0.101	0.102	0.1015		0.105	0.107	0.106		0.109	0.107	0.108		0.109	0.107	0.108		0.109	0.112	0.1105		0.109	0.108	0.1085		0.11	0.108	0.109		0.108	0.114	0.111		0.105	0.106	0.1055		0.103	0.102	0.1025		0.096	0.097	0.0965		0.097
00:10:51	0.095	0.098	0.0965		0.102	0.102	0.102		0.105	0.107	0.106		0.109	0.107	0.108		0.109	0.107	0.108		0.109	0.111	0.11		0.109	0.108	0.1085		0.11	0.108	0.109		0.108	0.114	0.111		0.105	0.106	0.1055		0.103	0.102	0.1025		0.096	0.096	0.096		0.096
00:11:27	0.095	0.098	0.0965		0.102	0.103	0.1025		0.105	0.106	0.1055		0.109	0.107	0.108		0.109	0.107	0.108		0.109	0.111	0.11		0.109	0.108	0.1085		0.11	0.108	0.109		0.108	0.114	0.111		0.105	0.106	0.1055		0.103	0.102	0.1025		0.096	0.097	0.0965		0.096
00:12:03	0.096	0.099	0.0975		0.101	0.103	0.102		0.105	0.107	0.106		0.109	0.107	0.108		0.109	0.107	0.108		0.109	0.112	0.1105		0.109	0.108	0.1085		0.11	0.108	0.109		0.108	0.114	0.111		0.105	0.106	0.1055		0.103	0.102	0.1025		0.096	0.097	0.0965		0.096
00:12:39	0.095	0.099	0.097		0.103	0.102	0.1025		0.105	0.107	0.106		0.109	0.106	0.1075		0.109	0.107	0.108		0.109	0.112	0.1105		0.109	0.108	0.1085		0.11	0.108	0.109		0.108	0.114	0.111		0.105	0.106	0.1055		0.103	0.102	0.1025		0.096	0.097	0.0965		0.096
00:13:15	0.095	0.099	0.097		0.103	0.102	0.1025		0.105	0.107	0.106		0.109	0.107	0.108		0.109	0.107	0.108		0.109	0.111	0.11		0.109	0.108	0.1085		0.11	0.108	0.109		0.108	0.114	0.111		0.105	0.106	0.1055		0.103	0.102	0.1025		0.096	0.096	0.096		0.096
00:13:51	0.095	0.098	0.0965		0.101	0.102	0.1015		0.105	0.106	0.1055		0.109	0.107	0.108		0.108	0.107	0.1075		0.109	0.111	0.11		0.109	0.108	0.1085		0.11	0.108	0.109		0.108	0.113	0.1105		0.105	0.106	0.1055		0.103	0.102	0.1025		0.096	0.096	0.096		0.096
00:14:27	0.095	0.098	0.0965		0.102	0.103	0.1025		0.105	0.107	0.106		0.109	0.107	0.108		0.109	0.107	0.108		0.109	0.111	0.11		0.109	0.108	0.1085		0.11	0.108	0.109		0.108	0.113	0.1105		0.105	0.106	0.1055		0.103	0.102	0.1025		0.096	0.096	0.096		0.096
00:15:03	0.095	0.098	0.0965		0.102	0.103	0.1025		0.105	0.106	0.1055		0.109	0.106	0.1075		0.109	0.107	0.108		0.109	0.111	0.11		0.109	0.108	0.1085		0.109	0.108	0.1085		0.108	0.114	0.111		0.105	0.106	0.1055		0.103	0.102	0.1025		0.096	0.096	0.096		0.096
00:15:39	0.095	0.098	0.0965		0.101	0.103	0.102		0.104	0.107	0.1055		0.109	0.106	0.1075		0.109	0.107	0.108		0.109	0.111	0.11		0.109	0.108	0.1085		0.11	0.108	0.109		0.108	0.114	0.111		0.105	0.106	0.1055		0.103	0.102	0.1025		0.096	0.096	0.096		0.096
00:16:15	0.095	0.098	0.0965		0.101	0.103	0.102		0.104	0.106	0.105		0.108	0.106	0.107		0.108	0.107	0.1075		0.109	0.111	0.11		0.108	0.108	0.108		0.11	0.108	0.109		0.108	0.113	0.1105		0.105	0.106	0.1055		0.103	0.102	0.1025		0.096	0.096	0.096		0.096
00:16:51	0.095	0.098	0.0965		0.101	0.102	0.1015		0.105	0.106	0.1055		0.109	0.106	0.1075		0.109	0.107	0.108		0.109	0.111	0.11		0.109	0.108	0.1085		0.11	0.108	0.109		0.108	0.113	0.1105		0.105	0.106	0.1055		0.103	0.102	0.1025		0.096	0.096	0.096		0.096
00:17:27	0.095	0.098	0.0965		0.101	0.102	0.1015		0.104	0.106	0.105		0.108	0.106	0.107		0.109	0.107	0.108		0.109	0.111	0.11		0.109	0.107	0.108		0.11	0.108	0.109		0.108	0.113	0.1105		0.105	0.106	0.1055		0.103	0.102	0.1025		0.096	0.096	0.096		0.096
00:18:03	0.095	0.098	0.0965		0.102	0.102	0.102		0.104	0.106	0.105		0.108	0.106	0.107		0.109	0.107	0.108		0.109	0.111	0.11		0.109	0.107	0.108		0.11	0.108	0.109		0.108	0.113	0.1105		0.105	0.106	0.1055		0.103	0.102	0.1025		0.096	0.096	0.096		0.096
00:18:39	0.095	0.098	0.0965		0.101	0.102	0.1015		0.104	0.106	0.105		0.109	0.106	0.1075		0.109	0.107	0.108		0.109	0.111	0.11		0.109	0.107	0.108		0.11	0.108	0.109		0.108	0.113	0.1105		0.105	0.106	0.1055		0.103	0.102	0.1025		0.096	0.096	0.096		0.096
00:19:15	0.095	0.098	0.0965		0.101	0.102	0.1015		0.105	0.106	0.1055		0.109	0.106	0.1075		0.109	0.107	0.108		0.109	0.111	0.11		0.109	0.108	0.1085		0.11	0.108	0.109		0.108	0.114	0.111		0.105	0.106	0.1055		0.103	0.102	0.1025		0.096	0.097	0.0965		0.096
00:19:51	0.095	0.098	0.0965		0.101	0.103	0.102		0.105	0.106	0.1055		0.109	0.106	0.1075		0.109	0.107	0.108		0.109	0.111	0.11		0.109	0.108	0.1085		0.11	0.108	0.109		0.108	0.114	0.111		0.105	0.106	0.1055		0.103	0.102	0.1025		0.096	0.096	0.096		0.096
00:20:27	0.095	0.098	0.0965		0.101	0.102	0.1015		0.105	0.106	0.1055		0.109	0.106	0.1075		0.109	0.107	0.108		0.109	0.111	0.11		0.109	0.108	0.1085		0.11	0.108	0.109		0.108	0.114	0.111		0.105	0.106	0.1055		0.103	0.102	0.1025		0.096	0.096	0.096		0.096
00:21:03	0.096	0.098	0.097		0.102	0.103	0.1025		0.105	0.107	0.106		0.109	0.106	0.1075		0.109	0.107	0.108		0.109	0.111	0.11		0.109	0.108	0.1085		0.11	0.108	0.109		0.108	0.114	0.111		0.105	0.106	0.1055		0.103	0.102	0.1025		0.096	0.097	0.0965		0.096
00:21:39	0.096	0.098	0.097		0.102	0.102	0.102		0.105	0.106	0.1055		0.109	0.106	0.1075		0.109	0.107	0.108		0.109	0.111	0.11		0.109	0.108	0.1085		0.11	0.108	0.109		0.108	0.114	0.111		0.105	0.106	0.1055		0.103	0.102	0.1025		0.096	0.096	0.096		0.096
00:22:15	0.095	0.098	0.0965		0.101	0.102	0.1015		0.104	0.106	0.105		0.109	0.106	0.1075		0.109	0.107	0.108		0.109	0.111	0.11		0.109	0.107	0.108		0.11	0.108	0.109		0.108	0.113	0.1105		0.105	0.106	0.1055		0.103	0.102	0.1025		0.096	0.096	0.096		0.096
00:22:51	0.096	0.098	0.097		0.102	0.102	0.102		0.104	0.106	0.105		0.109	0.106	0.1075		0.109	0.107	0.108		0.109	0.111	0.11		0.109	0.107	0.108		0.11	0.108	0.109		0.108	0.114	0.111		0.105	0.106	0.1055		0.103	0.102	0.1025		0.096	0.097	0.0965		0.096
00:23:27	0.096	0.099	0.0975		0.102	0.102	0.102		0.105	0.107	0.106		0.109	0.106	0.1075		0.109	0.107	0.108		0.109	0.111	0.11		0.109	0.108	0.1085		0.11	0.108	0.109		0.108	0.113	0.1105		0.105	0.106	0.1055		0.103	0.102	0.1025		0.096	0.097	0.0965		0.096
00:24:03	0.095	0.099	0.097		0.102	0.102	0.102		0.104	0.106	0.105		0.108	0.106	0.107		0.108	0.107	0.1075		0.109	0.11	0.1095		0.109	0.107	0.108		0.11	0.108	0.109		0.108	0.113	0.1105		0.105	0.106	0.1055		0.103	0.102	0.1025		0.096	0.096	0.096		0.096
00:24:39	0.096	0.099	0.0975		0.102	0.103	0.1025		0.104	0.107	0.1055		0.109	0.106	0.1075		0.108	0.107	0.1075		0.109	0.11	0.1095		0.109	0.108	0.1085		0.11	0.108	0.109		0.108	0.114	0.111		0.105	0.106	0.1055		0.103	0.102	0.1025		0.096	0.097	0.0965		0.097
00:25:15	0.096	0.099	0.0975		0.102	0.103	0.1025		0.105	0.107	0.106		0.109	0.106	0.1075		0.109	0.107	0.108		0.109	0.111	0.11		0.109	0.108	0.1085		0.11	0.108	0.109		0.108	0.114	0.111		0.105	0.106	0.1055		0.103	0.102	0.1025		0.096	0.097	0.0965		0.097
00:25:51	0.096	0.099	0.0975		0.102	0.103	0.1025		0.104	0.107	0.1055		0.108	0.106	0.107		0.109	0.107	0.108		0.109	0.11	0.1095		0.109	0.107	0.108		0.11	0.108	0.109		0.108	0.114	0.111		0.105	0.106	0.1055		0.103	0.102	0.1025		0.096	0.097	0.0965		0.097
00:26:27	0.096	0.1	0.098		0.102	0.102	0.102		0.105	0.107	0.106		0.108	0.106	0.107		0.109	0.107	0.108		0.109	0.11	0.1095		0.109	0.107	0.108		0.11	0.108	0.109		0.108	0.114	0.111		0.105	0.106	0.1055		0.103	0.102	0.1025		0.096	0.097	0.0965		0.097
00:27:03	0.096	0.1	0.098		0.102	0.103	0.1025		0.105	0.107	0.106		0.109	0.106	0.1075		0.109	0.107	0.108		0.109	0.111	0.11		0.109	0.108	0.1085		0.11	0.108	0.109		0.108	0.114	0.111		0.105	0.106	0.1055		0.103	0.103	0.103		0.097	0.098	0.0975		0.097
00:27:39	0.096	0.101	0.0985		0.102	0.103	0.1025		0.105	0.107	0.106		0.109	0.106	0.1075		0.109	0.107	0.108		0.109	0.111	0.11		0.109	0.108	0.1085		0.11	0.108	0.109		0.108	0.114	0.111		0.105	0.106	0.1055		0.103	0.103	0.103		0.096	0.098	0.097		0.098
00:28:15	0.097	0.101	0.099		0.102	0.103	0.1025		0.105	0.107	0.106		0.109	0.106	0.1075		0.109	0.107	0.108		0.109	0.111	0.11		0.109	0.108	0.1085		0.11	0.108	0.109		0.108	0.114	0.111		0.105	0.106	0.1055		0.103	0.103	0.103		0.097	0.098	0.0975		0.098
00:28:51	0.097	0.102	0.0995		0.102	0.103	0.1025		0.105	0.107	0.106		0.109	0.106	0.1075		0.109	0.107	0.108		0.109	0.111	0.11		0.109	0.108	0.1085		0.11	0.109	0.1095		0.108	0.114	0.111		0.105	0.106	0.1055		0.103	0.103	0.103		0.097	0.099	0.098		0.098
00:29:27	0.097	0.103	0.1		0.102	0.103	0.1025		0.105	0.107	0.106		0.108	0.106	0.107		0.108	0.107	0.1075		0.109	0.111	0.11		0.109	0.107	0.108		0.11	0.108	0.109		0.108	0.114	0.111		0.105	0.106	0.1055		0.103	0.104	0.1035		0.097	0.1	0.0985		0.099
00:30:03	0.098	0.103	0.1005		0.102	0.103	0.1025		0.105	0.107	0.106		0.109	0.107	0.108		0.109	0.107	0.108		0.109	0.111	0.11		0.109	0.108	0.1085		0.11	0.109	0.1095		0.108	0.115	0.1115		0.105	0.107	0.106		0.104	0.104	0.104		0.097	0.1	0.0985		0.1
00:30:39	0.098	0.104	0.101		0.102	0.103	0.1025		0.105	0.107	0.106		0.109	0.106	0.1075		0.109	0.107	0.108		0.109	0.111	0.11		0.109	0.108	0.1085		0.11	0.109	0.1095		0.108	0.115	0.1115		0.105	0.107	0.106		0.104	0.105	0.1045		0.098	0.101	0.0995		0.1
00:31:15	0.098	0.105	0.1015		0.102	0.103	0.1025		0.105	0.107	0.106		0.109	0.106	0.1075		0.109	0.107	0.108		0.109	0.111	0.11		0.109	0.108	0.1085		0.11	0.109	0.1095		0.108	0.115	0.1115		0.105	0.107	0.106		0.104	0.105	0.1045		0.098	0.102	0.1		0.101
00:31:51	0.099	0.106	0.1025		0.102	0.103	0.1025		0.105	0.107	0.106		0.109	0.106	0.1075		0.109	0.107	0.108		0.109	0.111	0.11		0.109	0.108	0.1085		0.11	0.11	0.11		0.108	0.116	0.112		0.106	0.107	0.1065		0.104	0.106	0.105		0.099	0.103	0.101		0.102
00:32:27	0.099	0.107	0.103		0.102	0.104	0.103		0.105	0.107	0.106		0.109	0.106	0.1075		0.109	0.107	0.108		0.109	0.111	0.11		0.109	0.108	0.1085		0.11	0.11	0.11		0.108	0.116	0.112		0.105	0.107	0.106		0.105	0.106	0.1055		0.099	0.103	0.101		0.102
00:33:03	0.1	0.108	0.104		0.103	0.104	0.1035		0.105	0.107	0.106		0.109	0.106	0.1075		0.109	0.107	0.108		0.109	0.111	0.11		0.109	0.108	0.1085		0.11	0.11	0.11		0.109	0.117	0.113		0.106	0.107	0.1065		0.105	0.107	0.106		0.099	0.104	0.1015		0.103
00:33:39	0.101	0.109	0.105		0.103	0.104	0.1035		0.105	0.107	0.106		0.109	0.106	0.1075		0.109	0.107	0.108		0.109	0.112	0.1105		0.109	0.108	0.1085		0.111	0.11	0.1105		0.109	0.117	0.113		0.106	0.108	0.107		0.105	0.108	0.1065		0.1	0.106	0.103		0.104
00:34:15	0.101	0.11	0.1055		0.103	0.105	0.104		0.105	0.108	0.1065		0.109	0.106	0.1075		0.109	0.107	0.108		0.109	0.112	0.1105		0.109	0.108	0.1085		0.111	0.111	0.111		0.109	0.117	0.113		0.106	0.108	0.107		0.106	0.108	0.107		0.1	0.106	0.103		0.105
00:34:51	0.102	0.111	0.1065		0.103	0.105	0.104		0.105	0.108	0.1065		0.109	0.106	0.1075		0.109	0.107	0.108		0.109	0.112	0.1105		0.109	0.109	0.109		0.111	0.111	0.111		0.109	0.118	0.1135		0.106	0.108	0.107		0.106	0.109	0.1075		0.101	0.107	0.104		0.106
00:35:27	0.102	0.112	0.107		0.103	0.106	0.1045		0.105	0.108	0.1065		0.109	0.107	0.108		0.109	0.108	0.1085		0.11	0.112	0.111		0.109	0.109	0.109		0.111	0.112	0.1115		0.109	0.119	0.114		0.106	0.109	0.1075		0.107	0.11	0.1085		0.101	0.109	0.105		0.107
00:36:03	0.103	0.113	0.108		0.104	0.106	0.105		0.106	0.108	0.107		0.109	0.106	0.1075		0.109	0.108	0.1085		0.11	0.112	0.111		0.109	0.109	0.109		0.111	0.113	0.112		0.109	0.12	0.1145		0.106	0.109	0.1075		0.107	0.111	0.109		0.102	0.11	0.106		0.108
00:36:39	0.104	0.114	0.109		0.104	0.106	0.105		0.105	0.109	0.107		0.109	0.107	0.108		0.109	0.108	0.1085		0.11	0.113	0.1115		0.109	0.109	0.109		0.111	0.113	0.112		0.11	0.121	0.1155		0.106	0.109	0.1075		0.107	0.112	0.1095		0.103	0.111	0.107		0.109
00:37:15	0.105	0.115	0.11		0.104	0.107	0.1055		0.106	0.109	0.1075		0.109	0.106	0.1075		0.109	0.108	0.1085		0.11	0.113	0.1115		0.11	0.109	0.1095		0.112	0.114	0.113		0.11	0.121	0.1155		0.106	0.11	0.108		0.108	0.113	0.1105		0.103	0.112	0.1075		0.11
00:37:51	0.105	0.117	0.111		0.105	0.107	0.106		0.106	0.109	0.1075		0.109	0.107	0.108		0.109	0.108	0.1085		0.11	0.113	0.1115		0.11	0.11	0.11		0.112	0.115	0.1135		0.11	0.122	0.116		0.106	0.11	0.108		0.108	0.114	0.111		0.104	0.113	0.1085		0.112
00:38:27	0.106	0.118	0.112		0.105	0.108	0.1065		0.106	0.11	0.108		0.109	0.106	0.1075		0.109	0.108	0.1085		0.11	0.114	0.112		0.11	0.11	0.11		0.112	0.115	0.1135		0.11	0.123	0.1165		0.107	0.111	0.109		0.109	0.115	0.112		0.104	0.114	0.109		0.113
00:39:03	0.107	0.119	0.113		0.105	0.108	0.1065		0.106	0.11	0.108		0.109	0.107	0.108		0.109	0.109	0.109		0.11	0.114	0.112		0.11	0.11	0.11		0.112	0.116	0.114		0.111	0.124	0.1175		0.107	0.111	0.109		0.109	0.116	0.1125		0.105	0.116	0.1105		0.114
00:39:39	0.108	0.12	0.114		0.106	0.109	0.1075		0.106	0.111	0.1085		0.109	0.107	0.108		0.11	0.109	0.1095		0.11	0.115	0.1125		0.11	0.111	0.1105		0.113	0.117	0.115		0.111	0.125	0.118		0.107	0.112	0.1095		0.11	0.117	0.1135		0.106	0.117	0.1115		0.115
00:40:15	0.108	0.121	0.1145		0.107	0.11	0.1085		0.107	0.111	0.109		0.109	0.107	0.108		0.11	0.11	0.11		0.11	0.115	0.1125		0.111	0.111	0.111		0.113	0.118	0.1155		0.112	0.126	0.119		0.107	0.113	0.11		0.111	0.118	0.1145		0.106	0.118	0.112		0.116
00:40:51	0.109	0.122	0.1155		0.107	0.11	0.1085		0.107	0.112	0.1095		0.109	0.107	0.108		0.11	0.11	0.11		0.11	0.116	0.113		0.111	0.112	0.1115		0.114	0.119	0.1165		0.112	0.127	0.1195		0.107	0.113	0.11		0.111	0.12	0.1155		0.107	0.119	0.113		0.117
00:41:27	0.11	0.124	0.117		0.107	0.111	0.109		0.107	0.112	0.1095		0.109	0.107	0.108		0.11	0.11	0.11		0.111	0.116	0.1135		0.111	0.112	0.1115		0.114	0.12	0.117		0.112	0.128	0.12		0.108	0.114	0.111		0.112	0.12	0.116		0.108	0.12	0.114		0.118
00:42:03	0.111	0.125	0.118		0.108	0.111	0.1095		0.108	0.113	0.1105		0.109	0.107	0.108		0.11	0.111	0.1105		0.111	0.117	0.114		0.111	0.113	0.112		0.114	0.121	0.1175		0.113	0.129	0.121		0.108	0.115	0.1115		0.113	0.122	0.1175		0.109	0.122	0.1155		0.12
00:42:39	0.111	0.126	0.1185		0.108	0.112	0.11		0.108	0.113	0.1105		0.109	0.107	0.108		0.111	0.111	0.111		0.111	0.117	0.114		0.111	0.114	0.1125		0.115	0.122	0.1185		0.113	0.13	0.1215		0.108	0.115	0.1115		0.113	0.123	0.118		0.109	0.123	0.116		0.121
00:43:15	0.112	0.127	0.1195		0.109	0.112	0.1105		0.108	0.113	0.1105		0.109	0.107	0.108		0.111	0.111	0.111		0.111	0.118	0.1145		0.111	0.114	0.1125		0.115	0.123	0.119		0.113	0.131	0.122		0.108	0.116	0.112		0.113	0.124	0.1185		0.109	0.124	0.1165		0.122
00:43:51	0.113	0.128	0.1205		0.109	0.113	0.111		0.108	0.114	0.111		0.109	0.107	0.108		0.111	0.112	0.1115		0.111	0.118	0.1145		0.112	0.115	0.1135		0.116	0.124	0.12		0.114	0.132	0.123		0.109	0.117	0.113		0.114	0.125	0.1195		0.11	0.125	0.1175		0.123
00:44:27	0.113	0.129	0.121		0.11	0.114	0.112		0.109	0.115	0.112		0.109	0.107	0.108		0.111	0.112	0.1115		0.111	0.119	0.115		0.112	0.115	0.1135		0.116	0.124	0.12		0.114	0.133	0.1235		0.109	0.117	0.113		0.115	0.126	0.1205		0.111	0.126	0.1185		0.124
00:45:03	0.114	0.13	0.122		0.11	0.115	0.1125		0.109	0.115	0.112		0.109	0.107	0.108		0.111	0.113	0.112		0.111	0.12	0.1155		0.112	0.116	0.114		0.116	0.126	0.121		0.115	0.134	0.1245		0.109	0.118	0.1135		0.115	0.127	0.121		0.112	0.127	0.1195		0.125
00:45:39	0.115	0.131	0.123		0.111	0.115	0.113		0.109	0.116	0.1125		0.109	0.107	0.108		0.112	0.114	0.113		0.112	0.121	0.1165		0.113	0.117	0.115		0.117	0.127	0.122		0.115	0.136	0.1255		0.11	0.119	0.1145		0.116	0.128	0.122		0.112	0.129	0.1205		0.126
00:46:15	0.115	0.132	0.1235		0.111	0.116	0.1135		0.11	0.117	0.1135		0.109	0.107	0.108		0.112	0.114	0.113		0.112	0.121	0.1165		0.113	0.118	0.1155		0.117	0.128	0.1225		0.116	0.136	0.126		0.11	0.12	0.115		0.117	0.129	0.123		0.113	0.13	0.1215		0.127
00:46:51	0.116	0.133	0.1245		0.112	0.117	0.1145		0.11	0.117	0.1135		0.109	0.108	0.1085		0.112	0.115	0.1135		0.112	0.122	0.117		0.113	0.118	0.1155		0.118	0.129	0.1235		0.116	0.137	0.1265		0.11	0.121	0.1155		0.117	0.131	0.124		0.114	0.131	0.1225		0.128
00:47:27	0.117	0.134	0.1255		0.112	0.117	0.1145		0.111	0.118	0.1145		0.109	0.108	0.1085		0.112	0.115	0.1135		0.112	0.123	0.1175		0.114	0.119	0.1165		0.118	0.129	0.1235		0.117	0.139	0.128		0.111	0.122	0.1165		0.118	0.132	0.125		0.114	0.132	0.123		0.129
00:48:03	0.117	0.135	0.126		0.112	0.118	0.115		0.111	0.119	0.115		0.109	0.108	0.1085		0.113	0.116	0.1145		0.113	0.123	0.118		0.114	0.12	0.117		0.119	0.13	0.1245		0.117	0.14	0.1285		0.111	0.122	0.1165		0.118	0.133	0.1255		0.115	0.133	0.124		0.13
00:48:39	0.118	0.136	0.127		0.113	0.119	0.116		0.111	0.12	0.1155		0.109	0.108	0.1085		0.113	0.117	0.115		0.113	0.124	0.1185		0.115	0.121	0.118		0.119	0.132	0.1255		0.118	0.141	0.1295		0.112	0.123	0.1175		0.119	0.134	0.1265		0.115	0.134	0.1245		0.131
00:49:15	0.119	0.137	0.128		0.114	0.12	0.117		0.112	0.12	0.116		0.109	0.108	0.1085		0.113	0.117	0.115		0.113	0.125	0.119		0.115	0.122	0.1185		0.12	0.133	0.1265		0.118	0.142	0.13		0.112	0.124	0.118		0.12	0.135	0.1275		0.116	0.135	0.1255		0.133
00:49:51	0.119	0.138	0.1285		0.114	0.12	0.117		0.112	0.121	0.1165		0.109	0.108	0.1085		0.114	0.118	0.116		0.113	0.126	0.1195		0.116	0.123	0.1195		0.12	0.133	0.1265		0.119	0.143	0.131		0.112	0.125	0.1185		0.121	0.136	0.1285		0.116	0.136	0.126		0.134
00:50:27	0.12	0.138	0.129		0.115	0.121	0.118		0.112	0.122	0.117		0.109	0.108	0.1085		0.114	0.119	0.1165		0.114	0.127	0.1205		0.116	0.123	0.1195		0.121	0.135	0.128		0.119	0.143	0.131		0.113	0.126	0.1195		0.121	0.137	0.129		0.117	0.137	0.127		0.135
00:51:03	0.121	0.14	0.1305		0.115	0.122	0.1185		0.113	0.122	0.1175		0.11	0.109	0.1095		0.114	0.119	0.1165		0.114	0.127	0.1205		0.116	0.124	0.12		0.121	0.136	0.1285		0.12	0.145	0.1325		0.113	0.127	0.12		0.122	0.138	0.13		0.117	0.138	0.1275		0.135
00:51:39	0.121	0.14	0.1305		0.116	0.122	0.119		0.113	0.123	0.118		0.11	0.109	0.1095		0.115	0.12	0.1175		0.114	0.128	0.121		0.117	0.125	0.121		0.122	0.136	0.129		0.12	0.145	0.1325		0.113	0.127	0.12		0.122	0.139	0.1305		0.118	0.139	0.1285		0.136
00:52:15	0.122	0.141	0.1315		0.116	0.123	0.1195		0.114	0.124	0.119		0.11	0.109	0.1095		0.115	0.121	0.118		0.115	0.129	0.122		0.117	0.126	0.1215		0.122	0.138	0.13		0.121	0.146	0.1335		0.114	0.128	0.121		0.123	0.14	0.1315		0.119	0.14	0.1295		0.137
00:52:51	0.122	0.142	0.132		0.117	0.124	0.1205		0.114	0.124	0.119		0.11	0.109	0.1095		0.115	0.121	0.118		0.115	0.129	0.122		0.117	0.127	0.122		0.123	0.138	0.1305		0.121	0.147	0.134		0.114	0.129	0.1215		0.123	0.141	0.132		0.119	0.141	0.13		0.138
00:53:27	0.123	0.142	0.1325		0.117	0.124	0.1205		0.115	0.125	0.12		0.109	0.109	0.109		0.116	0.122	0.119		0.115	0.13	0.1225		0.118	0.128	0.123		0.123	0.139	0.131		0.122	0.148	0.135		0.114	0.13	0.122		0.124	0.142	0.133		0.12	0.142	0.131		0.139
00:54:03	0.123	0.143	0.133		0.117	0.125	0.121		0.115	0.126	0.1205		0.11	0.11	0.11		0.116	0.122	0.119		0.115	0.131	0.123		0.118	0.128	0.123		0.124	0.14	0.132		0.122	0.149	0.1355		0.115	0.13	0.1225		0.125	0.143	0.134		0.12	0.143	0.1315		0.14
00:54:39	0.124	0.144	0.134		0.118	0.126	0.122		0.116	0.127	0.1215		0.11	0.11	0.11		0.117	0.123	0.12		0.116	0.132	0.124		0.119	0.129	0.124		0.124	0.141	0.1325		0.122	0.15	0.136		0.115	0.131	0.123		0.125	0.144	0.1345		0.121	0.144	0.1325		0.14
00:55:15	0.124	0.144	0.134		0.118	0.126	0.122		0.116	0.127	0.1215		0.11	0.11	0.11		0.117	0.124	0.1205		0.116	0.133	0.1245		0.119	0.13	0.1245		0.125	0.142	0.1335		0.123	0.15	0.1365		0.116	0.132	0.124		0.126	0.145	0.1355		0.121	0.144	0.1325		0.141
00:55:51	0.125	0.145	0.135		0.119	0.127	0.123		0.116	0.128	0.122		0.11	0.11	0.11		0.117	0.125	0.121		0.117	0.133	0.125		0.12	0.131	0.1255		0.125	0.143	0.134		0.123	0.151	0.137		0.116	0.133	0.1245		0.126	0.145	0.1355		0.122	0.145	0.1335		0.142
00:56:27	0.125	0.146	0.1355		0.119	0.128	0.1235		0.117	0.129	0.123		0.11	0.111	0.1105		0.118	0.125	0.1215		0.117	0.134	0.1255		0.12	0.132	0.126		0.125	0.143	0.134		0.124	0.152	0.138		0.117	0.134	0.1255		0.127	0.146	0.1365		0.122	0.146	0.134		0.142
00:57:03	0.126	0.146	0.136		0.12	0.128	0.124		0.117	0.129	0.123		0.11	0.111	0.1105		0.118	0.126	0.122		0.117	0.134	0.1255		0.121	0.132	0.1265		0.126	0.144	0.135		0.124	0.153	0.1385		0.117	0.134	0.1255		0.127	0.147	0.137		0.123	0.147	0.135		0.143
00:57:39	0.126	0.147	0.1365		0.12	0.129	0.1245		0.117	0.13	0.1235		0.11	0.111	0.1105		0.118	0.126	0.122		0.117	0.135	0.126		0.121	0.133	0.127		0.126	0.145	0.1355		0.125	0.154	0.1395		0.117	0.135	0.126		0.128	0.148	0.138		0.123	0.148	0.1355		0.144
00:58:15	0.127	0.147	0.137		0.121	0.13	0.1255		0.118	0.131	0.1245		0.11	0.111	0.1105		0.119	0.127	0.123		0.118	0.136	0.127		0.122	0.134	0.128		0.127	0.146	0.1365		0.125	0.154	0.1395		0.117	0.136	0.1265		0.128	0.149	0.1385		0.123	0.148	0.1355		0.144
00:58:51	0.127	0.148	0.1375		0.121	0.13	0.1255		0.118	0.131	0.1245		0.11	0.112	0.111		0.119	0.128	0.1235		0.118	0.136	0.127		0.122	0.134	0.128		0.127	0.146	0.1365		0.125	0.155	0.14		0.118	0.136	0.127		0.129	0.15	0.1395		0.124	0.149	0.1365		0.145
00:59:27	0.128	0.148	0.138		0.122	0.131	0.1265		0.119	0.132	0.1255		0.111	0.112	0.1115		0.12	0.128	0.124		0.119	0.137	0.128		0.123	0.135	0.129		0.128	0.148	0.138		0.126	0.156	0.141		0.118	0.137	0.1275		0.129	0.151	0.14		0.124	0.149	0.1365		0.146
01:00:03	0.128	0.149	0.1385		0.122	0.131	0.1265		0.119	0.132	0.1255		0.111	0.112	0.1115		0.12	0.129	0.1245		0.119	0.138	0.1285		0.123	0.136	0.1295		0.128	0.148	0.138		0.126	0.156	0.141		0.119	0.138	0.1285		0.13	0.151	0.1405		0.125	0.15	0.1375		0.146
01:00:39	0.128	0.149	0.1385		0.122	0.132	0.127		0.119	0.133	0.126		0.111	0.113	0.112		0.12	0.129	0.1245		0.119	0.138	0.1285		0.123	0.137	0.13		0.128	0.149	0.1385		0.127	0.157	0.142		0.119	0.138	0.1285		0.13	0.152	0.141		0.125	0.151	0.138		0.146
01:01:15	0.129	0.15	0.1395		0.123	0.132	0.1275		0.12	0.134	0.127		0.111	0.113	0.112		0.121	0.13	0.1255		0.119	0.139	0.129		0.124	0.137	0.1305		0.129	0.149	0.139		0.127	0.158	0.1425		0.119	0.139	0.129		0.13	0.153	0.1415		0.125	0.151	0.138		0.147
01:01:51	0.129	0.15	0.1395		0.123	0.133	0.128		0.12	0.134	0.127		0.111	0.113	0.112		0.121	0.131	0.126		0.12	0.139	0.1295		0.124	0.138	0.131		0.129	0.15	0.1395		0.127	0.159	0.143		0.12	0.14	0.13		0.131	0.153	0.142		0.126	0.152	0.139		0.148
01:02:27	0.13	0.15	0.14		0.124	0.134	0.129		0.121	0.135	0.128		0.111	0.114	0.1125		0.121	0.131	0.126		0.12	0.14	0.13		0.125	0.139	0.132		0.129	0.151	0.14		0.128	0.159	0.1435		0.12	0.14	0.13		0.131	0.154	0.1425		0.126	0.153	0.1395		0.148
01:03:03	0.13	0.151	0.1405		0.124	0.134	0.129		0.121	0.136	0.1285		0.111	0.114	0.1125		0.122	0.132	0.127		0.12	0.14	0.13		0.125	0.139	0.132		0.13	0.152	0.141		0.128	0.159	0.1435		0.12	0.141	0.1305		0.132	0.155	0.1435		0.126	0.153	0.1395		0.149
01:03:39	0.13	0.151	0.1405		0.125	0.134	0.1295		0.121	0.136	0.1285		0.111	0.114	0.1125		0.122	0.132	0.127		0.121	0.141	0.131		0.125	0.14	0.1325		0.13	0.152	0.141		0.128	0.16	0.144		0.121	0.141	0.131		0.132	0.155	0.1435		0.127	0.154	0.1405		0.149
01:04:15	0.13	0.151	0.1405		0.125	0.135	0.13		0.122	0.137	0.1295		0.112	0.114	0.113		0.122	0.133	0.1275		0.121	0.141	0.131		0.126	0.14	0.133		0.131	0.153	0.142		0.129	0.161	0.145		0.121	0.142	0.1315		0.133	0.156	0.1445		0.127	0.154	0.1405		0.15
01:04:51	0.131	0.151	0.141		0.125	0.136	0.1305		0.122	0.137	0.1295		0.112	0.115	0.1135		0.123	0.133	0.128		0.121	0.142	0.1315		0.126	0.141	0.1335		0.131	0.154	0.1425		0.129	0.161	0.145		0.121	0.142	0.1315		0.133	0.156	0.1445		0.127	0.154	0.1405		0.15
01:05:27	0.131	0.152	0.1415		0.126	0.136	0.131		0.123	0.138	0.1305		0.112	0.115	0.1135		0.123	0.134	0.1285		0.122	0.142	0.132		0.126	0.142	0.134		0.131	0.154	0.1425		0.13	0.162	0.146		0.122	0.143	0.1325		0.133	0.157	0.145		0.128	0.155	0.1415		0.15
01:06:03	0.131	0.153	0.142		0.126	0.137	0.1315		0.123	0.138	0.1305		0.112	0.116	0.114		0.124	0.134	0.129		0.122	0.143	0.1325		0.127	0.142	0.1345		0.131	0.155	0.143		0.13	0.162	0.146		0.122	0.144	0.133		0.134	0.158	0.146		0.128	0.155	0.1415		0.151
01:06:39	0.131	0.153	0.142		0.126	0.137	0.1315		0.123	0.139	0.131		0.112	0.116	0.114		0.124	0.135	0.1295		0.122	0.143	0.1325		0.127	0.142	0.1345		0.132	0.155	0.1435		0.13	0.163	0.1465		0.122	0.144	0.133		0.134	0.158	0.146		0.128	0.156	0.142		0.151
01:07:15	0.132	0.153	0.1425		0.127	0.138	0.1325		0.124	0.139	0.1315		0.112	0.116	0.114		0.124	0.135	0.1295		0.123	0.144	0.1335		0.128	0.143	0.1355		0.132	0.156	0.144		0.131	0.163	0.147		0.123	0.145	0.134		0.134	0.159	0.1465		0.128	0.156	0.142		0.152
01:07:51	0.132	0.153	0.1425		0.127	0.138	0.1325		0.124	0.14	0.132		0.112	0.117	0.1145		0.124	0.135	0.1295		0.123	0.144	0.1335		0.128	0.143	0.1355		0.133	0.156	0.1445		0.131	0.164	0.1475		0.123	0.145	0.134		0.135	0.159	0.147		0.129	0.157	0.143		0.152
01:08:27	0.132	0.153	0.1425		0.127	0.138	0.1325		0.124	0.14	0.132		0.112	0.117	0.1145		0.125	0.136	0.1305		0.123	0.145	0.134		0.128	0.144	0.136		0.133	0.157	0.145		0.131	0.164	0.1475		0.123	0.145	0.134		0.135	0.159	0.147		0.129	0.156	0.1425		0.152
01:09:03	0.132	0.153	0.1425		0.128	0.139	0.1335		0.125	0.141	0.133		0.113	0.117	0.115		0.125	0.136	0.1305		0.123	0.145	0.134		0.128	0.145	0.1365		0.133	0.157	0.145		0.132	0.164	0.148		0.124	0.146	0.135		0.136	0.16	0.148		0.129	0.157	0.143		0.152
01:09:39	0.133	0.154	0.1435		0.128	0.14	0.134		0.125	0.141	0.133		0.113	0.117	0.115		0.125	0.137	0.131		0.124	0.146	0.135		0.129	0.145	0.137		0.133	0.158	0.1455		0.132	0.165	0.1485		0.124	0.146	0.135		0.136	0.16	0.148		0.129	0.157	0.143		0.153
01:10:15	0.133	0.154	0.1435		0.129	0.14	0.1345		0.125	0.141	0.133		0.113	0.118	0.1155		0.126	0.137	0.1315		0.124	0.146	0.135		0.129	0.145	0.137		0.134	0.158	0.146		0.132	0.165	0.1485		0.124	0.147	0.1355		0.136	0.161	0.1485		0.13	0.158	0.144		0.153
01:10:51	0.133	0.154	0.1435		0.129	0.14	0.1345		0.126	0.142	0.134		0.113	0.118	0.1155		0.126	0.138	0.132		0.124	0.147	0.1355		0.129	0.146	0.1375		0.134	0.159	0.1465		0.132	0.166	0.149		0.124	0.148	0.136		0.136	0.161	0.1485		0.13	0.158	0.144		0.153
01:11:27	0.133	0.154	0.1435		0.129	0.141	0.135		0.126	0.142	0.134		0.113	0.118	0.1155		0.126	0.138	0.132		0.124	0.147	0.1355		0.129	0.146	0.1375		0.134	0.159	0.1465		0.132	0.166	0.149		0.125	0.148	0.1365		0.136	0.161	0.1485		0.13	0.159	0.1445		0.153
01:12:03	0.133	0.154	0.1435		0.129	0.141	0.135		0.126	0.143	0.1345		0.113	0.119	0.116		0.126	0.138	0.132		0.125	0.147	0.136		0.13	0.147	0.1385		0.134	0.159	0.1465		0.133	0.166	0.1495		0.125	0.148	0.1365		0.137	0.161	0.149		0.13	0.158	0.144		0.153
01:12:39	0.133	0.155	0.144		0.13	0.141	0.1355		0.126	0.143	0.1345		0.113	0.119	0.116		0.127	0.139	0.133		0.125	0.148	0.1365		0.13	0.147	0.1385		0.134	0.159	0.1465		0.133	0.167	0.15		0.125	0.149	0.137		0.137	0.162	0.1495		0.13	0.159	0.1445		0.154
01:13:15	0.134	0.155	0.1445		0.13	0.142	0.136		0.127	0.144	0.1355		0.114	0.119	0.1165		0.127	0.139	0.133		0.125	0.148	0.1365		0.13	0.147	0.1385		0.135	0.16	0.1475		0.133	0.167	0.15		0.125	0.149	0.137		0.137	0.162	0.1495		0.13	0.159	0.1445		0.154
01:13:51	0.134	0.155	0.1445		0.13	0.142	0.136		0.127	0.144	0.1355		0.114	0.12	0.117		0.127	0.14	0.1335		0.125	0.148	0.1365		0.131	0.148	0.1395		0.135	0.16	0.1475		0.133	0.167	0.15		0.125	0.15	0.1375		0.137	0.162	0.1495		0.13	0.159	0.1445		0.154
01:14:27	0.134	0.155	0.1445		0.131	0.142	0.1365		0.127	0.144	0.1355		0.114	0.12	0.117		0.127	0.14	0.1335		0.125	0.149	0.137		0.131	0.148	0.1395		0.135	0.161	0.148		0.134	0.167	0.1505		0.126	0.15	0.138		0.138	0.163	0.1505		0.13	0.159	0.1445		0.154
01:15:03	0.134	0.155	0.1445		0.131	0.143	0.137		0.128	0.145	0.1365		0.114	0.121	0.1175		0.128	0.14	0.134		0.126	0.149	0.1375		0.131	0.148	0.1395		0.136	0.161	0.1485		0.134	0.168	0.151		0.126	0.15	0.138		0.138	0.163	0.1505		0.131	0.159	0.145		0.154
01:15:39	0.134	0.155	0.1445		0.131	0.143	0.137		0.128	0.146	0.137		0.115	0.121	0.118		0.128	0.141	0.1345		0.126	0.149	0.1375		0.131	0.149	0.14		0.136	0.161	0.1485		0.134	0.168	0.151		0.126	0.151	0.1385		0.138	0.163	0.1505		0.131	0.16	0.1455		0.155
01:16:15	0.134	0.156	0.145		0.131	0.143	0.137		0.128	0.146	0.137		0.115	0.121	0.118		0.128	0.141	0.1345		0.126	0.15	0.138		0.131	0.149	0.14		0.136	0.162	0.149		0.134	0.168	0.151		0.126	0.151	0.1385		0.138	0.163	0.1505		0.131	0.16	0.1455		0.155
01:16:51	0.134	0.156	0.145		0.132	0.144	0.138		0.128	0.146	0.137		0.115	0.121	0.118		0.128	0.141	0.1345		0.126	0.15	0.138		0.132	0.149	0.1405		0.136	0.162	0.149		0.134	0.168	0.151		0.127	0.151	0.139		0.138	0.164	0.151		0.131	0.16	0.1455		0.155
01:17:27	0.135	0.156	0.1455		0.132	0.144	0.138		0.129	0.147	0.138		0.115	0.122	0.1185		0.129	0.141	0.135		0.127	0.15	0.1385		0.132	0.15	0.141		0.136	0.162	0.149		0.135	0.169	0.152		0.127	0.152	0.1395		0.138	0.163	0.1505		0.131	0.16	0.1455		0.155
01:18:03	0.135	0.156	0.1455		0.132	0.144	0.138		0.129	0.147	0.138		0.115	0.122	0.1185		0.129	0.142	0.1355		0.127	0.15	0.1385		0.132	0.15	0.141		0.137	0.162	0.1495		0.135	0.169	0.152		0.127	0.152	0.1395		0.139	0.164	0.1515		0.131	0.16	0.1455		0.155
01:18:39	0.135	0.156	0.1455		0.132	0.144	0.138		0.129	0.147	0.138		0.115	0.122	0.1185		0.129	0.142	0.1355		0.127	0.15	0.1385		0.132	0.15	0.141		0.136	0.163	0.1495		0.135	0.169	0.152		0.127	0.153	0.14		0.139	0.164	0.1515		0.131	0.16	0.1455		0.155
01:19:15	0.135	0.156	0.1455		0.132	0.145	0.1385		0.129	0.148	0.1385		0.115	0.123	0.119		0.129	0.142	0.1355		0.127	0.151	0.139		0.133	0.151	0.142		0.137	0.163	0.15		0.135	0.169	0.152		0.127	0.153	0.14		0.139	0.164	0.1515		0.131	0.161	0.146		0.155
01:19:51	0.135	0.156	0.1455		0.133	0.145	0.139		0.13	0.148	0.139		0.116	0.123	0.1195		0.13	0.143	0.1365		0.127	0.151	0.139		0.133	0.151	0.142		0.137	0.163	0.15		0.135	0.17	0.1525		0.128	0.153	0.1405		0.139	0.164	0.1515		0.131	0.161	0.146		0.155
01:20:27	0.135	0.156	0.1455		0.133	0.145	0.139		0.13	0.148	0.139		0.116	0.123	0.1195		0.129	0.143	0.136		0.127	0.151	0.139		0.133	0.151	0.142		0.137	0.163	0.15		0.135	0.17	0.1525		0.128	0.153	0.1405		0.139	0.164	0.1515		0.132	0.161	0.1465		0.155
01:21:03	0.135	0.156	0.1455		0.133	0.145	0.139		0.13	0.148	0.139		0.116	0.124	0.12		0.13	0.143	0.1365		0.127	0.152	0.1395		0.133	0.151	0.142		0.138	0.164	0.151		0.136	0.17	0.153		0.128	0.154	0.141		0.139	0.165	0.152		0.131	0.161	0.146		0.156
01:21:39	0.135	0.156	0.1455		0.133	0.146	0.1395		0.13	0.149	0.1395		0.116	0.124	0.12		0.13	0.143	0.1365		0.128	0.152	0.14		0.133	0.152	0.1425		0.137	0.164	0.1505		0.136	0.17	0.153		0.128	0.154	0.141		0.139	0.165	0.152		0.132	0.16	0.146		0.155
01:22:15	0.135	0.157	0.146		0.134	0.146	0.14		0.131	0.149	0.14		0.117	0.124	0.1205		0.13	0.144	0.137		0.128	0.152	0.14		0.134	0.152	0.143		0.138	0.164	0.151		0.136	0.171	0.1535		0.128	0.154	0.141		0.139	0.164	0.1515		0.132	0.161	0.1465		0.155
01:22:51	0.135	0.156	0.1455		0.134	0.146	0.14		0.131	0.149	0.14		0.117	0.124	0.1205		0.13	0.144	0.137		0.128	0.152	0.14		0.133	0.152	0.1425		0.138	0.164	0.151		0.136	0.17	0.153		0.128	0.154	0.141		0.14	0.165	0.1525		0.131	0.16	0.1455		0.156
01:23:27	0.135	0.156	0.1455		0.134	0.146	0.14		0.131	0.149	0.14		0.117	0.125	0.121		0.131	0.144	0.1375		0.128	0.152	0.14		0.134	0.152	0.143		0.138	0.164	0.151		0.136	0.17	0.153		0.129	0.154	0.1415		0.14	0.165	0.1525		0.132	0.161	0.1465		0.156
01:24:03	0.135	0.156	0.1455		0.134	0.147	0.1405		0.131	0.15	0.1405		0.117	0.125	0.121		0.131	0.144	0.1375		0.128	0.153	0.1405		0.134	0.152	0.143		0.138	0.164	0.151		0.136	0.171	0.1535		0.129	0.155	0.142		0.14	0.165	0.1525		0.132	0.16	0.146		0.156
01:24:39	0.135	0.157	0.146		0.134	0.147	0.1405		0.131	0.15	0.1405		0.117	0.125	0.121		0.131	0.145	0.138		0.128	0.153	0.1405		0.134	0.152	0.143		0.138	0.165	0.1515		0.136	0.171	0.1535		0.129	0.155	0.142		0.14	0.166	0.153		0.132	0.16	0.146		0.155
01:25:15	0.136	0.156	0.146		0.135	0.147	0.141		0.131	0.15	0.1405		0.117	0.125	0.121		0.131	0.145	0.138		0.128	0.153	0.1405		0.134	0.153	0.1435		0.138	0.165	0.1515		0.136	0.171	0.1535		0.129	0.155	0.142		0.14	0.165	0.1525		0.131	0.161	0.146		0.155
01:25:51	0.135	0.156	0.1455		0.135	0.147	0.141		0.132	0.151	0.1415		0.117	0.126	0.1215		0.131	0.145	0.138		0.129	0.153	0.141		0.134	0.153	0.1435		0.138	0.165	0.1515		0.136	0.171	0.1535		0.129	0.156	0.1425		0.14	0.165	0.1525		0.131	0.161	0.146		0.155
01:26:27	0.136	0.156	0.146		0.135	0.147	0.141		0.132	0.151	0.1415		0.117	0.126	0.1215		0.132	0.145	0.1385		0.129	0.153	0.141		0.134	0.153	0.1435		0.138	0.165	0.1515		0.137	0.171	0.154		0.129	0.156	0.1425		0.14	0.165	0.1525		0.132	0.161	0.1465		0.156
01:27:03	0.136	0.156	0.146		0.135	0.147	0.141		0.132	0.151	0.1415		0.118	0.126	0.122		0.132	0.146	0.139		0.129	0.153	0.141		0.134	0.153	0.1435		0.139	0.165	0.152		0.137	0.171	0.154		0.13	0.156	0.143		0.14	0.165	0.1525		0.132	0.16	0.146		0.156
01:27:39	0.136	0.156	0.146		0.135	0.148	0.1415		0.132	0.152	0.142		0.118	0.126	0.122		0.132	0.146	0.139		0.129	0.153	0.141		0.135	0.153	0.144		0.139	0.165	0.152		0.137	0.171	0.154		0.129	0.156	0.1425		0.141	0.165	0.153		0.132	0.16	0.146		0.156
01:28:15	0.135	0.157	0.146		0.135	0.148	0.1415		0.132	0.151	0.1415		0.118	0.126	0.122		0.132	0.146	0.139		0.129	0.154	0.1415		0.135	0.154	0.1445		0.139	0.165	0.152		0.137	0.171	0.154		0.13	0.156	0.143		0.14	0.165	0.1525		0.132	0.161	0.1465		0.155
01:28:51	0.136	0.156	0.146		0.135	0.148	0.1415		0.133	0.152	0.1425		0.118	0.127	0.1225		0.132	0.146	0.139		0.129	0.154	0.1415		0.135	0.153	0.144		0.139	0.165	0.152		0.137	0.172	0.1545		0.13	0.156	0.143		0.14	0.166	0.153		0.132	0.16	0.146		0.155
01:29:27	0.136	0.156	0.146		0.136	0.148	0.142		0.133	0.152	0.1425		0.118	0.127	0.1225		0.132	0.146	0.139		0.13	0.154	0.142		0.135	0.153	0.144		0.139	0.166	0.1525		0.137	0.172	0.1545		0.13	0.157	0.1435		0.14	0.166	0.153		0.132	0.16	0.146		0.155
01:30:03	0.136	0.156	0.146		0.136	0.148	0.142		0.133	0.152	0.1425		0.119	0.127	0.123		0.133	0.146	0.1395		0.129	0.154	0.1415		0.135	0.154	0.1445		0.139	0.166	0.1525		0.137	0.172	0.1545		0.13	0.157	0.1435		0.14	0.166	0.153		0.132	0.161	0.1465		0.156
	0.097		0.00141421
			0.146				0.142				0.1425				0.123				0.1395				0.142				0.1445				0.1525				0.1545				0.1435				0.153				0.1465
[truncated: 55 more columns]
