# Supplementary material for: G‐Quadruplexes act as sequence‐dependent protein chaperones
Source: EMBO Rep. 2020 Sep 18;21(10):e49735. doi: 10.15252/embr.201949735 (PMC7534610; doi:10.15252/embr.201949735)
Supplement: Supplementary file 6 — Source Data fore Figure 1 [file EMBR-21-e49735-s004.zip › FIG1_Source_Data/Seq289-312.xlsx]

## Sheet: Sheet1
Kinetic read	B1	C1	D1			B2	C2	D2			B3	C3	D3			B4	C4	D4			B5	C5	D5			B6	D6			B7	C7	D7			B8	C8	D8			B9	C9	D9			B10	C10	D10
00:00:03	0.101	0.1	0.1	0.100333		0.104	0.106	0.107	0.105667		0.107	0.108	0.109	0.108		0.109	0.112	0.111	0.110667		0.112	0.111	0.115	0.112667		0.111	0.109	0.11		0.111	0.111	0.108	0.11		0.11	0.112	0.112	0.111333		0.109	0.11	0.11	0.109667		0.108	0.109	0.11	0.109
00:00:39	0.1	0.1	0.1	0.1		0.104	0.105	0.107	0.105333		0.107	0.108	0.109	0.108		0.109	0.112	0.111	0.110667		0.111	0.111	0.115	0.112333		0.111	0.109	0.11		0.111	0.111	0.108	0.11		0.11	0.112	0.112	0.111333		0.109	0.11	0.11	0.109667		0.107	0.109	0.11	0.108667
00:01:15	0.1	0.1	0.1	0.1		0.104	0.105	0.107	0.105333		0.107	0.108	0.109	0.108		0.109	0.111	0.111	0.110333		0.111	0.112	0.115	0.112667		0.111	0.109	0.11		0.111	0.111	0.108	0.11		0.11	0.112	0.112	0.111333		0.109	0.11	0.11	0.109667		0.107	0.109	0.11	0.108667
00:01:51	0.1	0.1	0.1	0.1		0.104	0.106	0.106	0.105333		0.107	0.108	0.11	0.108333		0.109	0.111	0.111	0.110333		0.111	0.112	0.115	0.112667		0.111	0.109	0.11		0.111	0.111	0.108	0.11		0.111	0.112	0.112	0.111667		0.109	0.11	0.11	0.109667		0.108	0.109	0.11	0.109
00:02:27	0.1	0.1	0.1	0.1		0.104	0.106	0.107	0.105667		0.107	0.108	0.11	0.108333		0.109	0.111	0.111	0.110333		0.111	0.112	0.115	0.112667		0.111	0.109	0.11		0.111	0.111	0.108	0.11		0.11	0.112	0.112	0.111333		0.109	0.11	0.11	0.109667		0.107	0.109	0.11	0.108667
00:03:03	0.1	0.1	0.1	0.1		0.104	0.105	0.107	0.105333		0.107	0.108	0.109	0.108		0.109	0.111	0.111	0.110333		0.111	0.112	0.115	0.112667		0.111	0.109	0.11		0.111	0.111	0.108	0.11		0.11	0.112	0.112	0.111333		0.109	0.11	0.11	0.109667		0.107	0.109	0.11	0.108667
00:03:39	0.1	0.1	0.1	0.1		0.104	0.105	0.107	0.105333		0.107	0.108	0.109	0.108		0.109	0.111	0.111	0.110333		0.111	0.111	0.115	0.112333		0.111	0.109	0.11		0.111	0.111	0.108	0.11		0.11	0.111	0.112	0.111		0.109	0.11	0.11	0.109667		0.107	0.109	0.11	0.108667
00:04:15	0.1	0.1	0.1	0.1		0.104	0.105	0.107	0.105333		0.107	0.108	0.109	0.108		0.109	0.111	0.111	0.110333		0.111	0.112	0.115	0.112667		0.11	0.109	0.1095		0.111	0.111	0.108	0.11		0.11	0.111	0.112	0.111		0.109	0.11	0.11	0.109667		0.107	0.109	0.11	0.108667
00:04:51	0.1	0.1	0.1	0.1		0.104	0.105	0.107	0.105333		0.107	0.108	0.109	0.108		0.109	0.111	0.111	0.110333		0.111	0.111	0.115	0.112333		0.111	0.109	0.11		0.111	0.111	0.108	0.11		0.11	0.111	0.112	0.111		0.109	0.11	0.11	0.109667		0.107	0.109	0.11	0.108667
00:05:27	0.1	0.1	0.1	0.1		0.104	0.105	0.107	0.105333		0.107	0.108	0.109	0.108		0.109	0.111	0.111	0.110333		0.111	0.111	0.115	0.112333		0.111	0.109	0.11		0.111	0.111	0.108	0.11		0.11	0.111	0.112	0.111		0.109	0.11	0.11	0.109667		0.107	0.109	0.11	0.108667
00:06:03	0.1	0.1	0.1	0.1		0.103	0.105	0.106	0.104667		0.107	0.108	0.109	0.108		0.109	0.11	0.11	0.109667		0.111	0.111	0.115	0.112333		0.11	0.109	0.1095		0.111	0.111	0.108	0.11		0.11	0.111	0.112	0.111		0.109	0.11	0.11	0.109667		0.107	0.109	0.11	0.108667
00:06:39	0.1	0.1	0.1	0.1		0.103	0.105	0.106	0.104667		0.107	0.108	0.109	0.108		0.109	0.111	0.111	0.110333		0.111	0.111	0.115	0.112333		0.111	0.109	0.11		0.111	0.111	0.108	0.11		0.11	0.111	0.112	0.111		0.109	0.11	0.11	0.109667		0.107	0.109	0.11	0.108667
00:07:15	0.1	0.1	0.1	0.1		0.103	0.105	0.106	0.104667		0.107	0.108	0.109	0.108		0.109	0.11	0.11	0.109667		0.111	0.111	0.115	0.112333		0.11	0.109	0.1095		0.111	0.111	0.108	0.11		0.11	0.111	0.112	0.111		0.109	0.11	0.11	0.109667		0.107	0.109	0.11	0.108667
00:07:51	0.099	0.1	0.1	0.0996667		0.103	0.105	0.106	0.104667		0.107	0.108	0.109	0.108		0.109	0.11	0.11	0.109667		0.111	0.111	0.115	0.112333		0.11	0.109	0.1095		0.11	0.111	0.108	0.109667		0.11	0.111	0.111	0.110667		0.109	0.11	0.11	0.109667		0.107	0.108	0.109	0.108
00:08:27	0.1	0.1	0.1	0.1		0.103	0.105	0.106	0.104667		0.107	0.108	0.109	0.108		0.109	0.11	0.11	0.109667		0.111	0.111	0.115	0.112333		0.11	0.109	0.1095		0.111	0.111	0.108	0.11		0.11	0.111	0.111	0.110667		0.109	0.11	0.11	0.109667		0.107	0.108	0.11	0.108333
00:09:03	0.1	0.1	0.1	0.1		0.103	0.105	0.106	0.104667		0.107	0.108	0.109	0.108		0.109	0.11	0.11	0.109667		0.111	0.111	0.115	0.112333		0.11	0.109	0.1095		0.111	0.111	0.108	0.11		0.11	0.111	0.111	0.110667		0.108	0.11	0.11	0.109333		0.107	0.108	0.109	0.108
00:09:39	0.1	0.1	0.1	0.1		0.103	0.105	0.106	0.104667		0.107	0.108	0.109	0.108		0.109	0.11	0.11	0.109667		0.111	0.111	0.115	0.112333		0.11	0.109	0.1095		0.111	0.111	0.108	0.11		0.11	0.111	0.111	0.110667		0.109	0.11	0.11	0.109667		0.107	0.108	0.109	0.108
00:10:15	0.1	0.1	0.1	0.1		0.103	0.105	0.106	0.104667		0.107	0.108	0.109	0.108		0.108	0.11	0.11	0.109333		0.111	0.111	0.114	0.112		0.11	0.109	0.1095		0.111	0.11	0.108	0.109667		0.11	0.111	0.111	0.110667		0.109	0.11	0.11	0.109667		0.107	0.108	0.109	0.108
00:10:51	0.1	0.1	0.1	0.1		0.103	0.105	0.106	0.104667		0.107	0.108	0.109	0.108		0.109	0.11	0.11	0.109667		0.111	0.111	0.114	0.112		0.11	0.109	0.1095		0.111	0.111	0.108	0.11		0.11	0.111	0.111	0.110667		0.108	0.11	0.11	0.109333		0.107	0.108	0.109	0.108
00:11:27	0.1	0.1	0.1	0.1		0.103	0.105	0.106	0.104667		0.107	0.108	0.109	0.108		0.109	0.11	0.11	0.109667		0.111	0.111	0.114	0.112		0.11	0.109	0.1095		0.111	0.111	0.108	0.11		0.11	0.111	0.111	0.110667		0.109	0.11	0.11	0.109667		0.107	0.108	0.109	0.108
00:12:03	0.099	0.099	0.1	0.0993333		0.103	0.105	0.106	0.104667		0.107	0.108	0.109	0.108		0.108	0.11	0.11	0.109333		0.111	0.111	0.114	0.112		0.11	0.109	0.1095		0.11	0.11	0.108	0.109333		0.11	0.111	0.111	0.110667		0.108	0.11	0.11	0.109333		0.107	0.108	0.109	0.108
00:12:39	0.099	0.099	0.1	0.0993333		0.103	0.105	0.106	0.104667		0.107	0.107	0.109	0.107667		0.108	0.11	0.11	0.109333		0.111	0.111	0.114	0.112		0.11	0.109	0.1095		0.11	0.11	0.108	0.109333		0.11	0.111	0.111	0.110667		0.109	0.11	0.11	0.109667		0.107	0.108	0.109	0.108
00:13:15	0.099	0.099	0.1	0.0993333		0.103	0.105	0.106	0.104667		0.106	0.107	0.109	0.107333		0.108	0.11	0.11	0.109333		0.11	0.111	0.114	0.111667		0.11	0.108	0.109		0.11	0.11	0.108	0.109333		0.11	0.111	0.111	0.110667		0.108	0.11	0.11	0.109333		0.107	0.108	0.109	0.108
00:13:51	0.099	0.099	0.1	0.0993333		0.103	0.105	0.106	0.104667		0.106	0.108	0.109	0.107667		0.108	0.11	0.11	0.109333		0.111	0.111	0.114	0.112		0.11	0.108	0.109		0.11	0.11	0.108	0.109333		0.11	0.111	0.111	0.110667		0.108	0.11	0.11	0.109333		0.107	0.108	0.109	0.108
00:14:27	0.099	0.099	0.1	0.0993333		0.103	0.105	0.106	0.104667		0.106	0.107	0.109	0.107333		0.108	0.11	0.11	0.109333		0.11	0.111	0.114	0.111667		0.11	0.109	0.1095		0.11	0.11	0.107	0.109		0.11	0.111	0.111	0.110667		0.108	0.11	0.11	0.109333		0.107	0.108	0.109	0.108
00:15:03	0.099	0.099	0.099	0.099		0.103	0.105	0.106	0.104667		0.106	0.107	0.109	0.107333		0.108	0.11	0.11	0.109333		0.11	0.111	0.114	0.111667		0.11	0.108	0.109		0.11	0.11	0.108	0.109333		0.11	0.111	0.111	0.110667		0.108	0.11	0.11	0.109333		0.107	0.108	0.109	0.108
00:15:39	0.1	0.1	0.1	0.1		0.103	0.105	0.106	0.104667		0.107	0.108	0.109	0.108		0.109	0.11	0.11	0.109667		0.111	0.111	0.114	0.112		0.11	0.108	0.109		0.11	0.11	0.108	0.109333		0.11	0.111	0.111	0.110667		0.108	0.11	0.11	0.109333		0.107	0.108	0.109	0.108
00:16:15	0.099	0.099	0.1	0.0993333		0.103	0.105	0.106	0.104667		0.107	0.107	0.109	0.107667		0.108	0.11	0.11	0.109333		0.111	0.111	0.114	0.112		0.11	0.108	0.109		0.11	0.11	0.108	0.109333		0.11	0.111	0.111	0.110667		0.108	0.11	0.11	0.109333		0.107	0.108	0.109	0.108
00:16:51	0.099	0.099	0.1	0.0993333		0.103	0.105	0.106	0.104667		0.106	0.107	0.109	0.107333		0.108	0.11	0.11	0.109333		0.11	0.111	0.114	0.111667		0.11	0.108	0.109		0.11	0.11	0.108	0.109333		0.11	0.111	0.111	0.110667		0.108	0.109	0.11	0.109		0.107	0.108	0.109	0.108
00:17:27	0.099	0.1	0.1	0.0996667		0.103	0.105	0.106	0.104667		0.107	0.107	0.109	0.107667		0.108	0.11	0.11	0.109333		0.111	0.111	0.114	0.112		0.11	0.109	0.1095		0.11	0.11	0.108	0.109333		0.11	0.111	0.111	0.110667		0.108	0.11	0.11	0.109333		0.107	0.108	0.109	0.108
00:18:03	0.099	0.099	0.099	0.099		0.103	0.105	0.106	0.104667		0.106	0.107	0.109	0.107333		0.108	0.11	0.11	0.109333		0.11	0.111	0.114	0.111667		0.11	0.108	0.109		0.11	0.11	0.108	0.109333		0.11	0.111	0.111	0.110667		0.108	0.109	0.11	0.109		0.107	0.108	0.109	0.108
00:18:39	0.099	0.099	0.099	0.099		0.103	0.105	0.106	0.104667		0.106	0.107	0.109	0.107333		0.108	0.11	0.11	0.109333		0.11	0.111	0.114	0.111667		0.11	0.108	0.109		0.11	0.11	0.108	0.109333		0.11	0.111	0.111	0.110667		0.108	0.109	0.11	0.109		0.107	0.108	0.109	0.108
00:19:15	0.099	0.099	0.1	0.0993333		0.103	0.105	0.106	0.104667		0.106	0.107	0.109	0.107333		0.108	0.11	0.11	0.109333		0.111	0.111	0.114	0.112		0.11	0.108	0.109		0.11	0.11	0.107	0.109		0.11	0.111	0.111	0.110667		0.108	0.109	0.11	0.109		0.107	0.108	0.109	0.108
00:19:51	0.099	0.099	0.1	0.0993333		0.103	0.105	0.106	0.104667		0.106	0.107	0.108	0.107		0.108	0.11	0.11	0.109333		0.11	0.111	0.114	0.111667		0.11	0.108	0.109		0.11	0.11	0.107	0.109		0.11	0.111	0.111	0.110667		0.108	0.109	0.109	0.108667		0.107	0.108	0.109	0.108
00:20:27	0.099	0.099	0.1	0.0993333		0.103	0.105	0.106	0.104667		0.106	0.107	0.109	0.107333		0.108	0.11	0.11	0.109333		0.11	0.111	0.114	0.111667		0.11	0.108	0.109		0.11	0.11	0.107	0.109		0.11	0.111	0.111	0.110667		0.108	0.11	0.11	0.109333		0.107	0.108	0.109	0.108
00:21:03	0.099	0.099	0.1	0.0993333		0.103	0.105	0.106	0.104667		0.106	0.107	0.109	0.107333		0.108	0.11	0.11	0.109333		0.11	0.111	0.114	0.111667		0.11	0.108	0.109		0.11	0.11	0.107	0.109		0.11	0.111	0.111	0.110667		0.108	0.109	0.109	0.108667		0.107	0.108	0.109	0.108
00:21:39	0.1	0.099	0.1	0.0996667		0.103	0.105	0.106	0.104667		0.106	0.107	0.109	0.107333		0.108	0.11	0.11	0.109333		0.111	0.111	0.114	0.112		0.11	0.108	0.109		0.11	0.11	0.108	0.109333		0.11	0.111	0.111	0.110667		0.108	0.11	0.11	0.109333		0.107	0.108	0.109	0.108
00:22:15	0.099	0.099	0.1	0.0993333		0.103	0.105	0.106	0.104667		0.106	0.107	0.109	0.107333		0.108	0.11	0.11	0.109333		0.11	0.111	0.114	0.111667		0.11	0.108	0.109		0.11	0.11	0.107	0.109		0.11	0.111	0.111	0.110667		0.108	0.109	0.109	0.108667		0.107	0.108	0.109	0.108
00:22:51	0.099	0.099	0.1	0.0993333		0.103	0.105	0.106	0.104667		0.106	0.107	0.109	0.107333		0.108	0.11	0.11	0.109333		0.111	0.111	0.114	0.112		0.11	0.108	0.109		0.111	0.11	0.108	0.109667		0.11	0.111	0.111	0.110667		0.108	0.11	0.11	0.109333		0.107	0.108	0.109	0.108
00:23:27	0.1	0.099	0.1	0.0996667		0.103	0.105	0.106	0.104667		0.106	0.107	0.109	0.107333		0.108	0.11	0.11	0.109333		0.111	0.111	0.114	0.112		0.11	0.108	0.109		0.11	0.11	0.108	0.109333		0.11	0.111	0.111	0.110667		0.108	0.11	0.109	0.109		0.107	0.108	0.109	0.108
00:24:03	0.1	0.1	0.1	0.1		0.103	0.105	0.106	0.104667		0.107	0.107	0.109	0.107667		0.108	0.11	0.11	0.109333		0.111	0.111	0.115	0.112333		0.11	0.108	0.109		0.111	0.11	0.108	0.109667		0.11	0.111	0.111	0.110667		0.109	0.11	0.11	0.109667		0.107	0.108	0.109	0.108
00:24:39	0.1	0.099	0.1	0.0996667		0.103	0.104	0.106	0.104333		0.106	0.107	0.108	0.107		0.108	0.11	0.11	0.109333		0.111	0.111	0.115	0.112333		0.11	0.108	0.109		0.11	0.11	0.107	0.109		0.11	0.111	0.111	0.110667		0.109	0.109	0.11	0.109333		0.107	0.108	0.109	0.108
00:25:15	0.1	0.1	0.1	0.1		0.103	0.105	0.106	0.104667		0.107	0.107	0.109	0.107667		0.109	0.11	0.11	0.109667		0.111	0.111	0.115	0.112333		0.11	0.108	0.109		0.111	0.11	0.107	0.109333		0.11	0.111	0.111	0.110667		0.109	0.11	0.11	0.109667		0.107	0.108	0.109	0.108
00:25:51	0.1	0.099	0.1	0.0996667		0.103	0.105	0.106	0.104667		0.106	0.107	0.109	0.107333		0.108	0.11	0.11	0.109333		0.111	0.111	0.115	0.112333		0.11	0.108	0.109		0.111	0.11	0.107	0.109333		0.11	0.111	0.111	0.110667		0.109	0.11	0.11	0.109667		0.107	0.108	0.109	0.108
00:26:27	0.1	0.1	0.1	0.1		0.103	0.105	0.106	0.104667		0.106	0.107	0.108	0.107		0.108	0.11	0.11	0.109333		0.111	0.111	0.116	0.112667		0.11	0.108	0.109		0.111	0.11	0.108	0.109667		0.111	0.111	0.111	0.111		0.11	0.11	0.11	0.11		0.107	0.108	0.109	0.108
00:27:03	0.101	0.1	0.1	0.100333		0.103	0.105	0.106	0.104667		0.107	0.107	0.109	0.107667		0.109	0.11	0.11	0.109667		0.112	0.111	0.116	0.113		0.111	0.109	0.11		0.111	0.111	0.108	0.11		0.111	0.111	0.112	0.111333		0.11	0.11	0.11	0.11		0.107	0.108	0.109	0.108
00:27:39	0.101	0.1	0.1	0.100333		0.103	0.105	0.106	0.104667		0.106	0.107	0.108	0.107		0.109	0.11	0.11	0.109667		0.112	0.111	0.117	0.113333		0.111	0.108	0.1095		0.111	0.11	0.108	0.109667		0.111	0.111	0.111	0.111		0.11	0.11	0.11	0.11		0.107	0.108	0.109	0.108
00:28:15	0.101	0.1	0.1	0.100333		0.103	0.105	0.106	0.104667		0.106	0.107	0.108	0.107		0.109	0.11	0.11	0.109667		0.112	0.111	0.117	0.113333		0.111	0.108	0.1095		0.112	0.11	0.108	0.11		0.112	0.111	0.112	0.111667		0.111	0.11	0.11	0.110333		0.107	0.108	0.109	0.108
00:28:51	0.102	0.101	0.101	0.101333		0.103	0.105	0.106	0.104667		0.107	0.107	0.109	0.107667		0.109	0.11	0.11	0.109667		0.112	0.112	0.118	0.114		0.111	0.109	0.11		0.112	0.111	0.108	0.110333		0.113	0.112	0.112	0.112333		0.112	0.111	0.11	0.111		0.108	0.108	0.109	0.108333
00:29:27	0.103	0.101	0.101	0.101667		0.104	0.105	0.106	0.105		0.106	0.107	0.108	0.107		0.109	0.11	0.11	0.109667		0.113	0.112	0.119	0.114667		0.111	0.109	0.11		0.112	0.111	0.108	0.110333		0.113	0.112	0.112	0.112333		0.113	0.111	0.111	0.111667		0.108	0.108	0.109	0.108333
00:30:03	0.104	0.101	0.101	0.102		0.104	0.105	0.106	0.105		0.107	0.107	0.109	0.107667		0.11	0.11	0.11	0.11		0.113	0.112	0.12	0.115		0.112	0.109	0.1105		0.113	0.111	0.109	0.111		0.114	0.112	0.112	0.112667		0.114	0.111	0.111	0.112		0.109	0.108	0.11	0.109
00:30:39	0.105	0.102	0.102	0.103		0.104	0.105	0.106	0.105		0.107	0.107	0.108	0.107333		0.11	0.11	0.11	0.11		0.114	0.112	0.121	0.115667		0.112	0.109	0.1105		0.113	0.111	0.109	0.111		0.115	0.112	0.113	0.113333		0.115	0.112	0.111	0.112667		0.109	0.108	0.109	0.108667
00:31:15	0.106	0.102	0.102	0.103333		0.105	0.105	0.106	0.105333		0.107	0.107	0.109	0.107667		0.11	0.111	0.11	0.110333		0.114	0.113	0.122	0.116333		0.112	0.109	0.1105		0.114	0.111	0.11	0.111667		0.116	0.113	0.113	0.114		0.116	0.112	0.112	0.113333		0.11	0.109	0.11	0.109667
00:31:51	0.107	0.103	0.103	0.104333		0.105	0.105	0.106	0.105333		0.107	0.107	0.109	0.107667		0.111	0.111	0.11	0.110667		0.115	0.113	0.124	0.117333		0.113	0.109	0.111		0.115	0.112	0.11	0.112333		0.117	0.114	0.113	0.114667		0.117	0.113	0.113	0.114333		0.11	0.109	0.11	0.109667
00:32:27	0.108	0.104	0.104	0.105333		0.105	0.105	0.107	0.105667		0.107	0.107	0.109	0.107667		0.111	0.111	0.111	0.111		0.116	0.114	0.125	0.118333		0.113	0.11	0.1115		0.116	0.112	0.111	0.113		0.119	0.114	0.114	0.115667		0.118	0.114	0.113	0.115		0.111	0.109	0.11	0.11
00:33:03	0.109	0.105	0.105	0.106333		0.106	0.106	0.107	0.106333		0.107	0.108	0.109	0.108		0.112	0.111	0.111	0.111333		0.117	0.114	0.126	0.119		0.114	0.11	0.112		0.116	0.113	0.112	0.113667		0.12	0.115	0.115	0.116667		0.12	0.115	0.114	0.116333		0.112	0.109	0.11	0.110333
00:33:39	0.111	0.105	0.105	0.107		0.106	0.106	0.107	0.106333		0.107	0.107	0.109	0.107667		0.113	0.111	0.111	0.111667		0.118	0.115	0.128	0.120333		0.115	0.11	0.1125		0.117	0.113	0.112	0.114		0.121	0.116	0.115	0.117333		0.121	0.115	0.115	0.117		0.113	0.11	0.111	0.111333
00:34:15	0.113	0.107	0.106	0.108667		0.107	0.106	0.107	0.106667		0.107	0.108	0.109	0.108		0.113	0.112	0.112	0.112333		0.119	0.116	0.129	0.121333		0.116	0.111	0.1135		0.118	0.114	0.113	0.115		0.123	0.117	0.116	0.118667		0.123	0.116	0.116	0.118333		0.114	0.11	0.111	0.111667
00:34:51	0.114	0.107	0.107	0.109333		0.108	0.106	0.107	0.107		0.107	0.108	0.109	0.108		0.114	0.112	0.112	0.112667		0.12	0.117	0.131	0.122667		0.116	0.111	0.1135		0.119	0.114	0.114	0.115667		0.124	0.117	0.117	0.119333		0.124	0.117	0.117	0.119333		0.115	0.11	0.111	0.112
00:35:27	0.115	0.109	0.108	0.110667		0.108	0.107	0.108	0.107667		0.107	0.108	0.109	0.108		0.115	0.113	0.112	0.113333		0.121	0.117	0.132	0.123333		0.117	0.111	0.114		0.121	0.115	0.115	0.117		0.126	0.118	0.118	0.120667		0.126	0.118	0.118	0.120667		0.116	0.111	0.112	0.113
00:36:03	0.117	0.11	0.11	0.112333		0.109	0.107	0.108	0.108		0.108	0.108	0.109	0.108333		0.116	0.113	0.113	0.114		0.123	0.118	0.134	0.125		0.118	0.112	0.115		0.122	0.116	0.116	0.118		0.128	0.12	0.119	0.122333		0.128	0.119	0.119	0.122		0.117	0.111	0.112	0.113333
00:36:39	0.119	0.111	0.111	0.113667		0.11	0.107	0.109	0.108667		0.108	0.108	0.109	0.108333		0.117	0.114	0.113	0.114667		0.124	0.119	0.136	0.126333		0.119	0.113	0.116		0.123	0.117	0.117	0.119		0.13	0.121	0.12	0.123667		0.129	0.121	0.12	0.123333		0.118	0.112	0.113	0.114333
00:37:15	0.121	0.112	0.112	0.115		0.111	0.108	0.109	0.109333		0.108	0.108	0.109	0.108333		0.118	0.114	0.114	0.115333		0.126	0.121	0.137	0.128		0.12	0.114	0.117		0.125	0.118	0.119	0.120667		0.132	0.122	0.121	0.125		0.131	0.122	0.122	0.125		0.12	0.113	0.113	0.115333
00:37:51	0.122	0.114	0.114	0.116667		0.112	0.108	0.11	0.11		0.109	0.108	0.109	0.108667		0.119	0.115	0.114	0.116		0.127	0.121	0.139	0.129		0.121	0.114	0.1175		0.126	0.119	0.12	0.121667		0.133	0.123	0.122	0.126		0.133	0.123	0.123	0.126333		0.121	0.113	0.114	0.116
00:38:27	0.124	0.115	0.115	0.118		0.113	0.109	0.11	0.110667		0.109	0.108	0.109	0.108667		0.12	0.115	0.115	0.116667		0.128	0.123	0.141	0.130667		0.122	0.115	0.1185		0.127	0.12	0.121	0.122667		0.135	0.124	0.124	0.127667		0.135	0.125	0.124	0.128		0.122	0.114	0.114	0.116667
00:39:03	0.126	0.116	0.116	0.119333		0.114	0.109	0.111	0.111333		0.109	0.109	0.11	0.109333		0.121	0.116	0.116	0.117667		0.13	0.124	0.142	0.132		0.123	0.116	0.1195		0.129	0.121	0.123	0.124333		0.137	0.126	0.125	0.129333		0.137	0.126	0.126	0.129667		0.123	0.114	0.115	0.117333
00:39:39	0.128	0.118	0.118	0.121333		0.115	0.11	0.111	0.112		0.11	0.109	0.11	0.109667		0.122	0.117	0.117	0.118667		0.131	0.125	0.144	0.133333		0.124	0.117	0.1205		0.13	0.122	0.124	0.125333		0.139	0.127	0.126	0.130667		0.139	0.127	0.127	0.131		0.125	0.115	0.116	0.118667
00:40:15	0.13	0.119	0.119	0.122667		0.116	0.111	0.112	0.113		0.11	0.109	0.11	0.109667		0.123	0.117	0.117	0.119		0.133	0.126	0.146	0.135		0.125	0.117	0.121		0.132	0.123	0.126	0.127		0.14	0.129	0.128	0.132333		0.14	0.129	0.128	0.132333		0.126	0.116	0.116	0.119333
00:40:51	0.132	0.121	0.121	0.124667		0.117	0.111	0.113	0.113667		0.111	0.109	0.11	0.11		0.125	0.118	0.118	0.120333		0.134	0.128	0.147	0.136333		0.127	0.118	0.1225		0.133	0.124	0.127	0.128		0.142	0.13	0.129	0.133667		0.142	0.13	0.13	0.134		0.128	0.117	0.117	0.120667
00:41:27	0.134	0.122	0.123	0.126333		0.118	0.112	0.114	0.114667		0.111	0.109	0.111	0.110333		0.126	0.119	0.119	0.121333		0.136	0.129	0.149	0.138		0.128	0.119	0.1235		0.135	0.126	0.129	0.13		0.144	0.132	0.13	0.135333		0.144	0.132	0.131	0.135667		0.129	0.118	0.118	0.121667
00:42:03	0.135	0.124	0.124	0.127667		0.119	0.113	0.114	0.115333		0.112	0.11	0.111	0.111		0.127	0.12	0.12	0.122333		0.137	0.131	0.151	0.139667		0.129	0.12	0.1245		0.136	0.127	0.13	0.131		0.146	0.133	0.132	0.137		0.146	0.133	0.133	0.137333		0.13	0.119	0.119	0.122667
00:42:39	0.137	0.126	0.126	0.129667		0.12	0.114	0.115	0.116333		0.112	0.11	0.111	0.111		0.128	0.121	0.121	0.123333		0.139	0.132	0.152	0.141		0.13	0.122	0.126		0.138	0.128	0.132	0.132667		0.148	0.135	0.133	0.138667		0.148	0.135	0.135	0.139333		0.132	0.119	0.12	0.123667
00:43:15	0.139	0.127	0.127	0.131		0.122	0.114	0.116	0.117333		0.113	0.11	0.111	0.111333		0.13	0.122	0.122	0.124667		0.14	0.133	0.154	0.142333		0.132	0.123	0.1275		0.139	0.129	0.133	0.133667		0.15	0.136	0.135	0.140333		0.149	0.137	0.136	0.140667		0.133	0.12	0.121	0.124667
00:43:51	0.141	0.129	0.129	0.133		0.123	0.115	0.117	0.118333		0.114	0.111	0.112	0.112333		0.131	0.123	0.123	0.125667		0.142	0.135	0.155	0.144		0.133	0.124	0.1285		0.141	0.13	0.135	0.135333		0.151	0.138	0.136	0.141667		0.151	0.138	0.138	0.142333		0.134	0.121	0.121	0.125333
00:44:27	0.142	0.13	0.13	0.134		0.124	0.116	0.118	0.119333		0.114	0.111	0.112	0.112333		0.132	0.123	0.124	0.126333		0.143	0.136	0.157	0.145333		0.134	0.125	0.1295		0.142	0.132	0.136	0.136667		0.153	0.139	0.138	0.143333		0.153	0.139	0.139	0.143667		0.136	0.122	0.122	0.126667
00:45:03	0.145	0.132	0.132	0.136333		0.125	0.117	0.119	0.120333		0.115	0.112	0.113	0.113333		0.134	0.125	0.125	0.128		0.145	0.137	0.159	0.147		0.135	0.126	0.1305		0.144	0.133	0.138	0.138333		0.155	0.141	0.139	0.145		0.155	0.141	0.141	0.145667		0.137	0.123	0.124	0.128
00:45:39	0.146	0.133	0.133	0.137333		0.127	0.117	0.119	0.121		0.116	0.112	0.113	0.113667		0.135	0.125	0.126	0.128667		0.146	0.139	0.16	0.148333		0.136	0.127	0.1315		0.145	0.134	0.139	0.139333		0.156	0.142	0.141	0.146333		0.156	0.142	0.142	0.146667		0.138	0.125	0.124	0.129
00:46:15	0.148	0.135	0.135	0.139333		0.128	0.119	0.12	0.122333		0.117	0.113	0.114	0.114667		0.136	0.126	0.127	0.129667		0.148	0.14	0.161	0.149667		0.138	0.128	0.133		0.147	0.136	0.141	0.141333		0.158	0.144	0.142	0.148		0.158	0.144	0.144	0.148667		0.14	0.125	0.125	0.13
00:46:51	0.15	0.137	0.137	0.141333		0.129	0.119	0.122	0.123333		0.117	0.113	0.114	0.114667		0.137	0.127	0.128	0.130667		0.149	0.141	0.163	0.151		0.139	0.129	0.134		0.148	0.137	0.143	0.142667		0.159	0.145	0.144	0.149333		0.159	0.145	0.146	0.15		0.141	0.126	0.126	0.131
00:47:27	0.151	0.138	0.138	0.142333		0.13	0.12	0.122	0.124		0.118	0.113	0.114	0.115		0.139	0.128	0.129	0.132		0.15	0.143	0.164	0.152333		0.14	0.13	0.135		0.15	0.139	0.144	0.144333		0.161	0.146	0.145	0.150667		0.161	0.147	0.147	0.151667		0.142	0.127	0.127	0.132
00:48:03	0.153	0.139	0.139	0.143667		0.132	0.121	0.123	0.125333		0.119	0.114	0.115	0.116		0.14	0.129	0.13	0.133		0.152	0.144	0.165	0.153667		0.141	0.131	0.136		0.151	0.14	0.146	0.145667		0.162	0.148	0.147	0.152333		0.162	0.148	0.148	0.152667		0.144	0.128	0.128	0.133333
00:48:39	0.154	0.141	0.141	0.145333		0.133	0.122	0.124	0.126333		0.12	0.115	0.116	0.117		0.141	0.13	0.131	0.134		0.153	0.146	0.166	0.155		0.142	0.133	0.1375		0.152	0.141	0.147	0.146667		0.164	0.149	0.148	0.153667		0.164	0.15	0.15	0.154667		0.145	0.129	0.129	0.134333
00:49:15	0.156	0.142	0.142	0.146667		0.134	0.123	0.125	0.127333		0.121	0.115	0.116	0.117333		0.142	0.132	0.132	0.135333		0.155	0.147	0.168	0.156667		0.143	0.134	0.1385		0.154	0.142	0.149	0.148333		0.165	0.151	0.149	0.155		0.165	0.151	0.152	0.156		0.146	0.13	0.13	0.135333
00:49:51	0.157	0.144	0.144	0.148333		0.135	0.124	0.126	0.128333		0.122	0.116	0.117	0.118333		0.143	0.133	0.133	0.136333		0.156	0.148	0.169	0.157667		0.145	0.135	0.14		0.155	0.144	0.15	0.149667		0.167	0.152	0.151	0.156667		0.167	0.153	0.153	0.157667		0.147	0.131	0.131	0.136333
00:50:27	0.159	0.145	0.145	0.149667		0.136	0.125	0.127	0.129333		0.122	0.117	0.117	0.118667		0.145	0.133	0.134	0.137333		0.157	0.15	0.17	0.159		0.146	0.136	0.141		0.156	0.145	0.152	0.151		0.168	0.154	0.152	0.158		0.168	0.154	0.154	0.158667		0.149	0.132	0.132	0.137667
00:51:03	0.16	0.146	0.146	0.150667		0.138	0.126	0.128	0.130667		0.123	0.117	0.118	0.119333		0.146	0.134	0.135	0.138333		0.158	0.151	0.171	0.16		0.147	0.137	0.142		0.157	0.146	0.153	0.152		0.17	0.155	0.154	0.159667		0.169	0.155	0.156	0.16		0.15	0.133	0.133	0.138667
00:51:39	0.161	0.148	0.148	0.152333		0.139	0.127	0.129	0.131667		0.124	0.118	0.118	0.12		0.147	0.135	0.137	0.139667		0.16	0.152	0.172	0.161333		0.148	0.138	0.143		0.159	0.147	0.154	0.153333		0.171	0.156	0.155	0.160667		0.17	0.157	0.157	0.161333		0.151	0.135	0.134	0.14
00:52:15	0.163	0.149	0.149	0.153667		0.14	0.128	0.13	0.132667		0.125	0.118	0.119	0.120667		0.148	0.136	0.138	0.140667		0.161	0.153	0.173	0.162333		0.149	0.139	0.144		0.16	0.149	0.156	0.155		0.172	0.158	0.156	0.162		0.171	0.158	0.158	0.162333		0.152	0.135	0.135	0.140667
00:52:51	0.163	0.151	0.15	0.154667		0.141	0.129	0.131	0.133667		0.126	0.119	0.12	0.121667		0.149	0.138	0.139	0.142		0.162	0.155	0.174	0.163667		0.15	0.14	0.145		0.161	0.15	0.157	0.156		0.173	0.159	0.157	0.163		0.172	0.159	0.16	0.163667		0.153	0.137	0.136	0.142
00:53:27	0.165	0.152	0.152	0.156333		0.142	0.13	0.132	0.134667		0.126	0.12	0.121	0.122333		0.15	0.138	0.139	0.142333		0.163	0.156	0.175	0.164667		0.151	0.141	0.146		0.162	0.151	0.158	0.157		0.174	0.16	0.158	0.164		0.173	0.16	0.161	0.164667		0.154	0.137	0.137	0.142667
00:54:03	0.166	0.153	0.153	0.157333		0.143	0.13	0.133	0.135333		0.127	0.121	0.122	0.123333		0.152	0.139	0.141	0.144		0.164	0.157	0.176	0.165667		0.152	0.142	0.147		0.163	0.152	0.16	0.158333		0.175	0.161	0.16	0.165333		0.174	0.161	0.162	0.165667		0.155	0.138	0.138	0.143667
00:54:39	0.167	0.154	0.154	0.158333		0.145	0.131	0.134	0.136667		0.128	0.121	0.122	0.123667		0.153	0.14	0.142	0.145		0.165	0.158	0.177	0.166667		0.153	0.143	0.148		0.164	0.153	0.161	0.159333		0.176	0.162	0.161	0.166333		0.175	0.163	0.164	0.167333		0.156	0.139	0.139	0.144667
00:55:15	0.168	0.156	0.155	0.159667		0.146	0.132	0.135	0.137667		0.129	0.122	0.123	0.124667		0.154	0.141	0.142	0.145667		0.166	0.159	0.178	0.167667		0.154	0.144	0.149		0.165	0.154	0.162	0.160333		0.177	0.163	0.162	0.167333		0.176	0.164	0.164	0.168		0.156	0.14	0.14	0.145333
00:55:51	0.169	0.157	0.156	0.160667		0.147	0.133	0.136	0.138667		0.13	0.123	0.124	0.125667		0.155	0.142	0.144	0.147		0.167	0.16	0.179	0.168667		0.155	0.145	0.15		0.166	0.155	0.163	0.161333		0.178	0.165	0.163	0.168667		0.177	0.165	0.166	0.169333		0.157	0.141	0.141	0.146333
00:56:27	0.17	0.158	0.157	0.161667		0.148	0.134	0.137	0.139667		0.131	0.123	0.124	0.126		0.156	0.143	0.145	0.148		0.168	0.161	0.18	0.169667		0.156	0.147	0.1515		0.167	0.156	0.164	0.162333		0.178	0.166	0.164	0.169333		0.178	0.166	0.167	0.170333		0.159	0.142	0.142	0.147667
00:57:03	0.171	0.159	0.158	0.162667		0.149	0.135	0.138	0.140667		0.131	0.124	0.125	0.126667		0.157	0.144	0.146	0.149		0.169	0.162	0.18	0.170333		0.157	0.148	0.1525		0.168	0.157	0.166	0.163667		0.18	0.167	0.165	0.170667		0.178	0.167	0.168	0.171		0.16	0.143	0.143	0.148667
00:57:39	0.172	0.16	0.159	0.163667		0.15	0.136	0.139	0.141667		0.132	0.125	0.126	0.127667		0.158	0.145	0.147	0.15		0.17	0.163	0.181	0.171333		0.158	0.149	0.1535		0.169	0.159	0.167	0.165		0.18	0.168	0.166	0.171333		0.179	0.168	0.169	0.172		0.16	0.144	0.144	0.149333
00:58:15	0.172	0.161	0.16	0.164333		0.151	0.137	0.14	0.142667		0.133	0.126	0.126	0.128333		0.158	0.146	0.147	0.150333		0.17	0.164	0.182	0.172		0.158	0.149	0.1535		0.169	0.159	0.168	0.165333		0.181	0.168	0.167	0.172		0.179	0.169	0.17	0.172667		0.161	0.144	0.144	0.149667
00:58:51	0.174	0.162	0.161	0.165667		0.152	0.137	0.141	0.143333		0.134	0.126	0.127	0.129		0.159	0.147	0.148	0.151333		0.171	0.165	0.182	0.172667		0.159	0.15	0.1545		0.171	0.16	0.169	0.166667		0.182	0.17	0.168	0.173333		0.18	0.169	0.171	0.173333		0.162	0.145	0.145	0.150667
00:59:27	0.174	0.162	0.162	0.166		0.152	0.138	0.142	0.144		0.134	0.127	0.128	0.129667		0.16	0.147	0.149	0.152		0.172	0.166	0.183	0.173667		0.16	0.151	0.1555		0.171	0.161	0.169	0.167		0.182	0.17	0.169	0.173667		0.181	0.17	0.171	0.174		0.162	0.146	0.146	0.151333
01:00:03	0.175	0.164	0.163	0.167333		0.153	0.139	0.143	0.145		0.135	0.128	0.129	0.130667		0.161	0.148	0.15	0.153		0.172	0.167	0.184	0.174333		0.161	0.152	0.1565		0.172	0.162	0.17	0.168		0.183	0.171	0.17	0.174667		0.181	0.171	0.173	0.175		0.163	0.147	0.147	0.152333
01:00:39	0.176	0.165	0.164	0.168333		0.154	0.14	0.144	0.146		0.136	0.128	0.129	0.131		0.162	0.149	0.151	0.154		0.173	0.168	0.184	0.175		0.161	0.153	0.157		0.173	0.163	0.171	0.169		0.183	0.172	0.17	0.175		0.182	0.172	0.174	0.176		0.164	0.148	0.148	0.153333
01:01:15	0.176	0.166	0.165	0.169		0.156	0.141	0.145	0.147333		0.136	0.129	0.13	0.131667		0.163	0.15	0.152	0.155		0.174	0.169	0.185	0.176		0.162	0.154	0.158		0.173	0.164	0.172	0.169667		0.184	0.173	0.172	0.176333		0.182	0.173	0.174	0.176333		0.164	0.149	0.149	0.154
01:01:51	0.177	0.166	0.165	0.169333		0.156	0.142	0.145	0.147667		0.137	0.13	0.131	0.132667		0.164	0.151	0.153	0.156		0.174	0.17	0.185	0.176333		0.163	0.155	0.159		0.174	0.165	0.173	0.170667		0.185	0.174	0.172	0.177		0.183	0.174	0.175	0.177333		0.165	0.149	0.149	0.154333
01:02:27	0.177	0.167	0.166	0.17		0.157	0.142	0.146	0.148333		0.138	0.131	0.131	0.133333		0.164	0.152	0.154	0.156667		0.176	0.17	0.186	0.177333		0.164	0.156	0.16		0.175	0.165	0.174	0.171333		0.185	0.174	0.173	0.177333		0.183	0.174	0.176	0.177667		0.165	0.15	0.15	0.155
01:03:03	0.178	0.168	0.167	0.171		0.158	0.143	0.147	0.149333		0.138	0.131	0.132	0.133667		0.165	0.152	0.154	0.157		0.176	0.171	0.186	0.177667		0.164	0.156	0.16		0.175	0.166	0.174	0.171667		0.185	0.175	0.173	0.177667		0.184	0.175	0.176	0.178333		0.166	0.151	0.151	0.156
01:03:39	0.178	0.168	0.167	0.171		0.158	0.144	0.148	0.15		0.138	0.132	0.133	0.134333		0.165	0.153	0.155	0.157667		0.176	0.172	0.187	0.178333		0.165	0.157	0.161		0.176	0.167	0.175	0.172667		0.186	0.176	0.174	0.178667		0.183	0.175	0.177	0.178333		0.167	0.151	0.152	0.156667
01:04:15	0.178	0.169	0.168	0.171667		0.159	0.145	0.149	0.151		0.139	0.132	0.133	0.134667		0.166	0.154	0.156	0.158667		0.177	0.173	0.187	0.179		0.166	0.158	0.162		0.176	0.168	0.176	0.173333		0.186	0.176	0.174	0.178667		0.184	0.176	0.178	0.179333		0.167	0.153	0.152	0.157333
01:04:51	0.179	0.17	0.169	0.172667		0.16	0.145	0.149	0.151333		0.14	0.133	0.134	0.135667		0.167	0.154	0.157	0.159333		0.177	0.173	0.187	0.179		0.166	0.159	0.1625		0.176	0.169	0.177	0.174		0.187	0.177	0.175	0.179667		0.184	0.177	0.178	0.179667		0.167	0.153	0.153	0.157667
01:05:27	0.179	0.171	0.17	0.173333		0.161	0.146	0.15	0.152333		0.14	0.134	0.134	0.136		0.167	0.155	0.157	0.159667		0.178	0.174	0.188	0.18		0.167	0.159	0.163		0.177	0.169	0.177	0.174333		0.187	0.178	0.176	0.180333		0.185	0.178	0.179	0.180667		0.168	0.155	0.154	0.159
01:06:03	0.179	0.171	0.17	0.173333		0.161	0.147	0.151	0.153		0.14	0.134	0.135	0.136333		0.168	0.156	0.158	0.160667		0.178	0.174	0.188	0.18		0.167	0.16	0.1635		0.178	0.17	0.178	0.175333		0.187	0.178	0.176	0.180333		0.184	0.178	0.179	0.180333		0.169	0.154	0.154	0.159
01:06:39	0.18	0.171	0.17	0.173667		0.162	0.147	0.151	0.153333		0.141	0.135	0.136	0.137333		0.168	0.157	0.158	0.161		0.178	0.175	0.188	0.180333		0.168	0.16	0.164		0.178	0.171	0.179	0.176		0.188	0.179	0.176	0.181		0.185	0.178	0.18	0.181		0.169	0.157	0.155	0.160333
01:07:15	0.18	0.172	0.171	0.174333		0.163	0.148	0.152	0.154333		0.141	0.135	0.136	0.137333		0.169	0.157	0.159	0.161667		0.179	0.175	0.189	0.181		0.168	0.161	0.1645		0.178	0.171	0.179	0.176		0.188	0.179	0.177	0.181333		0.185	0.179	0.18	0.181333		0.169	0.155	0.156	0.16
01:07:51	0.181	0.172	0.171	0.174667		0.163	0.149	0.153	0.155		0.142	0.136	0.137	0.138333		0.169	0.158	0.16	0.162333		0.179	0.176	0.189	0.181333		0.169	0.162	0.1655		0.179	0.172	0.18	0.177		0.188	0.18	0.178	0.182		0.185	0.179	0.181	0.181667		0.169	0.156	0.157	0.160667
01:08:27	0.181	0.173	0.172	0.175333		0.164	0.149	0.154	0.155667		0.142	0.137	0.137	0.138667		0.17	0.158	0.161	0.163		0.18	0.177	0.189	0.182		0.169	0.162	0.1655		0.18	0.172	0.18	0.177333		0.188	0.18	0.178	0.182		0.185	0.18	0.181	0.182		0.17	0.157	0.157	0.161333
01:09:03	0.181	0.173	0.172	0.175333		0.164	0.15	0.155	0.156333		0.142	0.137	0.138	0.139		0.17	0.159	0.161	0.163333		0.18	0.177	0.189	0.182		0.17	0.163	0.1665		0.18	0.173	0.181	0.178		0.188	0.181	0.178	0.182333		0.185	0.18	0.182	0.182333		0.17	0.157	0.158	0.161667
01:09:39	0.181	0.174	0.172	0.175667		0.165	0.15	0.155	0.156667		0.143	0.138	0.138	0.139667		0.171	0.16	0.162	0.164333		0.18	0.178	0.189	0.182333		0.17	0.163	0.1665		0.18	0.173	0.181	0.178		0.188	0.181	0.179	0.182667		0.185	0.181	0.182	0.182667		0.171	0.158	0.158	0.162333
01:10:15	0.181	0.174	0.172	0.175667		0.165	0.151	0.156	0.157333		0.143	0.138	0.139	0.14		0.171	0.16	0.162	0.164333		0.181	0.178	0.19	0.183		0.17	0.164	0.167		0.18	0.173	0.182	0.178333		0.189	0.181	0.179	0.183		0.185	0.181	0.183	0.183		0.171	0.158	0.159	0.162667
01:10:51	0.181	0.175	0.173	0.176333		0.166	0.152	0.156	0.158		0.143	0.139	0.139	0.140333		0.172	0.161	0.163	0.165333		0.181	0.179	0.19	0.183333		0.171	0.165	0.168		0.18	0.174	0.182	0.178667		0.189	0.182	0.18	0.183667		0.185	0.181	0.183	0.183		0.171	0.159	0.16	0.163333
01:11:27	0.181	0.175	0.173	0.176333		0.167	0.152	0.157	0.158667		0.144	0.139	0.14	0.141		0.172	0.161	0.164	0.165667		0.181	0.179	0.19	0.183333		0.171	0.166	0.1685		0.181	0.175	0.183	0.179667		0.189	0.182	0.18	0.183667		0.186	0.182	0.184	0.184		0.172	0.159	0.16	0.163667
01:12:03	0.182	0.176	0.174	0.177333		0.167	0.153	0.158	0.159333		0.144	0.14	0.14	0.141333		0.172	0.162	0.164	0.166		0.181	0.18	0.19	0.183667		0.172	0.166	0.169		0.182	0.175	0.183	0.18		0.189	0.183	0.18	0.184		0.185	0.182	0.184	0.183667		0.172	0.16	0.161	0.164333
01:12:39	0.182	0.176	0.174	0.177333		0.168	0.154	0.159	0.160333		0.144	0.14	0.141	0.141667		0.173	0.163	0.165	0.167		0.182	0.18	0.19	0.184		0.172	0.167	0.1695		0.182	0.175	0.183	0.18		0.189	0.183	0.181	0.184333		0.185	0.183	0.184	0.184		0.172	0.16	0.161	0.164333
01:13:15	0.182	0.176	0.175	0.177667		0.168	0.154	0.159	0.160333		0.145	0.141	0.141	0.142333		0.174	0.163	0.165	0.167333		0.183	0.181	0.191	0.185		0.172	0.167	0.1695		0.182	0.176	0.184	0.180667		0.189	0.183	0.181	0.184333		0.186	0.183	0.185	0.184667		0.172	0.161	0.161	0.164667
01:13:51	0.182	0.177	0.175	0.178		0.168	0.155	0.16	0.161		0.145	0.141	0.141	0.142333		0.173	0.163	0.166	0.167333		0.182	0.181	0.19	0.184333		0.172	0.167	0.1695		0.182	0.176	0.184	0.180667		0.189	0.183	0.182	0.184667		0.185	0.183	0.185	0.184333		0.172	0.161	0.162	0.165
01:14:27	0.182	0.177	0.175	0.178		0.169	0.155	0.16	0.161333		0.145	0.141	0.142	0.142667		0.174	0.164	0.166	0.168		0.182	0.181	0.191	0.184667		0.172	0.168	0.17		0.182	0.176	0.185	0.181		0.189	0.184	0.181	0.184667		0.185	0.183	0.185	0.184333		0.173	0.162	0.162	0.165667
01:15:03	0.182	0.177	0.175	0.178		0.169	0.156	0.16	0.161667		0.145	0.142	0.142	0.143		0.174	0.164	0.166	0.168		0.183	0.181	0.19	0.184667		0.173	0.168	0.1705		0.182	0.177	0.184	0.181		0.189	0.184	0.181	0.184667		0.185	0.183	0.185	0.184333		0.173	0.162	0.163	0.166
01:15:39	0.182	0.178	0.175	0.178333		0.17	0.156	0.161	0.162333		0.145	0.142	0.142	0.143		0.175	0.165	0.167	0.169		0.183	0.182	0.191	0.185333		0.173	0.169	0.171		0.183	0.177	0.185	0.181667		0.189	0.184	0.182	0.185		0.185	0.183	0.186	0.184667		0.173	0.162	0.163	0.166
01:16:15	0.182	0.177	0.175	0.178		0.169	0.157	0.162	0.162667		0.146	0.142	0.143	0.143667		0.175	0.165	0.168	0.169333		0.183	0.182	0.19	0.185		0.173	0.169	0.171		0.182	0.178	0.185	0.181667		0.189	0.184	0.182	0.185		0.184	0.183	0.185	0.184		0.173	0.163	0.164	0.166667
01:16:51	0.182	0.178	0.175	0.178333		0.17	0.157	0.163	0.163333		0.146	0.143	0.143	0.144		0.175	0.166	0.168	0.169667		0.183	0.183	0.191	0.185667		0.174	0.17	0.172		0.183	0.178	0.186	0.182333		0.189	0.184	0.183	0.185333		0.185	0.184	0.186	0.185	0.001	0.174	0.163	0.164	0.167
01:17:27	0.182	0.178	0.176	0.178667		0.171	0.158	0.163	0.164		0.146	0.143	0.143	0.144		0.175	0.166	0.168	0.169667		0.183	0.183	0.19	0.185333		0.174	0.17	0.172		0.183	0.178	0.186	0.182333		0.189	0.184	0.183	0.185333		0.184	0.183	0.186	0.184333		0.173	0.163	0.165	0.167
01:18:03	0.182	0.178	0.176	0.178667		0.171	0.158	0.163	0.164		0.146	0.143	0.144	0.144333		0.175	0.166	0.169	0.17		0.183	0.183	0.19	0.185333		0.174	0.171	0.1725		0.183	0.178	0.186	0.182333		0.189	0.184	0.183	0.185333		0.184	0.184	0.186	0.184667		0.173	0.164	0.165	0.167333
01:18:39	0.181	0.178	0.176	0.178333		0.171	0.158	0.164	0.164333		0.146	0.144	0.144	0.144667		0.176	0.167	0.169	0.170667		0.183	0.183	0.191	0.185667		0.174	0.171	0.1725		0.183	0.178	0.186	0.182333		0.188	0.185	0.183	0.185333		0.184	0.184	0.186	0.184667		0.174	0.165	0.165	0.168
01:19:15	0.181	0.178	0.176	0.178333		0.172	0.159	0.164	0.165		0.146	0.144	0.144	0.144667		0.176	0.167	0.17	0.171		0.183	0.183	0.19	0.185333		0.174	0.171	0.1725		0.183	0.179	0.187	0.183		0.189	0.185	0.183	0.185667	0.00305505	0.183	0.184	0.186	0.184333		0.174	0.164	0.165	0.167667
01:19:51	0.182	0.178	0.177	0.179	0.00264575	0.171	0.16	0.165	0.165333		0.147	0.144	0.145	0.145333		0.176	0.168	0.17	0.171333		0.183	0.184	0.19	0.185667		0.175	0.172	0.1735		0.183	0.179	0.186	0.182667		0.188	0.185	0.183	0.185333		0.184	0.184	0.186	0.184667		0.174	0.165	0.166	0.168333
01:20:27	0.181	0.179	0.177	0.179		0.172	0.16	0.165	0.165667		0.147	0.144	0.145	0.145333		0.176	0.168	0.17	0.171333		0.183	0.184	0.191	0.186		0.174	0.172	0.173		0.183	0.179	0.187	0.183		0.189	0.185	0.183	0.185667		0.183	0.184	0.186	0.184333		0.174	0.165	0.166	0.168333
01:21:03	0.182	0.178	0.176	0.178667		0.172	0.16	0.165	0.165667		0.147	0.145	0.145	0.145667		0.177	0.168	0.17	0.171667		0.184	0.185	0.191	0.186667	0.00378594	0.175	0.172	0.1735		0.183	0.18	0.187	0.183333		0.188	0.185	0.183	0.185333		0.183	0.184	0.186	0.184333		0.174	0.165	0.166	0.168333
01:21:39	0.181	0.179	0.177	0.179		0.172	0.161	0.166	0.166333		0.147	0.145	0.145	0.145667		0.176	0.168	0.171	0.171667		0.184	0.184	0.19	0.186		0.175	0.172	0.1735		0.183	0.18	0.186	0.183		0.187	0.185	0.183	0.185		0.183	0.184	0.186	0.184333		0.174	0.166	0.166	0.168667
01:22:15	0.181	0.179	0.176	0.178667		0.173	0.161	0.166	0.166667		0.147	0.145	0.145	0.145667		0.176	0.169	0.171	0.172		0.183	0.184	0.191	0.186		0.174	0.172	0.173		0.183	0.18	0.186	0.183		0.188	0.185	0.183	0.185333		0.182	0.184	0.186	0.184		0.174	0.166	0.167	0.169
01:22:51	0.181	0.179	0.176	0.178667		0.172	0.161	0.167	0.166667		0.147	0.145	0.146	0.146		0.177	0.169	0.171	0.172333		0.183	0.185	0.19	0.186		0.175	0.173	0.174		0.183	0.18	0.187	0.183333		0.188	0.185	0.183	0.185333		0.183	0.184	0.186	0.184333		0.174	0.166	0.167	0.169
01:23:27	0.181	0.179	0.176	0.178667		0.173	0.162	0.167	0.167333		0.147	0.146	0.146	0.146333		0.177	0.169	0.172	0.172667		0.183	0.185	0.191	0.186333		0.175	0.173	0.174		0.183	0.18	0.188	0.183667		0.188	0.185	0.183	0.185333		0.182	0.185	0.186	0.184333		0.174	0.167	0.167	0.169333
01:24:03	0.181	0.179	0.177	0.179		0.173	0.162	0.167	0.167333		0.148	0.146	0.146	0.146667		0.177	0.17	0.172	0.173		0.183	0.184	0.19	0.185667		0.175	0.173	0.174		0.183	0.18	0.187	0.183333		0.187	0.185	0.183	0.185		0.182	0.184	0.187	0.184333		0.175	0.167	0.168	0.17
01:24:39	0.18	0.179	0.176	0.178333		0.173	0.162	0.168	0.167667		0.147	0.146	0.146	0.146333		0.177	0.17	0.172	0.173		0.184	0.185	0.19	0.186333		0.175	0.173	0.174		0.183	0.18	0.186	0.183		0.188	0.186	0.182	0.185333		0.182	0.184	0.186	0.184		0.174	0.167	0.168	0.169667
01:25:15	0.18	0.179	0.176	0.178333		0.174	0.162	0.168	0.168		0.147	0.146	0.147	0.146667		0.177	0.17	0.173	0.173333		0.184	0.185	0.19	0.186333		0.175	0.173	0.174		0.183	0.18	0.187	0.183333		0.187	0.185	0.183	0.185		0.182	0.185	0.186	0.184333		0.174	0.167	0.168	0.169667
01:25:51	0.18	0.179	0.176	0.178333		0.174	0.163	0.169	0.168667		0.148	0.146	0.147	0.147		0.177	0.17	0.173	0.173333		0.184	0.185	0.19	0.186333		0.176	0.174	0.175		0.183	0.181	0.187	0.183667		0.187	0.185	0.184	0.185333		0.181	0.184	0.186	0.183667		0.174	0.167	0.168	0.169667
01:26:27	0.18	0.179	0.176	0.178333		0.174	0.163	0.169	0.168667		0.147	0.147	0.147	0.147		0.177	0.17	0.173	0.173333		0.184	0.186	0.19	0.186667		0.176	0.174	0.175		0.184	0.181	0.187	0.184	0.003	0.187	0.186	0.183	0.185333		0.181	0.184	0.186	0.183667		0.175	0.167	0.168	0.17
01:27:03	0.18	0.179	0.177	0.178667		0.174	0.163	0.169	0.168667		0.148	0.147	0.147	0.147333		0.178	0.171	0.173	0.174		0.183	0.186	0.189	0.186		0.176	0.174	0.175		0.183	0.181	0.187	0.183667		0.187	0.186	0.183	0.185333		0.18	0.184	0.186	0.183333		0.174	0.167	0.169	0.17
01:27:39	0.179	0.178	0.177	0.178		0.174	0.164	0.169	0.169		0.148	0.147	0.147	0.147333		0.178	0.171	0.173	0.174		0.183	0.185	0.189	0.185667		0.176	0.175	0.1755		0.183	0.181	0.187	0.183667		0.186	0.185	0.184	0.185		0.181	0.184	0.187	0.184		0.174	0.168	0.169	0.170333
01:28:15	0.18	0.179	0.176	0.178333		0.174	0.164	0.169	0.169		0.148	0.147	0.147	0.147333		0.178	0.171	0.174	0.174333	0.00351188	0.184	0.186	0.189	0.186333		0.176	0.174	0.175		0.183	0.181	0.187	0.183667		0.186	0.185	0.183	0.184667		0.18	0.184	0.186	0.183333		0.174	0.168	0.169	0.170333
01:28:51	0.179	0.178	0.177	0.178		0.174	0.164	0.17	0.169333	0.00503322	0.147	0.147	0.148	0.147333		0.177	0.171	0.174	0.174		0.183	0.186	0.189	0.186		0.175	0.175	0.175		0.183	0.181	0.187	0.183667		0.186	0.185	0.183	0.184667		0.18	0.184	0.186	0.183333		0.174	0.168	0.169	0.170333
01:29:27	0.179	0.179	0.176	0.178		0.174	0.164	0.17	0.169333		0.148	0.147	0.148	0.147667	0.00057735	0.178	0.171	0.174	0.174333		0.183	0.186	0.189	0.186		0.176	0.175	0.1755		0.183	0.181	0.187	0.183667		0.186	0.185	0.183	0.184667		0.18	0.184	0.186	0.183333		0.174	0.168	0.17	0.170667
01:30:03	0.179	0.178	0.176	0.177667		0.174	0.164	0.17	0.169333		0.148	0.147	0.148	0.147667		0.178	0.171	0.174	0.174333		0.183	0.186	0.189	0.186		0.176	0.175	0.1755		0.183	0.181	0.187	0.183667		0.185	0.185	0.183	0.184333		0.179	0.184	0.186	0.183		0.174	0.169	0.17	0.171	0.00264575
	0.179	0.100333	0.00264575	0.00057735		0.169333	0.105667	0.00503322	0.00152753		0.147667	0.108	0.00057735	0.001		0.174333	0.110667	0.00351188	0.00152753		0.186667	0.112667	0.00378594	0.00208167		0.1755	0.11			0.184	0.11	0.003	0.00173205		0.185667	0.111333	0.00305505	0.0011547		0.185	0.109667	0.001	0.00057735		0.171	0.109	0.00264575	0.001
[truncated: 67 more columns]
