# Supplementary material for: G‐Quadruplexes act as sequence‐dependent protein chaperones
Source: EMBO Rep. 2020 Sep 18;21(10):e49735. doi: 10.15252/embr.201949735 (PMC7534610; doi:10.15252/embr.201949735)
Supplement: Supplementary file 6 — Source Data fore Figure 1 [file EMBR-21-e49735-s004.zip › FIG1_Source_Data/Seq361-384.xlsx]

## Sheet: Sheet1
Kinetic read	B1	C1	D1			B2	C2	D2			B3	C3	D3			B4	C4	D4			B5	C5	D5			B6	C6	D6			B7	C7	D7			B8	C8	D8			B9	C9	D9			B10	C10	D10
00:03:03	0.1	0.102	0.102	0.101333		0.106	0.107	0.108	0.107		0.11	0.109	0.11	0.109667		0.11	0.111	0.111	0.110667		0.111	0.112	0.113	0.112		0.113	0.111	0.109	0.111		0.11	0.11	0.108	0.109333		0.111	0.112	0.113	0.112		0.109	0.111	0.111	0.110333		0.107	0.11	0.109	0.108667
00:03:39	0.1	0.101	0.102	0.101		0.105	0.107	0.109	0.107		0.11	0.109	0.11	0.109667		0.11	0.111	0.111	0.110667		0.111	0.112	0.112	0.111667		0.113	0.111	0.109	0.111		0.11	0.11	0.108	0.109333		0.111	0.112	0.113	0.112		0.109	0.111	0.111	0.110333		0.107	0.11	0.109	0.108667
00:04:15	0.1	0.102	0.102	0.101333		0.105	0.107	0.109	0.107		0.109	0.109	0.11	0.109333		0.11	0.111	0.111	0.110667		0.111	0.112	0.112	0.111667		0.113	0.111	0.109	0.111		0.11	0.11	0.108	0.109333		0.11	0.112	0.113	0.111667		0.109	0.111	0.11	0.11		0.107	0.109	0.109	0.108333
00:04:51	0.1	0.101	0.102	0.101		0.105	0.107	0.108	0.106667		0.109	0.109	0.11	0.109333		0.109	0.11	0.111	0.11		0.111	0.112	0.112	0.111667		0.113	0.111	0.109	0.111		0.11	0.11	0.108	0.109333		0.11	0.112	0.113	0.111667		0.109	0.111	0.111	0.110333		0.107	0.109	0.109	0.108333
00:05:27	0.1	0.101	0.102	0.101		0.105	0.107	0.109	0.107		0.11	0.109	0.11	0.109667		0.109	0.11	0.111	0.11		0.111	0.112	0.112	0.111667		0.113	0.111	0.109	0.111		0.11	0.11	0.108	0.109333		0.11	0.112	0.113	0.111667		0.109	0.111	0.111	0.110333		0.107	0.109	0.109	0.108333
00:06:03	0.1	0.102	0.101	0.101		0.105	0.107	0.108	0.106667		0.109	0.109	0.11	0.109333		0.109	0.11	0.111	0.11		0.111	0.112	0.112	0.111667		0.113	0.111	0.109	0.111		0.11	0.11	0.108	0.109333		0.11	0.112	0.113	0.111667		0.109	0.111	0.11	0.11		0.107	0.109	0.109	0.108333
00:06:39	0.1	0.102	0.101	0.101		0.105	0.107	0.108	0.106667		0.109	0.109	0.11	0.109333		0.109	0.11	0.111	0.11		0.111	0.112	0.112	0.111667		0.113	0.111	0.109	0.111		0.11	0.11	0.108	0.109333		0.11	0.112	0.113	0.111667		0.109	0.111	0.11	0.11		0.107	0.109	0.109	0.108333
00:07:15	0.1	0.101	0.101	0.100667		0.105	0.107	0.108	0.106667		0.109	0.109	0.11	0.109333		0.109	0.11	0.111	0.11		0.111	0.112	0.112	0.111667		0.113	0.111	0.109	0.111		0.11	0.11	0.108	0.109333		0.11	0.112	0.112	0.111333		0.109	0.111	0.11	0.11		0.107	0.109	0.109	0.108333
00:07:51	0.1	0.101	0.101	0.100667		0.105	0.107	0.108	0.106667		0.109	0.109	0.11	0.109333		0.109	0.11	0.111	0.11		0.111	0.112	0.112	0.111667		0.113	0.111	0.109	0.111		0.11	0.11	0.108	0.109333		0.11	0.112	0.113	0.111667		0.109	0.111	0.11	0.11		0.107	0.109	0.109	0.108333
00:08:27	0.1	0.101	0.101	0.100667		0.105	0.107	0.108	0.106667		0.109	0.109	0.11	0.109333		0.109	0.11	0.111	0.11		0.111	0.112	0.112	0.111667		0.113	0.111	0.109	0.111		0.11	0.109	0.108	0.109		0.11	0.112	0.112	0.111333		0.109	0.11	0.11	0.109667		0.107	0.109	0.109	0.108333
00:09:03	0.1	0.101	0.101	0.100667		0.105	0.107	0.108	0.106667		0.109	0.109	0.11	0.109333		0.109	0.11	0.111	0.11		0.111	0.112	0.112	0.111667		0.113	0.111	0.109	0.111		0.11	0.109	0.107	0.108667		0.11	0.111	0.112	0.111		0.109	0.11	0.11	0.109667		0.107	0.109	0.109	0.108333
00:09:39	0.1	0.101	0.101	0.100667		0.105	0.107	0.108	0.106667		0.109	0.109	0.11	0.109333		0.109	0.11	0.111	0.11		0.111	0.112	0.112	0.111667		0.113	0.111	0.109	0.111		0.11	0.11	0.108	0.109333		0.11	0.112	0.112	0.111333		0.109	0.11	0.11	0.109667		0.107	0.109	0.109	0.108333
00:10:15	0.1	0.101	0.101	0.100667		0.105	0.107	0.108	0.106667		0.109	0.108	0.11	0.109		0.109	0.11	0.11	0.109667		0.11	0.112	0.112	0.111333		0.112	0.111	0.109	0.110667		0.11	0.109	0.107	0.108667		0.11	0.111	0.112	0.111		0.109	0.11	0.11	0.109667		0.107	0.109	0.109	0.108333
00:10:51	0.1	0.102	0.101	0.101		0.105	0.107	0.108	0.106667		0.109	0.109	0.11	0.109333		0.109	0.11	0.111	0.11		0.111	0.112	0.112	0.111667		0.113	0.111	0.108	0.110667		0.11	0.11	0.108	0.109333		0.11	0.111	0.112	0.111		0.109	0.111	0.11	0.11		0.107	0.109	0.109	0.108333
00:11:27	0.1	0.102	0.101	0.101		0.105	0.107	0.108	0.106667		0.109	0.109	0.11	0.109333		0.109	0.11	0.111	0.11		0.111	0.112	0.112	0.111667		0.113	0.111	0.108	0.110667		0.11	0.11	0.108	0.109333		0.11	0.111	0.112	0.111		0.109	0.11	0.11	0.109667		0.107	0.109	0.109	0.108333
00:12:03	0.1	0.102	0.101	0.101		0.104	0.107	0.108	0.106333		0.109	0.108	0.109	0.108667		0.109	0.11	0.11	0.109667		0.111	0.112	0.112	0.111667		0.112	0.111	0.108	0.110333		0.109	0.109	0.107	0.108333		0.11	0.111	0.112	0.111		0.109	0.11	0.11	0.109667		0.107	0.109	0.109	0.108333
00:12:39	0.1	0.102	0.101	0.101		0.105	0.107	0.108	0.106667		0.109	0.109	0.11	0.109333		0.109	0.11	0.111	0.11		0.111	0.112	0.112	0.111667		0.112	0.111	0.108	0.110333		0.11	0.109	0.108	0.109		0.11	0.111	0.112	0.111		0.109	0.111	0.11	0.11		0.107	0.109	0.109	0.108333
00:13:15	0.1	0.101	0.101	0.100667		0.104	0.106	0.108	0.106		0.109	0.108	0.109	0.108667		0.109	0.11	0.11	0.109667		0.11	0.111	0.112	0.111		0.112	0.111	0.108	0.110333		0.109	0.109	0.107	0.108333		0.11	0.111	0.112	0.111		0.109	0.11	0.11	0.109667		0.107	0.109	0.109	0.108333
00:13:51	0.1	0.102	0.101	0.101		0.104	0.107	0.108	0.106333		0.109	0.109	0.109	0.109		0.109	0.11	0.11	0.109667		0.11	0.111	0.112	0.111		0.112	0.111	0.108	0.110333		0.109	0.109	0.107	0.108333		0.109	0.111	0.112	0.110667		0.109	0.11	0.11	0.109667		0.107	0.109	0.109	0.108333
00:14:27	0.1	0.101	0.101	0.100667		0.104	0.107	0.108	0.106333		0.109	0.109	0.11	0.109333		0.109	0.11	0.11	0.109667		0.111	0.112	0.112	0.111667		0.113	0.111	0.108	0.110667		0.11	0.109	0.107	0.108667		0.11	0.111	0.112	0.111		0.109	0.11	0.11	0.109667		0.107	0.109	0.109	0.108333
00:15:03	0.1	0.102	0.101	0.101		0.104	0.107	0.108	0.106333		0.109	0.108	0.11	0.109		0.109	0.11	0.11	0.109667		0.11	0.111	0.112	0.111		0.112	0.111	0.108	0.110333		0.109	0.109	0.107	0.108333		0.11	0.111	0.112	0.111		0.109	0.11	0.11	0.109667		0.107	0.109	0.109	0.108333
00:15:39	0.1	0.102	0.101	0.101		0.105	0.107	0.108	0.106667		0.109	0.109	0.11	0.109333		0.109	0.11	0.11	0.109667		0.111	0.111	0.112	0.111333		0.112	0.111	0.108	0.110333		0.109	0.109	0.107	0.108333		0.11	0.111	0.112	0.111		0.109	0.11	0.11	0.109667		0.107	0.109	0.109	0.108333
00:16:15	0.1	0.101	0.1	0.100333		0.104	0.106	0.108	0.106		0.109	0.108	0.109	0.108667		0.109	0.11	0.11	0.109667		0.11	0.111	0.112	0.111		0.112	0.111	0.108	0.110333		0.109	0.109	0.107	0.108333		0.11	0.111	0.112	0.111		0.109	0.11	0.11	0.109667		0.106	0.109	0.109	0.108
00:16:51	0.1	0.101	0.101	0.100667		0.104	0.106	0.108	0.106		0.109	0.108	0.109	0.108667		0.109	0.11	0.11	0.109667		0.111	0.111	0.112	0.111333		0.112	0.111	0.108	0.110333		0.109	0.109	0.107	0.108333		0.11	0.111	0.112	0.111		0.109	0.11	0.11	0.109667		0.107	0.109	0.109	0.108333
00:17:27	0.1	0.101	0.101	0.100667		0.104	0.106	0.108	0.106		0.109	0.108	0.109	0.108667		0.109	0.11	0.11	0.109667		0.11	0.112	0.112	0.111333		0.112	0.111	0.108	0.110333		0.109	0.109	0.107	0.108333		0.109	0.111	0.112	0.110667		0.109	0.11	0.11	0.109667		0.106	0.109	0.108	0.107667
00:18:03	0.1	0.101	0.101	0.100667		0.104	0.106	0.107	0.105667		0.109	0.108	0.109	0.108667		0.109	0.11	0.11	0.109667		0.11	0.111	0.111	0.110667		0.112	0.111	0.108	0.110333		0.109	0.109	0.107	0.108333		0.11	0.111	0.112	0.111		0.109	0.11	0.11	0.109667		0.106	0.109	0.108	0.107667
00:18:39	0.1	0.101	0.1	0.100333		0.104	0.106	0.108	0.106		0.109	0.108	0.109	0.108667		0.109	0.11	0.11	0.109667		0.11	0.111	0.112	0.111		0.112	0.111	0.108	0.110333		0.109	0.109	0.107	0.108333		0.109	0.111	0.112	0.110667		0.109	0.11	0.11	0.109667		0.107	0.109	0.108	0.108
00:19:15	0.1	0.101	0.1	0.100333		0.105	0.106	0.108	0.106333		0.109	0.108	0.109	0.108667		0.109	0.11	0.11	0.109667		0.11	0.111	0.112	0.111		0.112	0.111	0.108	0.110333		0.109	0.109	0.107	0.108333		0.11	0.111	0.112	0.111		0.109	0.11	0.11	0.109667		0.107	0.109	0.109	0.108333
00:19:51	0.1	0.101	0.1	0.100333		0.104	0.106	0.107	0.105667		0.109	0.108	0.109	0.108667		0.109	0.11	0.11	0.109667		0.11	0.111	0.112	0.111		0.112	0.111	0.108	0.110333		0.109	0.109	0.107	0.108333		0.109	0.111	0.112	0.110667		0.109	0.11	0.11	0.109667		0.106	0.109	0.108	0.107667
00:20:27	0.1	0.101	0.1	0.100333		0.104	0.106	0.107	0.105667		0.109	0.108	0.109	0.108667		0.109	0.11	0.11	0.109667		0.11	0.111	0.112	0.111		0.112	0.111	0.108	0.110333		0.109	0.109	0.107	0.108333		0.11	0.111	0.112	0.111		0.109	0.11	0.11	0.109667		0.106	0.109	0.108	0.107667
00:21:03	0.1	0.101	0.1	0.100333		0.104	0.106	0.107	0.105667		0.109	0.108	0.109	0.108667		0.109	0.11	0.11	0.109667		0.11	0.111	0.111	0.110667		0.112	0.11	0.108	0.11		0.109	0.109	0.107	0.108333		0.11	0.111	0.112	0.111		0.109	0.11	0.11	0.109667		0.106	0.109	0.108	0.107667
00:21:39	0.1	0.102	0.1	0.100667		0.105	0.106	0.108	0.106333		0.109	0.109	0.109	0.109		0.109	0.11	0.11	0.109667		0.11	0.112	0.112	0.111333		0.112	0.111	0.108	0.110333		0.109	0.109	0.107	0.108333		0.11	0.111	0.112	0.111		0.109	0.11	0.11	0.109667		0.107	0.109	0.109	0.108333
00:22:15	0.1	0.101	0.101	0.100667		0.105	0.106	0.108	0.106333		0.109	0.108	0.109	0.108667		0.109	0.11	0.11	0.109667		0.11	0.111	0.112	0.111		0.113	0.111	0.108	0.110667		0.109	0.109	0.107	0.108333		0.11	0.111	0.112	0.111		0.109	0.11	0.11	0.109667		0.107	0.109	0.108	0.108
00:22:51	0.1	0.101	0.1	0.100333		0.105	0.106	0.107	0.106		0.109	0.109	0.109	0.109		0.109	0.11	0.11	0.109667		0.11	0.111	0.112	0.111		0.112	0.111	0.108	0.110333		0.109	0.109	0.107	0.108333		0.11	0.111	0.112	0.111		0.109	0.11	0.11	0.109667		0.106	0.109	0.109	0.108
00:23:27	0.1	0.101	0.1	0.100333		0.104	0.106	0.107	0.105667		0.109	0.108	0.109	0.108667		0.109	0.11	0.11	0.109667		0.11	0.111	0.112	0.111		0.112	0.111	0.108	0.110333		0.109	0.109	0.107	0.108333		0.11	0.111	0.112	0.111		0.109	0.11	0.11	0.109667		0.107	0.109	0.109	0.108333
00:24:03	0.1	0.101	0.1	0.100333		0.105	0.106	0.107	0.106		0.109	0.108	0.109	0.108667		0.109	0.11	0.11	0.109667		0.11	0.111	0.112	0.111		0.113	0.11	0.108	0.110333		0.109	0.109	0.107	0.108333		0.11	0.111	0.112	0.111		0.109	0.11	0.11	0.109667		0.106	0.109	0.108	0.107667
00:24:39	0.1	0.101	0.1	0.100333		0.104	0.106	0.107	0.105667		0.109	0.108	0.109	0.108667		0.109	0.11	0.11	0.109667		0.11	0.111	0.111	0.110667		0.112	0.111	0.108	0.110333		0.109	0.109	0.107	0.108333		0.11	0.111	0.112	0.111		0.109	0.11	0.11	0.109667		0.106	0.109	0.108	0.107667
00:25:15	0.1	0.101	0.1	0.100333		0.104	0.106	0.107	0.105667		0.109	0.109	0.109	0.109		0.109	0.11	0.11	0.109667		0.11	0.111	0.111	0.110667		0.113	0.111	0.108	0.110667		0.109	0.109	0.107	0.108333		0.11	0.111	0.112	0.111		0.109	0.11	0.11	0.109667		0.107	0.109	0.108	0.108
00:25:51	0.1	0.101	0.1	0.100333		0.104	0.106	0.107	0.105667		0.109	0.108	0.109	0.108667		0.109	0.11	0.11	0.109667		0.11	0.111	0.111	0.110667		0.113	0.111	0.108	0.110667		0.109	0.109	0.107	0.108333		0.109	0.111	0.111	0.110333		0.109	0.11	0.11	0.109667		0.107	0.108	0.108	0.107667
00:26:27	0.1	0.101	0.1	0.100333		0.105	0.106	0.107	0.106		0.109	0.108	0.109	0.108667		0.109	0.11	0.11	0.109667		0.11	0.111	0.112	0.111		0.113	0.111	0.108	0.110667		0.11	0.109	0.107	0.108667		0.11	0.111	0.112	0.111		0.109	0.11	0.11	0.109667		0.107	0.109	0.108	0.108
00:27:03	0.1	0.101	0.101	0.100667		0.105	0.106	0.107	0.106		0.109	0.109	0.109	0.109		0.109	0.11	0.11	0.109667		0.111	0.111	0.112	0.111333		0.113	0.111	0.108	0.110667		0.11	0.109	0.107	0.108667		0.11	0.111	0.112	0.111		0.109	0.11	0.11	0.109667		0.107	0.109	0.109	0.108333
00:27:39	0.1	0.101	0.1	0.100333		0.104	0.106	0.107	0.105667		0.109	0.108	0.109	0.108667		0.109	0.11	0.11	0.109667		0.11	0.111	0.111	0.110667		0.113	0.111	0.108	0.110667		0.11	0.109	0.107	0.108667		0.11	0.111	0.112	0.111		0.109	0.11	0.11	0.109667		0.107	0.108	0.108	0.107667
00:28:15	0.1	0.101	0.1	0.100333		0.105	0.106	0.107	0.106		0.11	0.109	0.11	0.109667		0.109	0.11	0.11	0.109667		0.11	0.111	0.112	0.111		0.113	0.111	0.108	0.110667		0.11	0.109	0.108	0.109		0.11	0.111	0.112	0.111		0.109	0.11	0.11	0.109667		0.107	0.109	0.109	0.108333
00:28:51	0.1	0.101	0.1	0.100333		0.104	0.106	0.107	0.105667		0.11	0.109	0.11	0.109667		0.109	0.11	0.11	0.109667		0.11	0.111	0.111	0.110667		0.113	0.111	0.108	0.110667		0.111	0.109	0.107	0.109		0.11	0.111	0.112	0.111		0.109	0.11	0.11	0.109667		0.107	0.109	0.109	0.108333
00:29:27	0.1	0.101	0.1	0.100333		0.105	0.106	0.107	0.106		0.11	0.109	0.11	0.109667		0.109	0.11	0.11	0.109667		0.11	0.111	0.112	0.111		0.113	0.111	0.108	0.110667		0.111	0.11	0.108	0.109667		0.11	0.111	0.112	0.111		0.109	0.11	0.11	0.109667		0.107	0.109	0.109	0.108333
00:30:03	0.1	0.101	0.1	0.100333		0.105	0.106	0.107	0.106		0.11	0.109	0.11	0.109667		0.109	0.11	0.11	0.109667		0.111	0.111	0.112	0.111333		0.114	0.111	0.108	0.111		0.111	0.11	0.108	0.109667		0.11	0.111	0.112	0.111		0.109	0.11	0.11	0.109667		0.107	0.109	0.109	0.108333
00:30:39	0.1	0.101	0.1	0.100333		0.105	0.106	0.107	0.106		0.111	0.109	0.11	0.11		0.109	0.11	0.11	0.109667		0.11	0.111	0.112	0.111		0.114	0.111	0.109	0.111333		0.112	0.11	0.108	0.11		0.11	0.111	0.112	0.111		0.109	0.11	0.11	0.109667		0.107	0.109	0.109	0.108333
00:31:15	0.1	0.101	0.1	0.100333		0.105	0.106	0.107	0.106		0.111	0.109	0.11	0.11		0.109	0.11	0.11	0.109667		0.111	0.111	0.112	0.111333		0.114	0.111	0.109	0.111333		0.112	0.11	0.108	0.11		0.11	0.111	0.112	0.111		0.109	0.11	0.11	0.109667		0.107	0.109	0.109	0.108333
00:31:51	0.1	0.101	0.1	0.100333		0.105	0.106	0.107	0.106		0.112	0.109	0.11	0.110333		0.109	0.11	0.11	0.109667		0.111	0.111	0.112	0.111333		0.115	0.111	0.109	0.111667		0.113	0.11	0.108	0.110333		0.11	0.111	0.112	0.111		0.109	0.11	0.11	0.109667		0.107	0.109	0.109	0.108333
00:32:27	0.1	0.101	0.1	0.100333		0.105	0.106	0.107	0.106		0.113	0.11	0.111	0.111333		0.109	0.11	0.11	0.109667		0.111	0.111	0.112	0.111333		0.115	0.112	0.109	0.112		0.113	0.111	0.108	0.110667		0.11	0.111	0.112	0.111		0.109	0.11	0.11	0.109667		0.107	0.109	0.109	0.108333
00:33:03	0.1	0.101	0.1	0.100333		0.105	0.106	0.107	0.106		0.113	0.11	0.111	0.111333		0.11	0.11	0.11	0.11		0.111	0.112	0.112	0.111667		0.116	0.112	0.109	0.112333		0.114	0.111	0.109	0.111333		0.11	0.111	0.112	0.111		0.11	0.11	0.11	0.11		0.108	0.109	0.109	0.108667
00:33:39	0.1	0.101	0.1	0.100333		0.105	0.106	0.107	0.106		0.114	0.11	0.111	0.111667		0.109	0.11	0.11	0.109667		0.111	0.112	0.112	0.111667		0.116	0.112	0.109	0.112333		0.115	0.111	0.109	0.111667		0.11	0.111	0.112	0.111		0.11	0.11	0.11	0.11		0.108	0.109	0.109	0.108667
00:34:15	0.1	0.101	0.101	0.100667		0.105	0.106	0.108	0.106333		0.115	0.111	0.112	0.112667		0.11	0.11	0.11	0.11		0.111	0.112	0.112	0.111667		0.117	0.112	0.11	0.113		0.116	0.112	0.11	0.112667		0.11	0.111	0.112	0.111		0.11	0.111	0.11	0.110333		0.108	0.109	0.109	0.108667
00:34:51	0.1	0.101	0.1	0.100333		0.105	0.106	0.107	0.106		0.116	0.111	0.112	0.113		0.11	0.11	0.11	0.11		0.111	0.112	0.112	0.111667		0.118	0.113	0.11	0.113667		0.117	0.113	0.11	0.113333		0.11	0.111	0.112	0.111		0.11	0.111	0.11	0.110333		0.108	0.109	0.109	0.108667
00:35:27	0.1	0.101	0.1	0.100333		0.106	0.106	0.108	0.106667		0.117	0.112	0.113	0.114		0.11	0.11	0.11	0.11		0.111	0.112	0.112	0.111667		0.119	0.113	0.111	0.114333		0.118	0.113	0.111	0.114		0.11	0.111	0.112	0.111		0.11	0.111	0.111	0.110667		0.109	0.109	0.109	0.109
00:36:03	0.1	0.101	0.101	0.100667		0.106	0.106	0.108	0.106667		0.118	0.112	0.113	0.114333		0.111	0.11	0.111	0.110667		0.112	0.112	0.112	0.112		0.119	0.113	0.111	0.114333		0.119	0.114	0.111	0.114667		0.11	0.111	0.112	0.111		0.111	0.111	0.111	0.111		0.109	0.11	0.109	0.109333
00:36:39	0.1	0.101	0.1	0.100333		0.106	0.106	0.108	0.106667		0.118	0.113	0.113	0.114667		0.111	0.111	0.111	0.111		0.112	0.112	0.112	0.112		0.12	0.114	0.111	0.115		0.12	0.115	0.112	0.115667		0.11	0.111	0.112	0.111		0.111	0.111	0.111	0.111		0.109	0.11	0.11	0.109667
00:37:15	0.1	0.101	0.1	0.100333		0.106	0.106	0.108	0.106667		0.119	0.114	0.114	0.115667		0.111	0.111	0.111	0.111		0.112	0.112	0.112	0.112		0.121	0.114	0.112	0.115667		0.121	0.115	0.113	0.116333		0.111	0.111	0.112	0.111333		0.112	0.111	0.111	0.111333		0.11	0.11	0.11	0.11
00:37:51	0.1	0.101	0.1	0.100333		0.106	0.106	0.108	0.106667		0.121	0.114	0.115	0.116667		0.111	0.111	0.111	0.111		0.112	0.112	0.112	0.112		0.122	0.115	0.112	0.116333		0.122	0.116	0.113	0.117		0.111	0.112	0.113	0.112		0.112	0.111	0.111	0.111333		0.11	0.11	0.11	0.11
00:38:27	0.1	0.101	0.1	0.100333		0.107	0.106	0.108	0.107		0.122	0.115	0.116	0.117667		0.112	0.111	0.111	0.111333		0.113	0.112	0.112	0.112333		0.123	0.116	0.113	0.117333		0.123	0.117	0.114	0.118		0.111	0.112	0.113	0.112		0.112	0.112	0.111	0.111667		0.111	0.111	0.11	0.110667
00:39:03	0.1	0.101	0.1	0.100333		0.107	0.106	0.108	0.107		0.123	0.116	0.116	0.118333		0.112	0.111	0.111	0.111333		0.113	0.112	0.112	0.112333		0.124	0.116	0.114	0.118		0.125	0.118	0.115	0.119333		0.111	0.112	0.113	0.112		0.113	0.112	0.112	0.112333		0.111	0.111	0.11	0.110667
00:39:39	0.1	0.101	0.1	0.100333		0.107	0.107	0.108	0.107333		0.124	0.117	0.117	0.119333		0.113	0.111	0.111	0.111667		0.113	0.112	0.113	0.112667		0.125	0.117	0.114	0.118667		0.126	0.119	0.116	0.120333		0.111	0.112	0.113	0.112		0.113	0.112	0.112	0.112333		0.112	0.111	0.111	0.111333
00:40:15	0.1	0.101	0.1	0.100333		0.107	0.107	0.108	0.107333		0.126	0.118	0.118	0.120667		0.113	0.112	0.112	0.112333		0.114	0.113	0.113	0.113333		0.126	0.118	0.115	0.119667		0.127	0.12	0.117	0.121333		0.111	0.112	0.113	0.112		0.114	0.112	0.112	0.112667		0.112	0.112	0.111	0.111667
00:40:51	0.1	0.101	0.1	0.100333		0.108	0.107	0.108	0.107667		0.127	0.118	0.119	0.121333		0.114	0.112	0.112	0.112667		0.114	0.113	0.113	0.113333		0.128	0.118	0.116	0.120667		0.128	0.121	0.118	0.122333		0.111	0.112	0.113	0.112		0.114	0.112	0.112	0.112667		0.113	0.112	0.111	0.112
00:41:27	0.1	0.101	0.101	0.100667		0.108	0.107	0.108	0.107667		0.128	0.12	0.12	0.122667		0.114	0.112	0.112	0.112667		0.115	0.113	0.113	0.113667		0.129	0.119	0.117	0.121667		0.13	0.122	0.119	0.123667		0.112	0.112	0.114	0.112667		0.115	0.113	0.113	0.113667		0.114	0.113	0.112	0.113
00:42:03	0.1	0.101	0.1	0.100333		0.108	0.107	0.108	0.107667		0.129	0.12	0.121	0.123333		0.115	0.113	0.112	0.113333		0.115	0.113	0.113	0.113667		0.13	0.12	0.117	0.122333		0.131	0.123	0.12	0.124667		0.112	0.112	0.114	0.112667		0.115	0.113	0.113	0.113667		0.114	0.113	0.112	0.113
00:42:39	0.1	0.101	0.101	0.100667		0.109	0.107	0.109	0.108333		0.13	0.121	0.122	0.124333		0.116	0.113	0.113	0.114		0.116	0.114	0.114	0.114667		0.131	0.121	0.118	0.123333		0.132	0.124	0.121	0.125667		0.112	0.112	0.114	0.112667		0.116	0.114	0.113	0.114333		0.115	0.113	0.113	0.113667
00:43:15	0.1	0.101	0.101	0.100667		0.109	0.107	0.109	0.108333		0.132	0.123	0.123	0.126		0.117	0.114	0.113	0.114667		0.116	0.114	0.114	0.114667		0.132	0.122	0.12	0.124667		0.134	0.125	0.122	0.127		0.113	0.112	0.114	0.113		0.117	0.114	0.114	0.115		0.116	0.114	0.113	0.114333
00:43:51	0.1	0.101	0.101	0.100667		0.109	0.107	0.109	0.108333		0.133	0.123	0.124	0.126667		0.117	0.114	0.114	0.115		0.117	0.114	0.114	0.115		0.133	0.123	0.121	0.125667		0.135	0.126	0.123	0.128		0.113	0.113	0.114	0.113333		0.117	0.114	0.114	0.115		0.117	0.114	0.113	0.114667
00:44:27	0.1	0.101	0.101	0.100667		0.11	0.107	0.109	0.108667		0.134	0.124	0.125	0.127667		0.118	0.114	0.114	0.115333		0.117	0.114	0.115	0.115333		0.134	0.123	0.121	0.126		0.136	0.127	0.124	0.129		0.113	0.113	0.115	0.113667		0.118	0.115	0.115	0.116		0.117	0.115	0.114	0.115333
00:45:03	0.101	0.102	0.101	0.101333		0.11	0.107	0.109	0.108667		0.135	0.126	0.126	0.129		0.119	0.115	0.115	0.116333		0.118	0.115	0.115	0.116		0.135	0.124	0.122	0.127		0.137	0.128	0.126	0.130333		0.114	0.113	0.115	0.114		0.119	0.115	0.115	0.116333		0.118	0.116	0.114	0.116
00:45:39	0.1	0.101	0.101	0.100667		0.111	0.107	0.109	0.109		0.137	0.126	0.127	0.13		0.119	0.115	0.115	0.116333		0.119	0.115	0.115	0.116333		0.136	0.125	0.123	0.128		0.138	0.13	0.126	0.131333		0.114	0.113	0.115	0.114		0.119	0.116	0.116	0.117		0.119	0.116	0.115	0.116667
00:46:15	0.101	0.102	0.101	0.101333		0.111	0.107	0.109	0.109		0.138	0.128	0.128	0.131333		0.12	0.116	0.116	0.117333		0.119	0.116	0.116	0.117		0.137	0.126	0.125	0.129333		0.14	0.131	0.128	0.133		0.114	0.113	0.115	0.114		0.12	0.116	0.116	0.117333		0.12	0.117	0.116	0.117667
00:46:51	0.101	0.102	0.101	0.101333		0.112	0.108	0.11	0.11		0.139	0.129	0.129	0.132333		0.121	0.116	0.116	0.117667		0.12	0.116	0.116	0.117333		0.138	0.127	0.125	0.13		0.141	0.132	0.128	0.133667		0.114	0.114	0.116	0.114667		0.121	0.117	0.117	0.118333		0.121	0.117	0.116	0.118
00:47:27	0.101	0.101	0.101	0.101		0.112	0.108	0.11	0.11		0.14	0.13	0.13	0.133333		0.122	0.117	0.117	0.118667		0.121	0.116	0.117	0.118		0.139	0.128	0.126	0.131		0.142	0.133	0.13	0.135		0.115	0.114	0.116	0.115		0.121	0.117	0.117	0.118333		0.121	0.118	0.117	0.118667
00:48:03	0.101	0.102	0.101	0.101333		0.112	0.108	0.11	0.11		0.141	0.131	0.131	0.134333		0.122	0.117	0.117	0.118667		0.122	0.117	0.117	0.118667		0.14	0.129	0.127	0.132		0.143	0.134	0.131	0.136		0.115	0.114	0.116	0.115		0.122	0.118	0.118	0.119333		0.122	0.118	0.117	0.119
00:48:39	0.101	0.102	0.101	0.101333		0.113	0.108	0.11	0.110333		0.143	0.132	0.132	0.135667		0.123	0.118	0.118	0.119667		0.122	0.117	0.118	0.119		0.141	0.13	0.128	0.133		0.144	0.135	0.132	0.137		0.115	0.114	0.117	0.115333		0.123	0.119	0.118	0.12		0.123	0.119	0.118	0.12
00:49:15	0.101	0.101	0.101	0.101		0.113	0.108	0.11	0.110333		0.144	0.133	0.133	0.136667		0.124	0.119	0.118	0.120333		0.123	0.118	0.118	0.119667		0.142	0.131	0.129	0.134		0.145	0.136	0.133	0.138		0.116	0.114	0.117	0.115667		0.123	0.119	0.119	0.120333		0.124	0.12	0.119	0.121
00:49:51	0.101	0.102	0.101	0.101333		0.114	0.108	0.111	0.111		0.145	0.134	0.134	0.137667		0.125	0.12	0.119	0.121333		0.124	0.118	0.119	0.120333		0.143	0.131	0.13	0.134667		0.146	0.138	0.134	0.139333		0.116	0.115	0.117	0.116		0.124	0.12	0.12	0.121333		0.124	0.121	0.119	0.121333
00:50:27	0.101	0.102	0.101	0.101333		0.115	0.108	0.111	0.111333		0.146	0.135	0.135	0.138667		0.126	0.12	0.12	0.122		0.125	0.119	0.119	0.121		0.144	0.132	0.131	0.135667		0.147	0.138	0.135	0.14		0.117	0.115	0.118	0.116667		0.125	0.12	0.12	0.121667		0.125	0.121	0.12	0.122
00:51:03	0.101	0.102	0.101	0.101333		0.115	0.108	0.111	0.111333		0.147	0.136	0.136	0.139667		0.126	0.121	0.12	0.122333		0.126	0.12	0.12	0.122		0.145	0.133	0.132	0.136667		0.148	0.139	0.136	0.141		0.117	0.115	0.118	0.116667		0.125	0.121	0.121	0.122333		0.126	0.122	0.12	0.122667
00:51:39	0.101	0.102	0.101	0.101333		0.115	0.108	0.111	0.111333		0.148	0.136	0.137	0.140333		0.127	0.122	0.121	0.123333		0.126	0.12	0.121	0.122333		0.146	0.134	0.133	0.137667		0.149	0.14	0.137	0.142		0.117	0.115	0.119	0.117		0.126	0.121	0.122	0.123		0.127	0.123	0.121	0.123667
00:52:15	0.102	0.102	0.101	0.101667		0.116	0.109	0.112	0.112333		0.149	0.138	0.138	0.141667		0.128	0.122	0.122	0.124		0.127	0.121	0.121	0.123		0.147	0.135	0.134	0.138667		0.15	0.142	0.138	0.143333		0.118	0.116	0.119	0.117667		0.127	0.122	0.122	0.123667		0.127	0.123	0.122	0.124
00:52:51	0.101	0.102	0.101	0.101333		0.116	0.108	0.112	0.112		0.15	0.138	0.139	0.142333		0.129	0.123	0.122	0.124667		0.128	0.121	0.122	0.123667		0.147	0.136	0.135	0.139333		0.151	0.142	0.139	0.144		0.118	0.116	0.119	0.117667		0.127	0.122	0.123	0.124		0.128	0.124	0.123	0.125
00:53:27	0.102	0.102	0.101	0.101667		0.117	0.109	0.112	0.112667		0.151	0.139	0.14	0.143333		0.129	0.124	0.123	0.125333		0.128	0.122	0.122	0.124		0.148	0.137	0.136	0.140333		0.152	0.144	0.14	0.145333		0.118	0.116	0.12	0.118		0.128	0.123	0.123	0.124667		0.129	0.125	0.123	0.125667
00:54:03	0.102	0.102	0.102	0.102		0.117	0.109	0.112	0.112667		0.152	0.14	0.141	0.144333		0.13	0.124	0.124	0.126		0.129	0.123	0.123	0.125		0.149	0.137	0.137	0.141		0.153	0.145	0.141	0.146333		0.119	0.117	0.12	0.118667		0.129	0.124	0.124	0.125667		0.129	0.126	0.124	0.126333
00:54:39	0.102	0.102	0.101	0.101667		0.117	0.109	0.112	0.112667		0.153	0.141	0.142	0.145333		0.131	0.125	0.125	0.127		0.13	0.123	0.124	0.125667		0.15	0.138	0.137	0.141667		0.154	0.146	0.142	0.147333		0.119	0.117	0.12	0.118667		0.129	0.124	0.125	0.126		0.13	0.126	0.125	0.127
00:55:15	0.102	0.102	0.102	0.102		0.118	0.109	0.112	0.113		0.154	0.142	0.143	0.146333		0.132	0.126	0.125	0.127667		0.131	0.124	0.124	0.126333		0.15	0.139	0.138	0.142333		0.155	0.146	0.143	0.148		0.12	0.117	0.121	0.119333		0.129	0.125	0.125	0.126333		0.131	0.127	0.125	0.127667
00:55:51	0.102	0.102	0.101	0.101667		0.118	0.109	0.113	0.113333		0.155	0.143	0.144	0.147333		0.132	0.126	0.126	0.128		0.131	0.125	0.125	0.127		0.151	0.139	0.139	0.143		0.155	0.147	0.144	0.148667		0.12	0.117	0.122	0.119667		0.13	0.125	0.126	0.127		0.131	0.127	0.126	0.128
00:56:27	0.102	0.102	0.102	0.102		0.119	0.109	0.113	0.113667		0.156	0.144	0.144	0.148		0.133	0.127	0.126	0.128667		0.132	0.125	0.126	0.127667		0.152	0.14	0.14	0.144		0.156	0.148	0.144	0.149333		0.121	0.118	0.122	0.120333		0.131	0.126	0.126	0.127667		0.132	0.128	0.127	0.129
00:57:03	0.102	0.102	0.102	0.102		0.119	0.109	0.113	0.113667		0.157	0.145	0.145	0.149		0.133	0.127	0.127	0.129		0.133	0.126	0.126	0.128333		0.152	0.141	0.14	0.144333		0.157	0.149	0.146	0.150667		0.121	0.118	0.122	0.120333		0.131	0.126	0.127	0.128		0.132	0.129	0.127	0.129333
00:57:39	0.102	0.102	0.102	0.102		0.12	0.11	0.113	0.114333		0.158	0.146	0.146	0.15		0.134	0.128	0.128	0.13		0.133	0.126	0.127	0.128667		0.153	0.141	0.141	0.145		0.158	0.15	0.146	0.151333		0.122	0.118	0.123	0.121		0.132	0.127	0.128	0.129		0.133	0.129	0.128	0.13
00:58:15	0.103	0.102	0.102	0.102333		0.12	0.11	0.114	0.114667		0.158	0.147	0.147	0.150667		0.135	0.129	0.128	0.130667		0.134	0.127	0.128	0.129667		0.154	0.142	0.142	0.146		0.159	0.151	0.147	0.152333		0.122	0.119	0.123	0.121333		0.132	0.127	0.128	0.129		0.134	0.13	0.128	0.130667
00:58:51	0.103	0.103	0.102	0.102667		0.121	0.11	0.114	0.115		0.159	0.147	0.148	0.151333		0.135	0.129	0.129	0.131		0.134	0.128	0.128	0.13		0.154	0.143	0.143	0.146667		0.159	0.152	0.148	0.153		0.122	0.119	0.124	0.121667		0.133	0.128	0.129	0.13		0.134	0.131	0.129	0.131333
00:59:27	0.103	0.103	0.102	0.102667		0.121	0.11	0.114	0.115		0.16	0.148	0.149	0.152333		0.136	0.13	0.13	0.132		0.135	0.128	0.129	0.130667		0.155	0.144	0.143	0.147333		0.16	0.152	0.149	0.153667		0.123	0.12	0.124	0.122333		0.133	0.128	0.129	0.13		0.135	0.131	0.13	0.132
01:00:03	0.103	0.103	0.102	0.102667		0.121	0.11	0.115	0.115333		0.16	0.149	0.149	0.152667		0.136	0.131	0.13	0.132333		0.136	0.129	0.129	0.131333		0.155	0.144	0.144	0.147667		0.161	0.153	0.149	0.154333		0.123	0.12	0.125	0.122667		0.134	0.129	0.13	0.131		0.135	0.132	0.13	0.132333
01:00:39	0.103	0.103	0.102	0.102667		0.122	0.11	0.115	0.115667		0.161	0.149	0.15	0.153333		0.137	0.131	0.131	0.133		0.136	0.129	0.13	0.131667		0.156	0.145	0.145	0.148667		0.161	0.154	0.15	0.155		0.124	0.12	0.125	0.123		0.134	0.129	0.13	0.131		0.136	0.132	0.131	0.133
01:01:15	0.103	0.103	0.102	0.102667		0.122	0.11	0.115	0.115667		0.162	0.15	0.151	0.154333		0.138	0.132	0.132	0.134		0.137	0.13	0.131	0.132667		0.156	0.145	0.145	0.148667		0.162	0.155	0.151	0.156		0.124	0.121	0.126	0.123667		0.135	0.13	0.131	0.132		0.136	0.133	0.131	0.133333
01:01:51	0.104	0.103	0.102	0.103		0.122	0.11	0.115	0.115667		0.162	0.151	0.152	0.155		0.138	0.132	0.132	0.134		0.137	0.13	0.131	0.132667		0.157	0.146	0.146	0.149667		0.162	0.156	0.152	0.156667		0.124	0.121	0.126	0.123667		0.135	0.13	0.131	0.132		0.136	0.133	0.132	0.133667
01:02:27	0.104	0.103	0.103	0.103333		0.123	0.111	0.116	0.116667		0.163	0.152	0.153	0.156		0.139	0.133	0.133	0.135		0.138	0.131	0.132	0.133667		0.157	0.147	0.147	0.150333		0.163	0.156	0.152	0.157		0.125	0.121	0.127	0.124333		0.136	0.131	0.132	0.133		0.137	0.134	0.133	0.134667
01:03:03	0.104	0.103	0.103	0.103333		0.123	0.111	0.116	0.116667		0.164	0.153	0.153	0.156667		0.139	0.134	0.133	0.135333		0.138	0.132	0.132	0.134		0.158	0.147	0.147	0.150667		0.163	0.157	0.153	0.157667		0.126	0.122	0.127	0.125		0.136	0.131	0.132	0.133		0.137	0.135	0.133	0.135
01:03:39	0.104	0.103	0.103	0.103333		0.123	0.111	0.116	0.116667		0.164	0.153	0.153	0.156667		0.139	0.134	0.134	0.135667		0.138	0.132	0.133	0.134333		0.158	0.147	0.147	0.150667		0.164	0.157	0.153	0.158		0.126	0.122	0.127	0.125		0.136	0.131	0.133	0.133333		0.137	0.135	0.133	0.135
01:04:15	0.105	0.104	0.103	0.104		0.124	0.111	0.116	0.117		0.165	0.154	0.155	0.158		0.14	0.135	0.134	0.136333		0.139	0.133	0.133	0.135		0.159	0.148	0.148	0.151667		0.164	0.158	0.155	0.159		0.126	0.122	0.128	0.125333		0.137	0.132	0.133	0.134		0.138	0.135	0.134	0.135667
01:04:51	0.105	0.104	0.103	0.104		0.124	0.111	0.117	0.117333		0.165	0.155	0.155	0.158333		0.14	0.135	0.135	0.136667		0.139	0.133	0.134	0.135333		0.159	0.149	0.148	0.152		0.165	0.159	0.155	0.159667		0.127	0.123	0.129	0.126333		0.137	0.133	0.134	0.134667		0.139	0.136	0.134	0.136333
01:05:27	0.105	0.104	0.103	0.104		0.124	0.111	0.117	0.117333		0.165	0.155	0.156	0.158667		0.141	0.136	0.135	0.137333		0.14	0.134	0.134	0.136		0.159	0.149	0.149	0.152333		0.165	0.159	0.155	0.159667		0.127	0.123	0.129	0.126333		0.138	0.133	0.134	0.135		0.139	0.136	0.135	0.136667
01:06:03	0.105	0.104	0.103	0.104		0.125	0.111	0.117	0.117667		0.166	0.156	0.157	0.159667		0.141	0.136	0.136	0.137667		0.14	0.134	0.135	0.136333		0.16	0.149	0.15	0.153		0.166	0.16	0.156	0.160667		0.127	0.123	0.129	0.126333		0.138	0.133	0.135	0.135333		0.139	0.137	0.135	0.137
01:06:39	0.105	0.104	0.104	0.104333		0.125	0.112	0.117	0.118		0.167	0.156	0.157	0.16		0.142	0.137	0.137	0.138667		0.141	0.135	0.135	0.137		0.16	0.15	0.15	0.153333		0.166	0.161	0.157	0.161333		0.128	0.124	0.13	0.127333		0.139	0.134	0.135	0.136		0.14	0.137	0.136	0.137667
01:07:15	0.106	0.104	0.104	0.104667		0.125	0.112	0.117	0.118		0.167	0.157	0.157	0.160333		0.142	0.137	0.137	0.138667		0.141	0.135	0.136	0.137333		0.16	0.15	0.151	0.153667		0.166	0.161	0.157	0.161333		0.128	0.124	0.13	0.127333		0.139	0.134	0.136	0.136333		0.14	0.138	0.136	0.138
01:07:51	0.106	0.104	0.104	0.104667		0.125	0.112	0.118	0.118333		0.167	0.158	0.158	0.161		0.142	0.137	0.137	0.138667		0.141	0.135	0.136	0.137333		0.16	0.151	0.151	0.154		0.166	0.162	0.158	0.162		0.128	0.124	0.13	0.127333		0.139	0.134	0.136	0.136333		0.14	0.138	0.136	0.138
01:08:27	0.106	0.105	0.104	0.105		0.126	0.112	0.118	0.118667		0.168	0.158	0.159	0.161667		0.143	0.138	0.138	0.139667		0.142	0.136	0.137	0.138333		0.161	0.151	0.152	0.154667		0.167	0.163	0.158	0.162667		0.129	0.125	0.131	0.128333		0.14	0.135	0.136	0.137		0.14	0.138	0.137	0.138333
01:09:03	0.106	0.105	0.104	0.105		0.126	0.112	0.118	0.118667		0.168	0.159	0.159	0.162		0.143	0.139	0.138	0.14		0.142	0.136	0.137	0.138333		0.161	0.151	0.152	0.154667		0.167	0.163	0.158	0.162667		0.129	0.125	0.131	0.128333		0.14	0.135	0.137	0.137333		0.141	0.139	0.137	0.139
01:09:39	0.106	0.105	0.104	0.105		0.126	0.112	0.118	0.118667		0.168	0.159	0.16	0.162333		0.143	0.139	0.139	0.140333		0.142	0.137	0.137	0.138667		0.161	0.152	0.152	0.155		0.168	0.163	0.159	0.163333		0.13	0.125	0.131	0.128667		0.14	0.136	0.137	0.137667		0.141	0.139	0.138	0.139333
01:10:15	0.107	0.105	0.104	0.105333		0.126	0.112	0.119	0.119		0.169	0.16	0.16	0.163		0.144	0.139	0.139	0.140667		0.143	0.137	0.138	0.139333		0.161	0.152	0.153	0.155333		0.168	0.164	0.16	0.164		0.13	0.126	0.132	0.129333		0.141	0.136	0.138	0.138333		0.141	0.14	0.138	0.139667
01:10:51	0.107	0.105	0.104	0.105333		0.126	0.112	0.119	0.119		0.169	0.16	0.16	0.163		0.144	0.14	0.14	0.141333		0.143	0.137	0.138	0.139333		0.162	0.153	0.153	0.156		0.168	0.164	0.16	0.164		0.13	0.126	0.132	0.129333		0.141	0.136	0.138	0.138333		0.141	0.14	0.138	0.139667
01:11:27	0.107	0.105	0.105	0.105667		0.126	0.112	0.119	0.119		0.169	0.16	0.161	0.163333		0.144	0.14	0.14	0.141333		0.143	0.138	0.138	0.139667		0.162	0.153	0.153	0.156		0.168	0.164	0.16	0.164		0.13	0.126	0.132	0.129333		0.141	0.137	0.138	0.138667		0.142	0.14	0.139	0.140333
01:12:03	0.107	0.105	0.105	0.105667		0.126	0.113	0.119	0.119333		0.17	0.161	0.161	0.164		0.145	0.14	0.14	0.141667		0.143	0.138	0.139	0.14		0.162	0.153	0.154	0.156333		0.168	0.165	0.161	0.164667		0.131	0.127	0.133	0.130333		0.141	0.137	0.139	0.139		0.142	0.141	0.139	0.140667
01:12:39	0.107	0.105	0.105	0.105667		0.127	0.113	0.119	0.119667		0.17	0.161	0.162	0.164333		0.145	0.141	0.141	0.142333		0.144	0.139	0.139	0.140667		0.162	0.154	0.154	0.156667		0.169	0.165	0.161	0.165		0.131	0.127	0.133	0.130333		0.142	0.137	0.139	0.139333		0.142	0.141	0.139	0.140667
01:13:15	0.108	0.106	0.105	0.106333		0.127	0.113	0.12	0.12		0.171	0.162	0.162	0.165		0.146	0.141	0.141	0.142667		0.144	0.139	0.14	0.141		0.162	0.154	0.154	0.156667		0.169	0.166	0.162	0.165667		0.132	0.127	0.133	0.130667		0.142	0.138	0.139	0.139667		0.142	0.141	0.14	0.141
01:13:51	0.108	0.106	0.105	0.106333		0.127	0.113	0.12	0.12		0.171	0.162	0.163	0.165333		0.146	0.142	0.141	0.143		0.144	0.139	0.14	0.141		0.163	0.154	0.155	0.157333		0.169	0.166	0.162	0.165667		0.132	0.128	0.134	0.131333		0.142	0.138	0.14	0.14		0.143	0.141	0.14	0.141333
01:14:27	0.108	0.106	0.105	0.106333		0.127	0.113	0.12	0.12		0.171	0.163	0.163	0.165667		0.146	0.142	0.142	0.143333		0.144	0.14	0.14	0.141333		0.163	0.155	0.155	0.157667		0.169	0.166	0.162	0.165667		0.132	0.128	0.134	0.131333		0.142	0.138	0.14	0.14		0.143	0.142	0.14	0.141667
01:15:03	0.108	0.106	0.106	0.106667		0.127	0.113	0.12	0.12		0.171	0.163	0.164	0.166		0.146	0.142	0.142	0.143333		0.144	0.14	0.141	0.141667		0.163	0.155	0.155	0.157667		0.169	0.167	0.162	0.166		0.132	0.128	0.134	0.131333		0.143	0.138	0.14	0.140333		0.143	0.142	0.141	0.142
01:15:39	0.109	0.106	0.106	0.107		0.127	0.113	0.121	0.120333		0.172	0.164	0.164	0.166667		0.147	0.143	0.143	0.144333		0.145	0.14	0.141	0.142		0.163	0.155	0.156	0.158		0.169	0.167	0.163	0.166333		0.132	0.129	0.135	0.132		0.143	0.139	0.141	0.141		0.143	0.142	0.141	0.142
01:16:15	0.109	0.106	0.106	0.107		0.127	0.113	0.121	0.120333		0.171	0.164	0.164	0.166333		0.146	0.143	0.143	0.144		0.145	0.14	0.141	0.142		0.164	0.155	0.156	0.158333		0.17	0.167	0.163	0.166667		0.133	0.129	0.135	0.132333		0.143	0.139	0.141	0.141		0.143	0.143	0.141	0.142333
01:16:51	0.109	0.106	0.106	0.107		0.127	0.114	0.121	0.120667		0.172	0.164	0.164	0.166667		0.147	0.143	0.143	0.144333		0.145	0.141	0.141	0.142333		0.163	0.156	0.156	0.158333		0.17	0.168	0.163	0.167		0.133	0.129	0.135	0.132333		0.143	0.139	0.141	0.141		0.143	0.143	0.141	0.142333
01:17:27	0.109	0.107	0.106	0.107333		0.127	0.114	0.121	0.120667		0.172	0.164	0.165	0.167		0.147	0.144	0.144	0.145		0.145	0.141	0.142	0.142667		0.163	0.156	0.156	0.158333		0.17	0.168	0.164	0.167333		0.133	0.13	0.135	0.132667		0.144	0.14	0.141	0.141667		0.144	0.143	0.142	0.143
01:18:03	0.109	0.107	0.106	0.107333		0.127	0.114	0.121	0.120667		0.172	0.165	0.165	0.167333		0.147	0.144	0.144	0.145		0.145	0.141	0.142	0.142667		0.164	0.156	0.156	0.158667		0.17	0.168	0.164	0.167333		0.133	0.13	0.135	0.132667		0.144	0.14	0.142	0.142		0.143	0.143	0.142	0.142667
01:18:39	0.11	0.107	0.107	0.108		0.128	0.114	0.122	0.121333		0.172	0.165	0.166	0.167667		0.148	0.144	0.144	0.145333		0.146	0.141	0.142	0.143		0.164	0.156	0.157	0.159		0.17	0.169	0.164	0.167667		0.133	0.13	0.136	0.133		0.144	0.14	0.142	0.142		0.144	0.144	0.142	0.143333
01:19:15	0.11	0.107	0.107	0.108		0.128	0.114	0.122	0.121333		0.172	0.165	0.166	0.167667		0.148	0.144	0.144	0.145333		0.146	0.142	0.142	0.143333		0.164	0.157	0.157	0.159333		0.17	0.169	0.165	0.168		0.134	0.13	0.136	0.133333		0.145	0.14	0.142	0.142333		0.144	0.144	0.142	0.143333
01:19:51	0.11	0.108	0.107	0.108333		0.128	0.114	0.122	0.121333		0.172	0.166	0.166	0.168		0.148	0.145	0.145	0.146		0.146	0.142	0.143	0.143667		0.164	0.157	0.157	0.159333		0.17	0.169	0.165	0.168		0.134	0.131	0.136	0.133667		0.145	0.141	0.143	0.143		0.144	0.144	0.143	0.143667
01:20:27	0.111	0.108	0.107	0.108667		0.128	0.114	0.122	0.121333		0.172	0.166	0.166	0.168		0.148	0.145	0.145	0.146		0.146	0.142	0.143	0.143667		0.164	0.157	0.157	0.159333		0.171	0.169	0.165	0.168333		0.134	0.131	0.136	0.133667		0.145	0.141	0.143	0.143		0.144	0.144	0.143	0.143667
01:21:03	0.111	0.108	0.107	0.108667		0.128	0.114	0.122	0.121333		0.173	0.166	0.167	0.168667		0.148	0.145	0.145	0.146		0.146	0.142	0.143	0.143667		0.164	0.157	0.157	0.159333		0.171	0.169	0.165	0.168333		0.134	0.131	0.136	0.133667		0.145	0.141	0.143	0.143		0.144	0.144	0.143	0.143667
01:21:39	0.111	0.108	0.108	0.109		0.128	0.115	0.122	0.121667		0.173	0.167	0.167	0.169		0.148	0.146	0.146	0.146667		0.146	0.143	0.143	0.144		0.164	0.157	0.158	0.159667		0.17	0.17	0.166	0.168667		0.134	0.131	0.137	0.134		0.145	0.141	0.143	0.143		0.145	0.145	0.143	0.144333
01:22:15	0.111	0.108	0.108	0.109		0.128	0.115	0.123	0.122		0.173	0.166	0.167	0.168667		0.149	0.146	0.146	0.147		0.147	0.143	0.143	0.144333		0.165	0.157	0.158	0.16		0.171	0.17	0.166	0.169		0.134	0.131	0.137	0.134		0.145	0.142	0.144	0.143667		0.145	0.145	0.144	0.144667
01:22:51	0.112	0.108	0.108	0.109333		0.128	0.115	0.123	0.122		0.173	0.167	0.168	0.169333		0.149	0.146	0.146	0.147		0.147	0.143	0.144	0.144667		0.164	0.158	0.159	0.160333		0.171	0.17	0.165	0.168667		0.135	0.132	0.137	0.134667		0.146	0.142	0.144	0.144		0.145	0.145	0.144	0.144667
01:23:27	0.112	0.109	0.108	0.109667		0.128	0.115	0.123	0.122		0.173	0.167	0.167	0.169		0.149	0.146	0.146	0.147		0.147	0.143	0.144	0.144667		0.164	0.158	0.158	0.16		0.171	0.17	0.166	0.169		0.135	0.132	0.137	0.134667		0.145	0.142	0.144	0.143667		0.145	0.145	0.144	0.144667
01:24:03	0.112	0.109	0.108	0.109667		0.128	0.115	0.123	0.122		0.173	0.167	0.168	0.169333		0.149	0.146	0.147	0.147333		0.147	0.143	0.144	0.144667		0.164	0.158	0.158	0.16		0.17	0.17	0.166	0.168667		0.134	0.132	0.137	0.134333		0.146	0.142	0.144	0.144		0.145	0.145	0.144	0.144667
01:24:39	0.112	0.109	0.109	0.11		0.128	0.115	0.123	0.122		0.173	0.167	0.168	0.169333		0.149	0.147	0.147	0.147667		0.147	0.143	0.144	0.144667		0.164	0.158	0.159	0.160333		0.17	0.17	0.166	0.168667		0.135	0.132	0.137	0.134667		0.146	0.142	0.145	0.144333		0.145	0.146	0.144	0.145
01:25:15	0.113	0.109	0.109	0.110333		0.128	0.115	0.124	0.122333		0.173	0.168	0.168	0.169667		0.149	0.147	0.147	0.147667		0.147	0.144	0.145	0.145333		0.164	0.159	0.159	0.160667		0.17	0.171	0.166	0.169		0.135	0.132	0.138	0.135		0.146	0.143	0.145	0.144667		0.145	0.146	0.145	0.145333
01:25:51	0.113	0.109	0.109	0.110333		0.128	0.115	0.124	0.122333		0.174	0.168	0.168	0.17		0.15	0.147	0.147	0.148		0.147	0.144	0.145	0.145333		0.164	0.158	0.159	0.160333		0.17	0.17	0.167	0.169		0.135	0.133	0.138	0.135333		0.146	0.143	0.145	0.144667		0.145	0.146	0.145	0.145333
01:26:27	0.113	0.109	0.109	0.110333		0.128	0.115	0.124	0.122333		0.173	0.168	0.168	0.169667		0.149	0.147	0.148	0.148		0.147	0.144	0.145	0.145333		0.165	0.158	0.159	0.160667		0.17	0.171	0.167	0.169333		0.135	0.133	0.138	0.135333		0.146	0.143	0.145	0.144667		0.145	0.146	0.145	0.145333
01:27:03	0.113	0.109	0.109	0.110333		0.128	0.115	0.124	0.122333		0.173	0.168	0.169	0.17		0.149	0.147	0.148	0.148		0.147	0.144	0.145	0.145333		0.164	0.158	0.159	0.160333		0.17	0.171	0.167	0.169333		0.135	0.133	0.138	0.135333		0.146	0.143	0.146	0.145		0.145	0.146	0.145	0.145333
01:27:39	0.113	0.11	0.109	0.110667		0.128	0.115	0.124	0.122333		0.173	0.168	0.168	0.169667		0.15	0.148	0.148	0.148667		0.147	0.144	0.145	0.145333		0.164	0.159	0.159	0.160667		0.171	0.171	0.167	0.169667		0.135	0.133	0.138	0.135333		0.147	0.143	0.146	0.145333		0.145	0.146	0.145	0.145333
01:28:15	0.113	0.11	0.11	0.111		0.128	0.116	0.124	0.122667		0.173	0.168	0.169	0.17		0.15	0.148	0.148	0.148667		0.147	0.144	0.145	0.145333		0.164	0.158	0.159	0.160333		0.17	0.171	0.167	0.169333		0.135	0.133	0.138	0.135333		0.147	0.143	0.146	0.145333		0.146	0.147	0.145	0.146
01:28:51	0.114	0.11	0.11	0.111333		0.128	0.116	0.124	0.122667		0.173	0.169	0.169	0.170333		0.15	0.148	0.148	0.148667		0.148	0.145	0.145	0.146		0.165	0.159	0.16	0.161333	0.00321455	0.171	0.172	0.167	0.17	0.00264575	0.135	0.134	0.138	0.135667	0.00208167	0.147	0.144	0.146	0.145667		0.145	0.147	0.146	0.146
01:29:27	0.114	0.11	0.11	0.111333		0.128	0.116	0.124	0.122667		0.173	0.169	0.169	0.170333		0.15	0.148	0.149	0.149		0.147	0.145	0.145	0.145667		0.164	0.159	0.16	0.161		0.17	0.172	0.167	0.169667		0.135	0.133	0.138	0.135333		0.147	0.144	0.146	0.145667		0.145	0.147	0.146	0.146
01:30:03	0.114	0.111	0.11	0.111667	0.00208167	0.128	0.116	0.125	0.123	0.006245	0.174	0.169	0.17	0.171	0.00264575	0.15	0.149	0.149	0.149333	0.00057735	0.148	0.145	0.146	0.146333	0.00152753	0.164	0.159	0.16	0.161		0.17	0.172	0.167	0.169667		0.135	0.134	0.138	0.135667		0.147	0.144	0.147	0.146	0.00173205	0.145	0.147	0.146	0.146
	0.111667	0.101333	0.00208167	0.0011547		0.123	0.107	0.006245	0.001		0.171	0.109667	0.00264575	0.00057735		0.149333	0.110667	0.00057735	0.00057735		0.146333	0.112	0.00152753	0.001		0.161333	0.111	0.00321455	0.002		0.17	0.109333	0.00264575	0.0011547		0.135667	0.112	0.00208167	0.001		0.146	0.110333	0.00173205	0.0011547		0.146	0.108667	0.001	0.00152753
[truncated: 65 more columns]
