# Supplementary material for: G‐Quadruplexes act as sequence‐dependent protein chaperones
Source: EMBO Rep. 2020 Sep 18;21(10):e49735. doi: 10.15252/embr.201949735 (PMC7534610; doi:10.15252/embr.201949735)
Supplement: Supplementary file 6 — Source Data fore Figure 1 [file EMBR-21-e49735-s004.zip › FIG1_Source_Data/FIG1README.txt]

Each sequence file has the raw triplicate 360 nm plate reader data grouped by sequence,
the order by which the data appears corresponds to the sequence index of the file for 
example: the triplicate run A1, B1, C1 in seq49-72 corresponds to sequence 49.

The Figure1BAnalysisOfSequenceData shows the percent aggregation calculation for each sequence and 
the corresponding standard error calculation. The zero value is the first stable average of the 
triplicate for each sequence and the maximum is the largest average value obtained throughout the 
hour and a half trial. For the 25 sequences in which only two runs were able to be collected no 
standard error is reported. 

CleanedSequenceData has the final percent aggregation value linked to both the sequence ID and 
DNA sequence.
