# Supplementary material for: G‐Quadruplexes act as sequence‐dependent protein chaperones
Source: EMBO Rep. 2020 Sep 18;21(10):e49735. doi: 10.15252/embr.201949735 (PMC7534610; doi:10.15252/embr.201949735)
Supplement: Supplementary file 6 — Source Data fore Figure 1 [file EMBR-21-e49735-s004.zip › FIG1_Source_Data/Seq529-552.xlsx]

## Sheet: Sheet1
Kinetic read	B1	C1	D1			B2	C2	D2			B3	C3	D3			B4	C4	D4			B5	C5	D5			B6	C6	D6			B7	C7	D7			B8	C8	D8			B9	C9	D9			B10	C10	D10
00:06:39	0.102	0.101	0.101	0.101333		0.106	0.107	0.108	0.107		0.109	0.111	0.111	0.110333		0.111	0.111	0.111	0.111		0.113	0.113	0.112	0.112667		0.113	0.112	0.11	0.111667		0.117	0.113	0.11	0.113333		0.114	0.113	0.112	0.113		0.112	0.112	0.113	0.112333		0.111	0.111	0.11	0.110667
00:07:15	0.101	0.101	0.101	0.101		0.106	0.107	0.108	0.107		0.109	0.111	0.111	0.110333		0.111	0.111	0.111	0.111		0.113	0.113	0.112	0.112667		0.113	0.112	0.109	0.111333		0.117	0.112	0.11	0.113		0.114	0.113	0.112	0.113		0.112	0.112	0.113	0.112333		0.111	0.111	0.11	0.110667
00:07:51	0.101	0.101	0.101	0.101		0.105	0.107	0.107	0.106333		0.108	0.111	0.11	0.109667		0.111	0.111	0.111	0.111		0.113	0.113	0.112	0.112667		0.113	0.112	0.11	0.111667		0.117	0.112	0.11	0.113		0.114	0.113	0.112	0.113		0.112	0.112	0.113	0.112333		0.111	0.111	0.11	0.110667
00:08:27	0.101	0.101	0.101	0.101		0.106	0.107	0.108	0.107		0.109	0.111	0.111	0.110333		0.111	0.111	0.111	0.111		0.113	0.113	0.111	0.112333		0.113	0.112	0.11	0.111667		0.117	0.113	0.11	0.113333		0.114	0.113	0.112	0.113		0.112	0.112	0.113	0.112333		0.111	0.111	0.11	0.110667
00:09:03	0.101	0.101	0.101	0.101		0.106	0.107	0.107	0.106667		0.109	0.111	0.111	0.110333		0.111	0.111	0.111	0.111		0.113	0.113	0.112	0.112667		0.113	0.112	0.109	0.111333		0.117	0.112	0.11	0.113		0.114	0.113	0.112	0.113		0.112	0.112	0.113	0.112333		0.111	0.111	0.11	0.110667
00:09:39	0.101	0.101	0.101	0.101		0.105	0.107	0.107	0.106333		0.108	0.111	0.111	0.11		0.111	0.111	0.111	0.111		0.113	0.113	0.111	0.112333		0.113	0.112	0.109	0.111333		0.117	0.112	0.11	0.113		0.114	0.113	0.112	0.113		0.112	0.112	0.112	0.112		0.111	0.111	0.11	0.110667
00:10:15	0.101	0.101	0.101	0.101		0.105	0.107	0.107	0.106333		0.108	0.111	0.11	0.109667		0.111	0.111	0.111	0.111		0.113	0.113	0.111	0.112333		0.113	0.112	0.109	0.111333		0.117	0.112	0.11	0.113		0.114	0.113	0.112	0.113		0.112	0.112	0.113	0.112333		0.11	0.111	0.11	0.110333
00:10:51	0.101	0.101	0.101	0.101		0.105	0.106	0.107	0.106		0.109	0.111	0.11	0.11		0.111	0.111	0.111	0.111		0.113	0.113	0.111	0.112333		0.113	0.112	0.109	0.111333		0.117	0.112	0.11	0.113		0.114	0.113	0.111	0.112667		0.112	0.112	0.113	0.112333		0.11	0.111	0.11	0.110333
00:11:27	0.101	0.101	0.101	0.101		0.105	0.107	0.107	0.106333		0.108	0.111	0.11	0.109667		0.111	0.111	0.11	0.110667		0.113	0.113	0.111	0.112333		0.113	0.112	0.109	0.111333		0.117	0.112	0.11	0.113		0.114	0.113	0.112	0.113		0.112	0.112	0.112	0.112		0.11	0.111	0.11	0.110333
00:12:03	0.101	0.101	0.101	0.101		0.105	0.107	0.107	0.106333		0.108	0.111	0.11	0.109667		0.111	0.111	0.11	0.110667		0.113	0.113	0.111	0.112333		0.113	0.112	0.109	0.111333		0.117	0.112	0.11	0.113		0.113	0.113	0.111	0.112333		0.112	0.111	0.112	0.111667		0.11	0.111	0.109	0.11
00:12:39	0.101	0.101	0.101	0.101		0.105	0.107	0.107	0.106333		0.108	0.111	0.111	0.11		0.111	0.111	0.111	0.111		0.113	0.113	0.111	0.112333		0.113	0.112	0.109	0.111333		0.117	0.112	0.11	0.113		0.114	0.113	0.112	0.113		0.112	0.112	0.113	0.112333		0.11	0.111	0.11	0.110333
00:13:15	0.101	0.101	0.101	0.101		0.105	0.107	0.107	0.106333		0.108	0.111	0.11	0.109667		0.111	0.111	0.11	0.110667		0.113	0.113	0.111	0.112333		0.113	0.112	0.11	0.111667		0.117	0.112	0.11	0.113		0.113	0.113	0.111	0.112333		0.112	0.112	0.113	0.112333		0.11	0.111	0.11	0.110333
00:13:51	0.101	0.101	0.101	0.101		0.105	0.106	0.107	0.106		0.108	0.111	0.11	0.109667		0.111	0.111	0.11	0.110667		0.113	0.113	0.111	0.112333		0.113	0.112	0.109	0.111333		0.117	0.112	0.11	0.113		0.114	0.113	0.111	0.112667		0.112	0.111	0.113	0.112		0.11	0.111	0.109	0.11
00:14:27	0.101	0.101	0.101	0.101		0.105	0.107	0.107	0.106333		0.108	0.111	0.11	0.109667		0.111	0.11	0.11	0.110333		0.113	0.113	0.111	0.112333		0.113	0.112	0.109	0.111333		0.117	0.112	0.11	0.113		0.114	0.113	0.111	0.112667		0.112	0.112	0.112	0.112		0.11	0.11	0.109	0.109667
00:15:03	0.101	0.101	0.1	0.100667		0.105	0.106	0.107	0.106		0.108	0.111	0.11	0.109667		0.111	0.111	0.11	0.110667		0.113	0.113	0.111	0.112333		0.113	0.112	0.109	0.111333		0.117	0.112	0.11	0.113		0.113	0.113	0.111	0.112333		0.112	0.111	0.112	0.111667		0.11	0.11	0.109	0.109667
00:15:39	0.1	0.101	0.1	0.100333		0.105	0.106	0.107	0.106		0.108	0.111	0.11	0.109667		0.111	0.11	0.11	0.110333		0.113	0.113	0.111	0.112333		0.113	0.112	0.109	0.111333		0.117	0.112	0.11	0.113		0.113	0.113	0.111	0.112333		0.112	0.112	0.112	0.112		0.11	0.111	0.109	0.11
00:16:15	0.1	0.101	0.1	0.100333		0.105	0.106	0.107	0.106		0.108	0.111	0.11	0.109667		0.11	0.11	0.11	0.11		0.113	0.112	0.111	0.112		0.113	0.112	0.109	0.111333		0.117	0.112	0.11	0.113		0.113	0.112	0.111	0.112		0.112	0.111	0.112	0.111667		0.11	0.111	0.109	0.11
00:16:51	0.1	0.101	0.1	0.100333		0.105	0.106	0.107	0.106		0.108	0.111	0.11	0.109667		0.111	0.11	0.11	0.110333		0.113	0.113	0.111	0.112333		0.113	0.112	0.109	0.111333		0.117	0.112	0.11	0.113		0.113	0.113	0.111	0.112333		0.112	0.111	0.112	0.111667		0.11	0.11	0.109	0.109667
00:17:27	0.1	0.101	0.1	0.100333		0.105	0.106	0.107	0.106		0.108	0.111	0.11	0.109667		0.111	0.11	0.11	0.110333		0.113	0.113	0.111	0.112333		0.113	0.112	0.109	0.111333		0.117	0.112	0.109	0.112667		0.113	0.113	0.111	0.112333		0.112	0.111	0.112	0.111667		0.11	0.11	0.109	0.109667
00:18:03	0.1	0.101	0.1	0.100333		0.105	0.106	0.107	0.106		0.108	0.111	0.11	0.109667		0.111	0.11	0.11	0.110333		0.113	0.113	0.111	0.112333		0.113	0.112	0.109	0.111333		0.117	0.112	0.109	0.112667		0.113	0.113	0.111	0.112333		0.112	0.111	0.112	0.111667		0.11	0.11	0.109	0.109667
00:18:39	0.1	0.101	0.1	0.100333		0.105	0.106	0.107	0.106		0.108	0.111	0.11	0.109667		0.111	0.11	0.11	0.110333		0.113	0.112	0.111	0.112		0.113	0.112	0.109	0.111333		0.117	0.112	0.11	0.113		0.113	0.113	0.111	0.112333		0.112	0.111	0.112	0.111667		0.11	0.11	0.109	0.109667
00:19:15	0.1	0.101	0.1	0.100333		0.105	0.106	0.107	0.106		0.108	0.111	0.11	0.109667		0.111	0.11	0.11	0.110333		0.113	0.113	0.111	0.112333		0.113	0.112	0.109	0.111333		0.117	0.112	0.109	0.112667		0.113	0.113	0.111	0.112333		0.112	0.111	0.112	0.111667		0.11	0.11	0.109	0.109667
00:19:51	0.101	0.101	0.1	0.100667		0.105	0.107	0.107	0.106333		0.108	0.111	0.11	0.109667		0.111	0.111	0.11	0.110667		0.113	0.113	0.111	0.112333		0.113	0.112	0.109	0.111333		0.117	0.112	0.109	0.112667		0.113	0.113	0.111	0.112333		0.112	0.111	0.112	0.111667		0.11	0.11	0.109	0.109667
00:20:27	0.1	0.101	0.1	0.100333		0.105	0.106	0.107	0.106		0.108	0.111	0.11	0.109667		0.111	0.11	0.11	0.110333		0.113	0.112	0.111	0.112		0.113	0.112	0.109	0.111333		0.117	0.112	0.109	0.112667		0.113	0.113	0.111	0.112333		0.112	0.111	0.112	0.111667		0.11	0.11	0.109	0.109667
00:21:03	0.1	0.101	0.1	0.100333		0.105	0.106	0.107	0.106		0.108	0.111	0.11	0.109667		0.111	0.11	0.11	0.110333		0.113	0.112	0.111	0.112		0.113	0.112	0.109	0.111333		0.117	0.112	0.109	0.112667		0.113	0.112	0.111	0.112		0.112	0.111	0.112	0.111667		0.11	0.11	0.109	0.109667
00:21:39	0.1	0.101	0.101	0.100667		0.105	0.106	0.107	0.106		0.108	0.111	0.11	0.109667		0.111	0.11	0.11	0.110333		0.113	0.113	0.111	0.112333		0.113	0.112	0.109	0.111333		0.117	0.112	0.109	0.112667		0.113	0.113	0.111	0.112333		0.112	0.111	0.112	0.111667		0.11	0.11	0.109	0.109667
00:22:15	0.1	0.101	0.1	0.100333		0.105	0.106	0.107	0.106		0.108	0.111	0.11	0.109667		0.111	0.11	0.11	0.110333		0.113	0.112	0.111	0.112		0.113	0.112	0.109	0.111333		0.117	0.112	0.109	0.112667		0.113	0.113	0.111	0.112333		0.112	0.111	0.112	0.111667		0.11	0.11	0.109	0.109667
00:22:51	0.1	0.101	0.1	0.100333		0.105	0.106	0.107	0.106		0.108	0.111	0.11	0.109667		0.111	0.11	0.11	0.110333		0.113	0.112	0.111	0.112		0.113	0.112	0.109	0.111333		0.117	0.112	0.109	0.112667		0.113	0.112	0.111	0.112		0.112	0.111	0.112	0.111667		0.11	0.11	0.109	0.109667
00:23:27	0.1	0.101	0.1	0.100333		0.105	0.106	0.107	0.106		0.108	0.111	0.11	0.109667		0.111	0.11	0.11	0.110333		0.113	0.112	0.111	0.112		0.113	0.112	0.109	0.111333		0.117	0.112	0.109	0.112667		0.113	0.112	0.111	0.112		0.112	0.111	0.112	0.111667		0.11	0.11	0.109	0.109667
00:24:03	0.1	0.101	0.1	0.100333		0.105	0.106	0.107	0.106		0.108	0.111	0.11	0.109667		0.11	0.11	0.11	0.11		0.113	0.112	0.111	0.112		0.113	0.112	0.109	0.111333		0.117	0.112	0.109	0.112667		0.113	0.113	0.111	0.112333		0.112	0.111	0.112	0.111667		0.11	0.11	0.109	0.109667
00:24:39	0.1	0.101	0.1	0.100333		0.105	0.106	0.107	0.106		0.108	0.111	0.11	0.109667		0.111	0.11	0.11	0.110333		0.113	0.112	0.111	0.112		0.113	0.112	0.109	0.111333		0.117	0.112	0.109	0.112667		0.114	0.112	0.111	0.112333		0.112	0.111	0.112	0.111667		0.11	0.11	0.109	0.109667
00:25:15	0.1	0.101	0.1	0.100333		0.105	0.106	0.107	0.106		0.108	0.111	0.11	0.109667		0.111	0.11	0.11	0.110333		0.113	0.112	0.111	0.112		0.113	0.112	0.109	0.111333		0.117	0.112	0.109	0.112667		0.113	0.113	0.111	0.112333		0.112	0.111	0.112	0.111667		0.11	0.11	0.109	0.109667
00:25:51	0.1	0.101	0.1	0.100333		0.105	0.106	0.107	0.106		0.108	0.111	0.11	0.109667		0.111	0.11	0.11	0.110333		0.113	0.112	0.111	0.112		0.113	0.112	0.109	0.111333		0.117	0.112	0.109	0.112667		0.113	0.113	0.111	0.112333		0.112	0.111	0.112	0.111667		0.11	0.11	0.109	0.109667
00:26:27	0.1	0.101	0.1	0.100333		0.105	0.106	0.107	0.106		0.108	0.111	0.11	0.109667		0.111	0.11	0.11	0.110333		0.113	0.113	0.111	0.112333		0.113	0.112	0.109	0.111333		0.117	0.112	0.109	0.112667		0.113	0.112	0.111	0.112		0.112	0.111	0.112	0.111667		0.11	0.11	0.109	0.109667
00:27:03	0.1	0.101	0.1	0.100333		0.105	0.106	0.107	0.106		0.108	0.111	0.11	0.109667		0.111	0.11	0.11	0.110333		0.113	0.112	0.111	0.112		0.113	0.112	0.109	0.111333		0.117	0.112	0.109	0.112667		0.113	0.112	0.111	0.112		0.112	0.111	0.111	0.111333		0.11	0.11	0.109	0.109667
00:27:39	0.101	0.101	0.1	0.100667		0.105	0.107	0.107	0.106333		0.108	0.111	0.11	0.109667		0.111	0.11	0.11	0.110333		0.113	0.113	0.111	0.112333		0.113	0.112	0.109	0.111333		0.117	0.112	0.109	0.112667		0.113	0.113	0.111	0.112333		0.112	0.111	0.112	0.111667		0.11	0.11	0.109	0.109667
00:28:15	0.1	0.101	0.1	0.100333		0.105	0.106	0.107	0.106		0.108	0.111	0.11	0.109667		0.11	0.11	0.11	0.11		0.113	0.112	0.111	0.112		0.113	0.112	0.109	0.111333		0.117	0.112	0.109	0.112667		0.113	0.112	0.111	0.112		0.112	0.111	0.111	0.111333		0.11	0.11	0.109	0.109667
00:28:51	0.101	0.101	0.1	0.100667		0.105	0.106	0.107	0.106		0.109	0.111	0.11	0.11		0.111	0.11	0.11	0.110333		0.113	0.112	0.111	0.112		0.113	0.112	0.109	0.111333		0.117	0.112	0.109	0.112667		0.113	0.113	0.111	0.112333		0.112	0.111	0.112	0.111667		0.11	0.11	0.109	0.109667
00:29:27	0.101	0.101	0.1	0.100667		0.105	0.106	0.107	0.106		0.108	0.111	0.11	0.109667		0.111	0.11	0.11	0.110333		0.113	0.112	0.111	0.112		0.113	0.112	0.109	0.111333		0.117	0.112	0.109	0.112667		0.113	0.112	0.111	0.112		0.112	0.111	0.111	0.111333		0.11	0.11	0.109	0.109667
00:30:03	0.1	0.101	0.1	0.100333		0.105	0.106	0.107	0.106		0.108	0.111	0.11	0.109667		0.111	0.11	0.11	0.110333		0.113	0.113	0.111	0.112333		0.113	0.112	0.109	0.111333		0.117	0.112	0.109	0.112667		0.113	0.112	0.111	0.112		0.112	0.111	0.111	0.111333		0.11	0.11	0.109	0.109667
00:30:39	0.101	0.101	0.1	0.100667		0.105	0.106	0.107	0.106		0.108	0.111	0.11	0.109667		0.111	0.11	0.11	0.110333		0.113	0.112	0.111	0.112		0.113	0.112	0.109	0.111333		0.117	0.112	0.109	0.112667		0.113	0.113	0.111	0.112333		0.112	0.111	0.112	0.111667		0.11	0.11	0.109	0.109667
00:31:15	0.1	0.101	0.1	0.100333		0.105	0.106	0.107	0.106		0.108	0.111	0.11	0.109667		0.111	0.11	0.11	0.110333		0.113	0.112	0.111	0.112		0.113	0.112	0.109	0.111333		0.117	0.112	0.109	0.112667		0.113	0.112	0.111	0.112		0.112	0.111	0.112	0.111667		0.11	0.11	0.109	0.109667
00:31:51	0.101	0.101	0.1	0.100667		0.105	0.106	0.107	0.106		0.109	0.111	0.11	0.11		0.111	0.11	0.11	0.110333		0.113	0.112	0.111	0.112		0.113	0.112	0.109	0.111333		0.117	0.112	0.109	0.112667		0.113	0.112	0.111	0.112		0.112	0.111	0.112	0.111667		0.11	0.11	0.109	0.109667
00:32:27	0.101	0.101	0.1	0.100667		0.105	0.106	0.107	0.106		0.109	0.111	0.11	0.11		0.111	0.11	0.11	0.110333		0.113	0.112	0.111	0.112		0.113	0.112	0.109	0.111333		0.117	0.112	0.109	0.112667		0.113	0.113	0.111	0.112333		0.112	0.111	0.112	0.111667		0.11	0.11	0.109	0.109667
00:33:03	0.101	0.101	0.1	0.100667		0.105	0.106	0.107	0.106		0.109	0.111	0.11	0.11		0.111	0.11	0.11	0.110333		0.113	0.112	0.111	0.112		0.113	0.112	0.109	0.111333		0.117	0.112	0.109	0.112667		0.113	0.113	0.111	0.112333		0.112	0.111	0.112	0.111667		0.11	0.11	0.109	0.109667
00:33:39	0.101	0.101	0.1	0.100667		0.105	0.106	0.107	0.106		0.109	0.111	0.11	0.11		0.111	0.11	0.11	0.110333		0.113	0.113	0.111	0.112333		0.113	0.112	0.109	0.111333		0.117	0.112	0.109	0.112667		0.113	0.112	0.111	0.112		0.112	0.111	0.112	0.111667		0.11	0.11	0.109	0.109667
00:34:15	0.101	0.101	0.101	0.101		0.105	0.106	0.107	0.106		0.109	0.111	0.111	0.110333		0.111	0.111	0.11	0.110667		0.113	0.113	0.111	0.112333		0.113	0.112	0.109	0.111333		0.117	0.112	0.11	0.113		0.113	0.113	0.111	0.112333		0.113	0.111	0.112	0.112		0.11	0.11	0.109	0.109667
00:34:51	0.101	0.101	0.101	0.101		0.106	0.106	0.107	0.106333		0.109	0.111	0.11	0.11		0.111	0.11	0.11	0.110333		0.113	0.113	0.111	0.112333		0.113	0.112	0.109	0.111333		0.117	0.112	0.109	0.112667		0.113	0.113	0.111	0.112333		0.113	0.111	0.112	0.112		0.11	0.11	0.109	0.109667
00:35:27	0.101	0.101	0.101	0.101		0.106	0.107	0.107	0.106667		0.109	0.111	0.111	0.110333		0.111	0.11	0.11	0.110333		0.113	0.113	0.111	0.112333		0.113	0.112	0.109	0.111333		0.117	0.112	0.109	0.112667		0.113	0.113	0.111	0.112333		0.113	0.111	0.112	0.112		0.11	0.11	0.109	0.109667
00:36:03	0.101	0.101	0.101	0.101		0.106	0.107	0.107	0.106667		0.11	0.112	0.111	0.111		0.111	0.111	0.11	0.110667		0.114	0.113	0.111	0.112667		0.113	0.112	0.109	0.111333		0.117	0.112	0.109	0.112667		0.113	0.113	0.111	0.112333		0.113	0.112	0.112	0.112333		0.111	0.111	0.11	0.110667
00:36:39	0.101	0.101	0.101	0.101		0.106	0.107	0.107	0.106667		0.11	0.112	0.111	0.111		0.111	0.11	0.11	0.110333		0.114	0.113	0.111	0.112667		0.113	0.112	0.109	0.111333		0.117	0.112	0.109	0.112667		0.113	0.113	0.111	0.112333		0.113	0.112	0.112	0.112333		0.111	0.111	0.109	0.110333
00:37:15	0.101	0.101	0.101	0.101		0.106	0.107	0.107	0.106667		0.11	0.111	0.111	0.110667		0.111	0.11	0.11	0.110333		0.114	0.113	0.111	0.112667		0.113	0.112	0.109	0.111333		0.117	0.112	0.109	0.112667		0.113	0.113	0.111	0.112333		0.114	0.112	0.112	0.112667		0.11	0.111	0.109	0.11
00:37:51	0.102	0.101	0.101	0.101333		0.106	0.107	0.107	0.106667		0.11	0.112	0.111	0.111		0.111	0.11	0.11	0.110333		0.114	0.113	0.111	0.112667		0.113	0.112	0.109	0.111333		0.117	0.112	0.109	0.112667		0.113	0.113	0.111	0.112333		0.114	0.112	0.112	0.112667		0.111	0.111	0.109	0.110333
00:38:27	0.102	0.102	0.101	0.101667		0.106	0.107	0.107	0.106667		0.111	0.112	0.111	0.111333		0.111	0.111	0.11	0.110667		0.114	0.113	0.112	0.113		0.113	0.112	0.109	0.111333		0.117	0.112	0.11	0.113		0.113	0.113	0.111	0.112333		0.115	0.112	0.112	0.113		0.111	0.111	0.11	0.110667
00:39:03	0.102	0.102	0.101	0.101667		0.106	0.107	0.107	0.106667		0.111	0.112	0.112	0.111667		0.111	0.111	0.11	0.110667		0.114	0.113	0.112	0.113		0.113	0.112	0.109	0.111333		0.117	0.112	0.109	0.112667		0.113	0.113	0.111	0.112333		0.115	0.112	0.112	0.113		0.111	0.111	0.109	0.110333
00:39:39	0.102	0.102	0.101	0.101667		0.107	0.107	0.108	0.107333		0.111	0.112	0.112	0.111667		0.112	0.111	0.111	0.111333		0.115	0.113	0.112	0.113333		0.113	0.112	0.109	0.111333		0.117	0.112	0.11	0.113		0.114	0.113	0.111	0.112667		0.115	0.113	0.113	0.113667		0.111	0.111	0.11	0.110667
00:40:15	0.103	0.102	0.101	0.102		0.107	0.107	0.107	0.107		0.112	0.112	0.112	0.112		0.112	0.111	0.11	0.111		0.115	0.113	0.112	0.113333		0.113	0.112	0.109	0.111333		0.117	0.112	0.11	0.113		0.113	0.113	0.111	0.112333		0.116	0.113	0.113	0.114		0.111	0.111	0.11	0.110667
00:40:51	0.103	0.102	0.102	0.102333		0.107	0.107	0.108	0.107333		0.112	0.113	0.112	0.112333		0.112	0.111	0.111	0.111333		0.115	0.113	0.113	0.113667		0.114	0.112	0.109	0.111667		0.117	0.112	0.11	0.113		0.114	0.113	0.111	0.112667		0.116	0.113	0.113	0.114		0.111	0.111	0.11	0.110667
00:41:27	0.103	0.102	0.102	0.102333		0.107	0.107	0.108	0.107333		0.112	0.113	0.113	0.112667		0.112	0.111	0.111	0.111333		0.115	0.114	0.113	0.114		0.113	0.112	0.109	0.111333		0.117	0.112	0.11	0.113		0.113	0.113	0.111	0.112333		0.117	0.113	0.113	0.114333		0.111	0.111	0.11	0.110667
00:42:03	0.104	0.102	0.102	0.102667		0.108	0.107	0.108	0.107667		0.113	0.113	0.113	0.113		0.113	0.111	0.111	0.111667		0.116	0.114	0.113	0.114333		0.114	0.112	0.109	0.111667		0.118	0.112	0.11	0.113333		0.114	0.113	0.111	0.112667		0.117	0.114	0.114	0.115		0.111	0.111	0.11	0.110667
00:42:39	0.104	0.103	0.102	0.103		0.108	0.108	0.108	0.108		0.113	0.114	0.114	0.113667		0.113	0.111	0.111	0.111667		0.116	0.114	0.114	0.114667		0.114	0.112	0.109	0.111667		0.118	0.112	0.11	0.113333		0.114	0.113	0.111	0.112667		0.118	0.114	0.114	0.115333		0.111	0.111	0.11	0.110667
00:43:15	0.105	0.103	0.103	0.103667		0.108	0.108	0.108	0.108		0.114	0.114	0.114	0.114		0.113	0.112	0.111	0.112		0.116	0.114	0.114	0.114667		0.114	0.112	0.109	0.111667		0.118	0.112	0.11	0.113333		0.114	0.113	0.112	0.113		0.118	0.114	0.115	0.115667		0.111	0.111	0.11	0.110667
00:43:51	0.105	0.103	0.103	0.103667		0.109	0.108	0.109	0.108667		0.114	0.114	0.115	0.114333		0.113	0.112	0.112	0.112333		0.117	0.115	0.115	0.115667		0.114	0.113	0.11	0.112333		0.118	0.113	0.11	0.113667		0.114	0.113	0.111	0.112667		0.119	0.115	0.115	0.116333		0.112	0.111	0.11	0.111
00:44:27	0.105	0.104	0.103	0.104		0.109	0.108	0.109	0.108667		0.115	0.114	0.115	0.114667		0.114	0.112	0.112	0.112667		0.117	0.115	0.115	0.115667		0.114	0.113	0.11	0.112333		0.118	0.113	0.11	0.113667		0.114	0.113	0.112	0.113		0.12	0.115	0.115	0.116667		0.112	0.111	0.11	0.111
00:45:03	0.106	0.104	0.103	0.104333		0.11	0.108	0.109	0.109		0.115	0.115	0.115	0.115		0.114	0.112	0.112	0.112667		0.117	0.115	0.115	0.115667		0.114	0.113	0.11	0.112333		0.119	0.113	0.11	0.114		0.114	0.113	0.112	0.113		0.121	0.116	0.116	0.117667		0.112	0.111	0.11	0.111
00:45:39	0.106	0.104	0.104	0.104667		0.11	0.109	0.109	0.109333		0.116	0.115	0.116	0.115667		0.114	0.112	0.112	0.112667		0.118	0.115	0.116	0.116333		0.114	0.113	0.11	0.112333		0.119	0.113	0.11	0.114		0.114	0.113	0.112	0.113		0.121	0.116	0.116	0.117667		0.112	0.111	0.11	0.111
00:46:15	0.107	0.104	0.104	0.105		0.11	0.109	0.109	0.109333		0.117	0.116	0.116	0.116333		0.115	0.113	0.112	0.113333		0.118	0.116	0.116	0.116667		0.115	0.113	0.11	0.112667		0.119	0.113	0.11	0.114		0.114	0.113	0.111	0.112667		0.122	0.117	0.117	0.118667		0.112	0.112	0.11	0.111333
00:46:51	0.108	0.105	0.105	0.106		0.111	0.11	0.11	0.110333		0.117	0.116	0.117	0.116667		0.115	0.113	0.113	0.113667		0.119	0.116	0.117	0.117333		0.115	0.113	0.11	0.112667		0.119	0.113	0.111	0.114333		0.114	0.113	0.112	0.113		0.123	0.117	0.117	0.119		0.112	0.112	0.111	0.111667
00:47:27	0.108	0.105	0.105	0.106		0.111	0.11	0.11	0.110333		0.118	0.117	0.118	0.117667		0.116	0.114	0.113	0.114333		0.12	0.117	0.118	0.118333		0.115	0.113	0.111	0.113		0.12	0.113	0.111	0.114667		0.114	0.113	0.112	0.113		0.124	0.118	0.118	0.12		0.113	0.112	0.111	0.112
00:48:03	0.109	0.106	0.106	0.107		0.112	0.11	0.111	0.111		0.119	0.117	0.118	0.118		0.116	0.114	0.113	0.114333		0.12	0.117	0.118	0.118333		0.115	0.114	0.111	0.113333		0.12	0.114	0.111	0.115		0.115	0.113	0.112	0.113333		0.125	0.118	0.119	0.120667		0.113	0.112	0.111	0.112
00:48:39	0.109	0.106	0.106	0.107		0.112	0.11	0.111	0.111		0.119	0.118	0.119	0.118667		0.117	0.114	0.114	0.115		0.121	0.118	0.119	0.119333		0.116	0.114	0.111	0.113667		0.12	0.114	0.111	0.115		0.115	0.113	0.112	0.113333		0.125	0.119	0.119	0.121		0.113	0.112	0.111	0.112
00:49:15	0.11	0.107	0.106	0.107667		0.113	0.111	0.111	0.111667		0.12	0.118	0.12	0.119333		0.117	0.115	0.114	0.115333		0.121	0.118	0.12	0.119667		0.116	0.114	0.111	0.113667		0.12	0.114	0.111	0.115		0.115	0.113	0.112	0.113333		0.126	0.12	0.12	0.122		0.113	0.112	0.111	0.112
00:49:51	0.111	0.107	0.107	0.108333		0.114	0.111	0.112	0.112333		0.121	0.119	0.121	0.120333		0.118	0.115	0.114	0.115667		0.122	0.119	0.121	0.120667		0.116	0.114	0.111	0.113667		0.121	0.114	0.112	0.115667		0.115	0.114	0.112	0.113667		0.127	0.12	0.121	0.122667		0.113	0.113	0.111	0.112333
00:50:27	0.111	0.108	0.108	0.109		0.114	0.112	0.112	0.112667		0.122	0.12	0.121	0.121		0.118	0.115	0.115	0.116		0.122	0.119	0.121	0.120667		0.116	0.114	0.111	0.113667		0.121	0.114	0.112	0.115667		0.115	0.114	0.112	0.113667		0.128	0.121	0.121	0.123333		0.114	0.113	0.112	0.113
00:51:03	0.112	0.108	0.108	0.109333		0.115	0.112	0.113	0.113333		0.123	0.12	0.122	0.121667		0.119	0.116	0.115	0.116667		0.123	0.12	0.122	0.121667		0.116	0.114	0.112	0.114		0.121	0.115	0.112	0.116		0.115	0.114	0.112	0.113667		0.129	0.122	0.122	0.124333		0.114	0.113	0.112	0.113
00:51:39	0.113	0.109	0.109	0.110333		0.115	0.113	0.113	0.113667		0.123	0.121	0.123	0.122333		0.119	0.116	0.116	0.117		0.124	0.12	0.123	0.122333		0.117	0.114	0.112	0.114333		0.122	0.115	0.112	0.116333		0.116	0.114	0.112	0.114		0.13	0.122	0.123	0.125		0.114	0.113	0.112	0.113
00:52:15	0.113	0.109	0.109	0.110333		0.116	0.113	0.114	0.114333		0.124	0.121	0.124	0.123		0.12	0.117	0.116	0.117667		0.124	0.121	0.124	0.123		0.117	0.115	0.112	0.114667		0.122	0.115	0.113	0.116667		0.115	0.114	0.112	0.113667		0.13	0.123	0.124	0.125667		0.114	0.113	0.112	0.113
00:52:51	0.114	0.11	0.11	0.111333		0.117	0.113	0.114	0.114667		0.125	0.122	0.125	0.124		0.121	0.117	0.116	0.118		0.125	0.121	0.124	0.123333		0.117	0.115	0.112	0.114667		0.122	0.115	0.113	0.116667		0.115	0.114	0.112	0.113667		0.131	0.124	0.124	0.126333		0.114	0.113	0.112	0.113
00:53:27	0.115	0.11	0.11	0.111667		0.117	0.114	0.115	0.115333		0.125	0.123	0.125	0.124333		0.121	0.118	0.117	0.118667		0.126	0.122	0.125	0.124333		0.117	0.115	0.112	0.114667		0.123	0.116	0.113	0.117333		0.116	0.114	0.113	0.114333		0.132	0.125	0.125	0.127333		0.115	0.114	0.113	0.114
00:54:03	0.115	0.111	0.111	0.112333		0.118	0.114	0.115	0.115667		0.126	0.123	0.126	0.125		0.122	0.118	0.117	0.119		0.126	0.122	0.126	0.124667		0.117	0.115	0.113	0.115		0.123	0.116	0.113	0.117333		0.116	0.114	0.113	0.114333		0.133	0.125	0.126	0.128		0.115	0.114	0.113	0.114
00:54:39	0.116	0.111	0.111	0.112667		0.119	0.115	0.116	0.116667		0.127	0.124	0.127	0.126		0.123	0.119	0.118	0.12		0.127	0.123	0.127	0.125667		0.118	0.116	0.113	0.115667		0.123	0.116	0.114	0.117667		0.116	0.114	0.113	0.114333		0.134	0.126	0.127	0.129		0.115	0.114	0.113	0.114
00:55:15	0.117	0.112	0.112	0.113667		0.119	0.116	0.116	0.117		0.128	0.125	0.128	0.127		0.123	0.12	0.119	0.120667		0.128	0.124	0.128	0.126667		0.118	0.116	0.113	0.115667		0.124	0.117	0.114	0.118333		0.116	0.114	0.113	0.114333		0.134	0.127	0.128	0.129667		0.115	0.114	0.113	0.114
00:55:51	0.117	0.113	0.113	0.114333		0.12	0.116	0.117	0.117667		0.128	0.125	0.129	0.127333		0.124	0.12	0.119	0.121		0.129	0.125	0.129	0.127667		0.118	0.116	0.114	0.116		0.124	0.117	0.115	0.118667		0.116	0.115	0.113	0.114667		0.135	0.128	0.129	0.130667		0.116	0.115	0.114	0.115
00:56:27	0.118	0.113	0.113	0.114667		0.121	0.117	0.117	0.118333		0.129	0.126	0.13	0.128333		0.125	0.121	0.12	0.122		0.129	0.125	0.13	0.128		0.119	0.116	0.114	0.116333		0.125	0.117	0.115	0.119		0.117	0.115	0.113	0.115		0.136	0.129	0.129	0.131333		0.116	0.115	0.114	0.115
00:57:03	0.118	0.114	0.114	0.115333		0.121	0.117	0.118	0.118667		0.13	0.127	0.13	0.129		0.125	0.121	0.12	0.122		0.13	0.126	0.13	0.128667		0.119	0.117	0.114	0.116667		0.125	0.118	0.115	0.119333		0.117	0.115	0.113	0.115		0.137	0.129	0.13	0.132		0.116	0.115	0.114	0.115
00:57:39	0.119	0.115	0.115	0.116333		0.122	0.118	0.119	0.119667		0.13	0.128	0.132	0.13		0.126	0.122	0.121	0.123		0.131	0.127	0.131	0.129667		0.12	0.117	0.115	0.117333		0.126	0.118	0.116	0.12		0.117	0.115	0.114	0.115333		0.138	0.13	0.131	0.133		0.117	0.116	0.114	0.115667
00:58:15	0.12	0.115	0.115	0.116667		0.123	0.118	0.119	0.12		0.131	0.128	0.132	0.130333		0.127	0.123	0.122	0.124		0.131	0.127	0.132	0.13		0.12	0.117	0.115	0.117333		0.126	0.118	0.116	0.12		0.117	0.115	0.114	0.115333		0.138	0.131	0.132	0.133667		0.117	0.116	0.114	0.115667
00:58:51	0.12	0.116	0.116	0.117333		0.123	0.119	0.12	0.120667		0.132	0.129	0.133	0.131333		0.127	0.123	0.122	0.124		0.132	0.128	0.133	0.131		0.12	0.118	0.115	0.117667		0.126	0.119	0.116	0.120333		0.117	0.116	0.114	0.115667		0.139	0.132	0.133	0.134667		0.117	0.116	0.115	0.116
00:59:27	0.121	0.116	0.117	0.118		0.124	0.12	0.121	0.121667		0.132	0.13	0.134	0.132		0.128	0.124	0.123	0.125		0.133	0.129	0.134	0.132		0.12	0.118	0.115	0.117667		0.127	0.119	0.117	0.121		0.117	0.116	0.114	0.115667		0.14	0.133	0.133	0.135333		0.117	0.116	0.115	0.116
01:00:03	0.122	0.117	0.117	0.118667		0.125	0.121	0.121	0.122333		0.133	0.13	0.135	0.132667		0.128	0.125	0.124	0.125667		0.134	0.13	0.135	0.133		0.121	0.118	0.116	0.118333		0.127	0.12	0.117	0.121333		0.118	0.116	0.114	0.116		0.14	0.133	0.134	0.135667		0.118	0.117	0.115	0.116667
01:00:39	0.122	0.118	0.118	0.119333		0.126	0.121	0.122	0.123		0.133	0.131	0.135	0.133		0.129	0.125	0.124	0.126		0.134	0.13	0.136	0.133333		0.121	0.119	0.116	0.118667		0.128	0.12	0.117	0.121667		0.118	0.116	0.115	0.116333		0.141	0.134	0.135	0.136667		0.118	0.117	0.116	0.117
01:01:15	0.123	0.118	0.118	0.119667		0.126	0.122	0.123	0.123667		0.134	0.132	0.136	0.134		0.13	0.126	0.125	0.127		0.135	0.131	0.136	0.134		0.121	0.119	0.116	0.118667		0.128	0.121	0.118	0.122333		0.118	0.116	0.114	0.116		0.141	0.135	0.136	0.137333		0.118	0.117	0.116	0.117
01:01:51	0.123	0.119	0.119	0.120333		0.127	0.123	0.123	0.124333		0.134	0.132	0.137	0.134333		0.13	0.126	0.125	0.127		0.135	0.132	0.137	0.134667		0.122	0.12	0.117	0.119667		0.128	0.121	0.118	0.122333		0.118	0.116	0.115	0.116333		0.142	0.135	0.136	0.137667		0.118	0.117	0.116	0.117
01:02:27	0.124	0.12	0.12	0.121333		0.127	0.123	0.124	0.124667		0.135	0.133	0.137	0.135		0.131	0.127	0.126	0.128		0.136	0.132	0.138	0.135333		0.122	0.12	0.117	0.119667		0.129	0.122	0.119	0.123333		0.119	0.117	0.115	0.117		0.142	0.136	0.137	0.138333		0.119	0.118	0.117	0.118
01:03:03	0.124	0.12	0.12	0.121333		0.128	0.124	0.124	0.125333		0.135	0.134	0.138	0.135667		0.132	0.128	0.127	0.129		0.136	0.133	0.139	0.136		0.122	0.12	0.117	0.119667		0.129	0.122	0.119	0.123333		0.119	0.117	0.115	0.117		0.143	0.137	0.138	0.139333		0.119	0.118	0.117	0.118
01:03:39	0.125	0.121	0.121	0.122333		0.128	0.124	0.125	0.125667		0.136	0.134	0.139	0.136333		0.132	0.128	0.127	0.129		0.137	0.133	0.139	0.136333		0.123	0.121	0.118	0.120667		0.13	0.122	0.12	0.124		0.119	0.117	0.115	0.117		0.144	0.137	0.138	0.139667		0.119	0.118	0.117	0.118
01:04:15	0.125	0.121	0.122	0.122667		0.129	0.125	0.126	0.126667		0.136	0.135	0.139	0.136667		0.133	0.129	0.128	0.13		0.137	0.134	0.14	0.137		0.123	0.121	0.118	0.120667		0.13	0.123	0.12	0.124333		0.119	0.117	0.115	0.117		0.144	0.138	0.139	0.140333		0.12	0.118	0.117	0.118333
01:04:51	0.126	0.122	0.122	0.123333		0.13	0.126	0.127	0.127667		0.137	0.135	0.14	0.137333		0.133	0.13	0.128	0.130333		0.138	0.135	0.141	0.138		0.123	0.121	0.119	0.121		0.131	0.123	0.12	0.124667		0.12	0.117	0.116	0.117667		0.144	0.139	0.14	0.141		0.12	0.119	0.118	0.119
01:05:27	0.126	0.122	0.123	0.123667		0.13	0.126	0.127	0.127667		0.137	0.136	0.14	0.137667		0.134	0.13	0.129	0.131		0.138	0.135	0.141	0.138		0.124	0.122	0.119	0.121667		0.131	0.124	0.121	0.125333		0.12	0.117	0.116	0.117667		0.145	0.139	0.14	0.141333		0.12	0.119	0.118	0.119
01:06:03	0.127	0.123	0.123	0.124333		0.13	0.127	0.128	0.128333		0.137	0.136	0.141	0.138		0.134	0.131	0.129	0.131333		0.139	0.136	0.142	0.139		0.124	0.122	0.119	0.121667		0.132	0.124	0.121	0.125667		0.12	0.118	0.116	0.118		0.145	0.14	0.141	0.142		0.12	0.119	0.118	0.119
01:06:39	0.127	0.123	0.124	0.124667		0.131	0.128	0.128	0.129		0.138	0.137	0.141	0.138667		0.135	0.132	0.13	0.132333		0.14	0.137	0.143	0.14		0.124	0.122	0.12	0.122		0.132	0.125	0.122	0.126333		0.12	0.118	0.116	0.118		0.146	0.141	0.142	0.143		0.121	0.12	0.119	0.12
01:07:15	0.127	0.124	0.125	0.125333		0.132	0.128	0.129	0.129667		0.138	0.138	0.142	0.139333		0.135	0.132	0.131	0.132667		0.14	0.137	0.143	0.14		0.125	0.123	0.12	0.122667		0.133	0.125	0.122	0.126667		0.12	0.118	0.117	0.118333		0.146	0.141	0.142	0.143		0.121	0.12	0.119	0.12
01:07:51	0.127	0.124	0.125	0.125333		0.132	0.129	0.129	0.13		0.138	0.138	0.142	0.139333		0.136	0.133	0.131	0.133333		0.14	0.138	0.144	0.140667		0.125	0.123	0.12	0.122667		0.133	0.126	0.123	0.127333		0.121	0.118	0.117	0.118667		0.147	0.141	0.143	0.143667		0.121	0.12	0.119	0.12
01:08:27	0.128	0.125	0.126	0.126333		0.133	0.129	0.13	0.130667		0.139	0.139	0.143	0.140333		0.136	0.133	0.132	0.133667		0.141	0.139	0.145	0.141667		0.126	0.124	0.121	0.123667		0.134	0.126	0.123	0.127667		0.121	0.119	0.117	0.119		0.147	0.142	0.144	0.144333		0.122	0.121	0.12	0.121
01:09:03	0.128	0.126	0.126	0.126667		0.133	0.13	0.131	0.131333		0.139	0.139	0.143	0.140333		0.137	0.134	0.133	0.134667		0.141	0.139	0.145	0.141667		0.126	0.124	0.121	0.123667		0.134	0.127	0.124	0.128333		0.121	0.119	0.117	0.119		0.147	0.143	0.144	0.144667		0.122	0.121	0.12	0.121
01:09:39	0.129	0.126	0.126	0.127		0.134	0.13	0.131	0.131667		0.139	0.14	0.143	0.140667		0.137	0.134	0.133	0.134667		0.142	0.14	0.146	0.142667		0.126	0.124	0.121	0.123667		0.135	0.127	0.124	0.128667		0.121	0.119	0.117	0.119		0.148	0.143	0.145	0.145333		0.122	0.122	0.121	0.121667
01:10:15	0.129	0.126	0.127	0.127333		0.134	0.131	0.132	0.132333		0.14	0.14	0.144	0.141333		0.138	0.135	0.134	0.135667		0.142	0.14	0.146	0.142667		0.126	0.125	0.122	0.124333		0.135	0.127	0.125	0.129		0.121	0.119	0.117	0.119		0.148	0.144	0.145	0.145667		0.123	0.122	0.121	0.122
01:10:51	0.129	0.127	0.127	0.127667		0.134	0.132	0.132	0.132667		0.14	0.14	0.144	0.141333		0.138	0.136	0.134	0.136		0.143	0.141	0.147	0.143667		0.127	0.125	0.122	0.124667		0.135	0.128	0.125	0.129333		0.122	0.119	0.118	0.119667		0.148	0.144	0.145	0.145667		0.123	0.122	0.121	0.122
01:11:27	0.129	0.127	0.128	0.128		0.134	0.132	0.133	0.133		0.14	0.141	0.144	0.141667		0.138	0.136	0.134	0.136		0.143	0.141	0.147	0.143667		0.127	0.125	0.122	0.124667		0.136	0.128	0.125	0.129667		0.122	0.12	0.118	0.12		0.149	0.144	0.146	0.146333		0.123	0.122	0.121	0.122
01:12:03	0.129	0.128	0.128	0.128333		0.135	0.133	0.133	0.133667		0.14	0.141	0.145	0.142		0.139	0.137	0.135	0.137		0.143	0.141	0.148	0.144		0.127	0.126	0.123	0.125333		0.136	0.129	0.126	0.130333		0.122	0.12	0.118	0.12		0.149	0.145	0.146	0.146667		0.123	0.123	0.122	0.122667
01:12:39	0.13	0.128	0.129	0.129		0.135	0.133	0.134	0.134		0.14	0.141	0.145	0.142		0.139	0.137	0.136	0.137333		0.143	0.142	0.148	0.144333		0.128	0.126	0.123	0.125667		0.137	0.129	0.126	0.130667		0.123	0.12	0.118	0.120333		0.15	0.145	0.147	0.147333		0.124	0.123	0.122	0.123
01:13:15	0.13	0.128	0.129	0.129		0.136	0.133	0.134	0.134333		0.14	0.142	0.146	0.142667		0.139	0.137	0.136	0.137333		0.144	0.142	0.148	0.144667		0.128	0.127	0.124	0.126333		0.137	0.13	0.127	0.131333		0.122	0.12	0.118	0.12		0.149	0.146	0.147	0.147333		0.124	0.123	0.122	0.123
01:13:51	0.13	0.128	0.129	0.129		0.136	0.134	0.135	0.135		0.141	0.142	0.146	0.143		0.14	0.138	0.136	0.138		0.144	0.143	0.149	0.145333		0.128	0.127	0.124	0.126333		0.137	0.13	0.127	0.131333		0.123	0.121	0.118	0.120667		0.15	0.146	0.148	0.148		0.124	0.124	0.123	0.123667
01:14:27	0.13	0.129	0.129	0.129333		0.136	0.134	0.135	0.135		0.141	0.142	0.146	0.143		0.14	0.138	0.137	0.138333		0.144	0.143	0.149	0.145333		0.129	0.127	0.124	0.126667		0.138	0.131	0.128	0.132333		0.123	0.121	0.119	0.121		0.15	0.147	0.148	0.148333		0.124	0.124	0.123	0.123667
01:15:03	0.131	0.129	0.13	0.13		0.137	0.135	0.136	0.136		0.141	0.143	0.146	0.143333		0.141	0.139	0.137	0.139		0.145	0.144	0.15	0.146333		0.129	0.128	0.125	0.127333		0.138	0.131	0.128	0.132333		0.124	0.121	0.119	0.121333		0.15	0.147	0.149	0.148667		0.125	0.124	0.124	0.124333
01:15:39	0.131	0.13	0.13	0.130333		0.137	0.135	0.136	0.136		0.141	0.143	0.147	0.143667		0.141	0.139	0.138	0.139333		0.145	0.144	0.15	0.146333		0.129	0.128	0.125	0.127333		0.139	0.132	0.129	0.133333		0.124	0.121	0.12	0.121667		0.151	0.148	0.149	0.149333		0.125	0.125	0.124	0.124667
01:16:15	0.131	0.13	0.13	0.130333		0.137	0.136	0.137	0.136667		0.141	0.143	0.147	0.143667		0.141	0.14	0.138	0.139667		0.145	0.145	0.15	0.146667		0.13	0.129	0.126	0.128333		0.139	0.132	0.129	0.133333		0.124	0.122	0.12	0.122		0.151	0.148	0.149	0.149333		0.125	0.125	0.124	0.124667
01:16:51	0.131	0.13	0.131	0.130667		0.138	0.136	0.137	0.137		0.141	0.144	0.147	0.144		0.142	0.14	0.139	0.140333		0.146	0.145	0.151	0.147333		0.13	0.129	0.126	0.128333		0.139	0.133	0.13	0.134		0.124	0.122	0.12	0.122		0.151	0.148	0.15	0.149667		0.125	0.125	0.125	0.125
01:17:27	0.131	0.131	0.131	0.131		0.138	0.137	0.137	0.137333		0.141	0.144	0.147	0.144		0.142	0.141	0.139	0.140667		0.146	0.146	0.151	0.147667		0.13	0.13	0.126	0.128667		0.14	0.133	0.13	0.134333		0.125	0.122	0.12	0.122333		0.151	0.149	0.15	0.15		0.126	0.126	0.125	0.125667
01:18:03	0.131	0.131	0.131	0.131		0.138	0.137	0.138	0.137667		0.141	0.144	0.148	0.144333		0.142	0.141	0.14	0.141		0.146	0.146	0.152	0.148		0.131	0.13	0.127	0.129333		0.14	0.134	0.13	0.134667		0.125	0.123	0.12	0.122667		0.152	0.149	0.151	0.150667		0.126	0.126	0.125	0.125667
01:18:39	0.131	0.131	0.131	0.131		0.138	0.137	0.138	0.137667		0.141	0.144	0.148	0.144333		0.142	0.141	0.14	0.141		0.146	0.146	0.152	0.148		0.131	0.13	0.127	0.129333		0.14	0.134	0.131	0.135		0.125	0.123	0.121	0.123		0.152	0.149	0.151	0.150667		0.126	0.126	0.125	0.125667
01:19:15	0.131	0.131	0.132	0.131333		0.139	0.138	0.139	0.138667		0.142	0.144	0.148	0.144667		0.143	0.142	0.14	0.141667		0.147	0.146	0.152	0.148333		0.131	0.13	0.127	0.129333		0.141	0.134	0.131	0.135333		0.125	0.123	0.121	0.123		0.152	0.15	0.151	0.151		0.126	0.127	0.126	0.126333
01:19:51	0.132	0.132	0.132	0.132		0.139	0.138	0.139	0.138667		0.142	0.145	0.148	0.145		0.143	0.142	0.141	0.142		0.147	0.147	0.153	0.149		0.131	0.131	0.128	0.13		0.141	0.135	0.131	0.135667		0.125	0.123	0.121	0.123		0.152	0.15	0.152	0.151333		0.127	0.127	0.126	0.126667
01:20:27	0.132	0.132	0.132	0.132		0.139	0.139	0.139	0.139		0.142	0.145	0.148	0.145		0.143	0.142	0.141	0.142		0.147	0.147	0.153	0.149		0.132	0.131	0.128	0.130333		0.141	0.135	0.132	0.136		0.126	0.123	0.121	0.123333		0.152	0.15	0.152	0.151333		0.127	0.127	0.127	0.127
01:21:03	0.131	0.132	0.132	0.131667		0.139	0.138	0.139	0.138667		0.142	0.145	0.148	0.145		0.143	0.143	0.141	0.142333		0.147	0.147	0.153	0.149		0.132	0.131	0.128	0.130333		0.141	0.135	0.132	0.136		0.126	0.123	0.121	0.123333		0.152	0.15	0.152	0.151333		0.127	0.127	0.127	0.127
01:21:39	0.132	0.132	0.133	0.132333		0.14	0.139	0.14	0.139667		0.142	0.145	0.149	0.145333		0.144	0.143	0.141	0.142667		0.147	0.148	0.153	0.149333		0.132	0.132	0.129	0.131		0.142	0.136	0.133	0.137		0.126	0.124	0.122	0.124		0.153	0.151	0.153	0.152333		0.127	0.128	0.127	0.127333
01:22:15	0.132	0.132	0.133	0.132333		0.14	0.14	0.14	0.14		0.142	0.146	0.149	0.145667		0.144	0.144	0.142	0.143333		0.148	0.148	0.154	0.15		0.132	0.132	0.129	0.131		0.142	0.136	0.133	0.137		0.126	0.124	0.122	0.124		0.153	0.151	0.153	0.152333		0.128	0.128	0.128	0.128
01:22:51	0.132	0.133	0.133	0.132667		0.14	0.14	0.141	0.140333		0.142	0.146	0.149	0.145667		0.144	0.144	0.142	0.143333		0.148	0.148	0.154	0.15		0.133	0.133	0.129	0.131667		0.142	0.137	0.133	0.137333		0.126	0.124	0.122	0.124		0.153	0.151	0.153	0.152333		0.128	0.128	0.128	0.128
01:23:27	0.132	0.133	0.133	0.132667		0.141	0.14	0.141	0.140667		0.142	0.146	0.149	0.145667		0.144	0.144	0.143	0.143667		0.148	0.149	0.154	0.150333		0.133	0.133	0.13	0.132		0.142	0.137	0.133	0.137333		0.127	0.125	0.122	0.124667		0.153	0.151	0.153	0.152333		0.128	0.129	0.128	0.128333
01:24:03	0.132	0.133	0.133	0.132667		0.14	0.14	0.141	0.140333		0.142	0.146	0.149	0.145667		0.144	0.145	0.143	0.144		0.148	0.149	0.154	0.150333		0.133	0.133	0.13	0.132		0.143	0.137	0.134	0.138		0.127	0.125	0.123	0.125		0.153	0.151	0.154	0.152667		0.128	0.129	0.128	0.128333
01:24:39	0.132	0.133	0.133	0.132667		0.141	0.141	0.141	0.141		0.142	0.146	0.149	0.145667		0.144	0.145	0.143	0.144		0.148	0.149	0.155	0.150667		0.133	0.134	0.13	0.132333		0.143	0.138	0.134	0.138333		0.127	0.125	0.123	0.125		0.153	0.152	0.154	0.153		0.128	0.129	0.129	0.128667
01:25:15	0.132	0.133	0.134	0.133		0.141	0.141	0.142	0.141333		0.142	0.146	0.149	0.145667		0.145	0.145	0.143	0.144333		0.148	0.149	0.155	0.150667		0.134	0.134	0.131	0.133		0.143	0.138	0.134	0.138333		0.127	0.125	0.123	0.125		0.153	0.152	0.154	0.153		0.129	0.129	0.129	0.129
01:25:51	0.132	0.133	0.134	0.133		0.141	0.141	0.142	0.141333		0.142	0.146	0.149	0.145667		0.145	0.145	0.143	0.144333		0.148	0.15	0.155	0.151		0.134	0.134	0.131	0.133		0.143	0.138	0.135	0.138667		0.128	0.126	0.124	0.126		0.153	0.152	0.154	0.153		0.129	0.13	0.129	0.129333
01:26:27	0.132	0.133	0.134	0.133		0.141	0.141	0.142	0.141333		0.142	0.146	0.149	0.145667		0.145	0.146	0.144	0.145		0.148	0.149	0.155	0.150667		0.134	0.134	0.131	0.133		0.143	0.138	0.135	0.138667		0.128	0.126	0.123	0.125667		0.154	0.152	0.154	0.153333		0.129	0.13	0.129	0.129333
01:27:03	0.132	0.134	0.134	0.133333	0.0011547	0.141	0.142	0.142	0.141667		0.142	0.146	0.15	0.146		0.145	0.146	0.144	0.145		0.148	0.15	0.155	0.151		0.134	0.135	0.131	0.133333		0.144	0.139	0.135	0.139333		0.128	0.126	0.124	0.126		0.154	0.153	0.155	0.154		0.129	0.13	0.13	0.129667
01:27:39	0.132	0.133	0.134	0.133		0.141	0.142	0.142	0.141667		0.142	0.146	0.149	0.145667		0.145	0.146	0.144	0.145		0.149	0.15	0.156	0.151667		0.135	0.135	0.132	0.134		0.144	0.139	0.136	0.139667		0.128	0.126	0.124	0.126		0.154	0.153	0.155	0.154		0.129	0.13	0.13	0.129667
01:28:15	0.132	0.134	0.134	0.133333		0.142	0.142	0.143	0.142333		0.142	0.147	0.15	0.146333	0.00404145	0.146	0.146	0.145	0.145667		0.149	0.15	0.156	0.151667		0.135	0.135	0.132	0.134		0.144	0.139	0.136	0.139667		0.128	0.126	0.124	0.126		0.154	0.153	0.155	0.154		0.13	0.131	0.131	0.130667
01:28:51	0.132	0.134	0.134	0.133333		0.142	0.142	0.143	0.142333		0.142	0.146	0.15	0.146		0.146	0.147	0.145	0.146	0.001	0.149	0.15	0.156	0.151667		0.135	0.136	0.132	0.134333		0.144	0.14	0.136	0.14		0.129	0.127	0.124	0.126667		0.154	0.153	0.155	0.154		0.13	0.131	0.131	0.130667
01:29:27	0.132	0.134	0.134	0.133333		0.142	0.143	0.144	0.143	0.001	0.142	0.147	0.15	0.146333		0.146	0.147	0.145	0.146		0.149	0.151	0.156	0.152	0.00360555	0.135	0.136	0.133	0.134667	0.00152753	0.144	0.14	0.136	0.14		0.129	0.127	0.125	0.127	0.002	0.154	0.153	0.155	0.154		0.13	0.131	0.131	0.130667
01:30:03	0.132	0.134	0.134	0.133333		0.142	0.143	0.144	0.143		0.142	0.147	0.15	0.146333		0.146	0.147	0.145	0.146		0.149	0.151	0.156	0.152		0.135	0.136	0.133	0.134667		0.145	0.14	0.137	0.140667	0.00404145	0.129	0.127	0.125	0.127		0.154	0.154	0.155	0.154333	0.00057735	0.13	0.131	0.131	0.130667
	0.133333	0.101333	0.0011547	0.00057735		0.143	0.107	0.001	0.001		0.146333	0.110333	0.00404145	0.0011547		0.146	0.111	0.001	0		0.152	0.112667	0.00360555	0.00057735		0.134667	0.111667	0.00152753	0.00152753		0.140667	0.113333	0.00404145	0.00351188		0.127	0.113	0.002	0.001		0.154333	0.112333	0.00057735	0.00057735		0.130667	0.110667	0.00057735	0.00057735
[truncated: 66 more columns]
