# Supplementary material for: G‐Quadruplexes act as sequence‐dependent protein chaperones
Source: EMBO Rep. 2020 Sep 18;21(10):e49735. doi: 10.15252/embr.201949735 (PMC7534610; doi:10.15252/embr.201949735)
Supplement: Supplementary file 6 — Source Data fore Figure 1 [file EMBR-21-e49735-s004.zip › FIG1_Source_Data/Seq241-264.xlsx]

## Sheet: Sheet1
Kinetic read	B1	C1	D1			B2	C2	D2			B3	C3	D3			B4	C4	D4			B5	C5	D5			B6	C6	D6			B7	C7	D7			B8	C8	D8			B9	C9	D9			B10	C10	D10
00:00:03	0.391	0.393	0.349	0.377667		0.375	0.4	0.4	0.391667		0.405	0.377	0.39	0.390667		0.349	0.393	0.393	0.378333		0.352	0.38	0.351	0.361		0.391	0.389	0.265	0.348333		0.381	0.322	0.344	0.349		0.378	0.357	0.322	0.352333		0.383	0.38	0.386	0.383		0.39	0.389	0.41	0.396333
00:00:39	0.407	0.406	0.389	0.400667		0.397	0.404	0.412	0.404333		0.408	0.397	0.395	0.4		0.379	0.402	0.405	0.395333		0.39	0.398	0.378	0.388667		0.412	0.409	0.308	0.376333		0.401	0.363	0.376	0.38		0.403	0.384	0.359	0.382		0.404	0.407	0.406	0.405667		0.403	0.409	0.418	0.41
00:01:15	0.401	0.398	0.392	0.397		0.398	0.395	0.406	0.399667		0.403	0.395	0.395	0.397667		0.382	0.399	0.403	0.394667		0.395	0.4	0.387	0.394		0.407	0.402	0.333	0.380667		0.398	0.38	0.382	0.386667		0.4	0.389	0.373	0.387333		0.402	0.407	0.404	0.404333		0.393	0.407	0.413	0.404333
00:01:51	0.393	0.394	0.39	0.392333		0.396	0.388	0.401	0.395		0.399	0.395	0.395	0.396333		0.383	0.399	0.399	0.393667		0.396	0.402	0.389	0.395667		0.401	0.399	0.347	0.382333		0.395	0.383	0.386	0.388		0.397	0.387	0.376	0.386667		0.394	0.4	0.402	0.398667		0.388	0.402	0.409	0.399667
00:02:27	0.389	0.386	0.39	0.388333		0.392	0.385	0.404	0.393667		0.393	0.391	0.395	0.393		0.383	0.389	0.395	0.389		0.392	0.398	0.389	0.393		0.398	0.397	0.357	0.384		0.392	0.383	0.385	0.386667		0.394	0.385	0.38	0.386333		0.393	0.397	0.395	0.395		0.386	0.395	0.404	0.395
00:03:03	0.386	0.385	0.386	0.385667		0.389	0.384	0.395	0.389333		0.391	0.386	0.391	0.389333		0.38	0.392	0.397	0.389667		0.393	0.396	0.387	0.392		0.398	0.395	0.36	0.384333		0.39	0.384	0.378	0.384		0.39	0.384	0.378	0.384		0.391	0.395	0.396	0.394		0.384	0.391	0.398	0.391
00:03:39	0.381	0.384	0.381	0.382		0.387	0.383	0.392	0.387333		0.388	0.386	0.391	0.388333		0.378	0.389	0.396	0.387667		0.39	0.395	0.388	0.391		0.396	0.394	0.363	0.384333		0.387	0.385	0.375	0.382333		0.387	0.382	0.378	0.382333		0.388	0.392	0.394	0.391333		0.382	0.389	0.396	0.389
00:04:15	0.359	0.381	0.378	0.372667		0.38	0.382	0.389	0.383667		0.384	0.385	0.385	0.384667		0.372	0.384	0.391	0.382333		0.383	0.393	0.384	0.386667		0.386	0.391	0.36	0.379		0.379	0.383	0.376	0.379333		0.374	0.38	0.377	0.377		0.376	0.391	0.389	0.385333		0.372	0.387	0.393	0.384
00:04:51	0.276	0.358	0.366	0.333333		0.343	0.379	0.388	0.37		0.35	0.383	0.384	0.372333		0.337	0.382	0.391	0.37		0.336	0.39	0.383	0.369667		0.328	0.389	0.36	0.359		0.329	0.382	0.373	0.361333		0.312	0.378	0.375	0.355		0.314	0.388	0.387	0.363		0.317	0.383	0.39	0.363333
00:05:27	0.102	0.285	0.313	0.233333		0.236	0.369	0.385	0.33		0.25	0.379	0.382	0.337		0.211	0.376	0.389	0.325333		0.172	0.387	0.379	0.312667		0.128	0.383	0.353	0.288		0.137	0.375	0.365	0.292333		0.111	0.367	0.365	0.281		0.11	0.378	0.377	0.288333		0.126	0.372	0.381	0.293
00:06:03	0.102	0.101	0.148	0.117		0.105	0.313	0.361	0.259667		0.108	0.34	0.369	0.272333		0.11	0.339	0.376	0.275		0.111	0.359	0.359	0.276333		0.111	0.346	0.325	0.260667		0.11	0.332	0.329	0.257		0.11	0.316	0.325	0.250333		0.109	0.319	0.326	0.251333		0.107	0.315	0.326	0.249333
00:06:39	0.101	0.101	0.1	0.100667		0.105	0.129	0.279	0.171		0.107	0.229	0.318	0.218		0.11	0.247	0.323	0.226667		0.111	0.272	0.305	0.229333		0.111	0.255	0.262	0.209333		0.11	0.216	0.234	0.186667		0.11	0.144	0.19	0.148		0.109	0.111	0.119	0.113		0.107	0.109	0.109	0.108333
00:07:15	0.101	0.101	0.101	0.101		0.105	0.106	0.108	0.106333		0.107	0.109	0.11	0.108667		0.11	0.11	0.111	0.110333		0.111	0.112	0.112	0.111667		0.111	0.111	0.109	0.110333		0.11	0.11	0.109	0.109667		0.11	0.112	0.11	0.110667		0.109	0.11	0.111	0.11		0.107	0.109	0.109	0.108333
00:07:51	0.101	0.101	0.101	0.101		0.105	0.106	0.108	0.106333		0.107	0.109	0.109	0.108333		0.11	0.11	0.111	0.110333		0.111	0.112	0.112	0.111667		0.111	0.111	0.109	0.110333		0.11	0.11	0.109	0.109667		0.11	0.111	0.11	0.110333		0.109	0.11	0.111	0.11		0.107	0.109	0.109	0.108333
00:08:27	0.101	0.1	0.1	0.100333		0.105	0.106	0.107	0.106		0.107	0.108	0.109	0.108		0.11	0.109	0.11	0.109667		0.11	0.111	0.112	0.111		0.11	0.11	0.109	0.109667		0.11	0.11	0.108	0.109333		0.11	0.111	0.11	0.110333		0.109	0.11	0.11	0.109667		0.106	0.108	0.109	0.107667
00:09:03	0.101	0.101	0.1	0.100667		0.105	0.106	0.108	0.106333		0.107	0.108	0.109	0.108		0.11	0.11	0.111	0.110333		0.111	0.111	0.112	0.111333		0.111	0.111	0.109	0.110333		0.11	0.11	0.108	0.109333		0.11	0.112	0.11	0.110667		0.109	0.11	0.11	0.109667		0.107	0.109	0.109	0.108333
00:09:39	0.101	0.1	0.1	0.100333		0.104	0.106	0.107	0.105667		0.107	0.108	0.109	0.108		0.109	0.11	0.111	0.11		0.11	0.111	0.112	0.111		0.11	0.11	0.109	0.109667		0.11	0.11	0.108	0.109333		0.11	0.111	0.11	0.110333		0.109	0.11	0.11	0.109667		0.106	0.108	0.109	0.107667
00:10:15	0.101	0.1	0.1	0.100333		0.104	0.106	0.107	0.105667		0.107	0.108	0.109	0.108		0.11	0.11	0.111	0.110333		0.111	0.111	0.112	0.111333		0.11	0.11	0.109	0.109667		0.11	0.11	0.108	0.109333		0.11	0.111	0.11	0.110333		0.109	0.11	0.11	0.109667		0.106	0.109	0.109	0.108
00:10:51	0.101	0.1	0.1	0.100333		0.105	0.106	0.107	0.106		0.107	0.108	0.109	0.108		0.11	0.11	0.11	0.11		0.11	0.111	0.112	0.111		0.11	0.11	0.109	0.109667		0.11	0.11	0.108	0.109333		0.11	0.111	0.11	0.110333		0.109	0.11	0.11	0.109667		0.106	0.108	0.109	0.107667
00:11:27	0.101	0.1	0.1	0.100333		0.104	0.106	0.107	0.105667		0.107	0.108	0.109	0.108		0.109	0.109	0.11	0.109333		0.11	0.111	0.112	0.111		0.11	0.11	0.109	0.109667		0.11	0.11	0.108	0.109333		0.11	0.111	0.11	0.110333		0.109	0.11	0.11	0.109667		0.106	0.108	0.109	0.107667
00:12:03	0.101	0.1	0.1	0.100333		0.104	0.106	0.107	0.105667		0.107	0.108	0.109	0.108		0.109	0.109	0.11	0.109333		0.11	0.111	0.112	0.111		0.11	0.11	0.109	0.109667		0.11	0.11	0.108	0.109333		0.11	0.111	0.11	0.110333		0.109	0.11	0.11	0.109667		0.106	0.108	0.109	0.107667
00:12:39	0.101	0.1	0.1	0.100333		0.104	0.106	0.107	0.105667		0.107	0.108	0.109	0.108		0.11	0.109	0.11	0.109667		0.11	0.111	0.112	0.111		0.11	0.11	0.109	0.109667		0.11	0.11	0.108	0.109333		0.109	0.111	0.11	0.11		0.109	0.11	0.11	0.109667		0.106	0.108	0.109	0.107667
00:13:15	0.101	0.1	0.1	0.100333		0.104	0.106	0.107	0.105667		0.107	0.108	0.109	0.108		0.109	0.109	0.11	0.109333		0.11	0.111	0.112	0.111		0.11	0.11	0.109	0.109667		0.11	0.11	0.108	0.109333		0.11	0.111	0.11	0.110333		0.109	0.11	0.11	0.109667		0.106	0.108	0.109	0.107667
00:13:51	0.101	0.1	0.1	0.100333		0.104	0.106	0.107	0.105667		0.107	0.108	0.108	0.107667		0.109	0.109	0.11	0.109333		0.11	0.111	0.111	0.110667		0.11	0.11	0.109	0.109667		0.11	0.11	0.108	0.109333		0.109	0.111	0.11	0.11		0.109	0.11	0.11	0.109667		0.106	0.108	0.108	0.107333
00:14:27	0.101	0.1	0.1	0.100333		0.104	0.106	0.107	0.105667		0.107	0.108	0.109	0.108		0.109	0.109	0.11	0.109333		0.11	0.111	0.112	0.111		0.11	0.11	0.108	0.109333		0.11	0.11	0.108	0.109333		0.11	0.111	0.11	0.110333		0.109	0.11	0.11	0.109667		0.106	0.108	0.108	0.107333
00:15:03	0.101	0.1	0.1	0.100333		0.104	0.106	0.107	0.105667		0.107	0.108	0.108	0.107667		0.109	0.109	0.11	0.109333		0.11	0.111	0.111	0.110667		0.11	0.11	0.108	0.109333		0.11	0.11	0.108	0.109333		0.109	0.111	0.11	0.11		0.109	0.11	0.11	0.109667		0.106	0.108	0.108	0.107333
00:15:39	0.101	0.1	0.1	0.100333		0.104	0.105	0.107	0.105333		0.107	0.108	0.108	0.107667		0.109	0.109	0.11	0.109333		0.11	0.111	0.111	0.110667		0.11	0.11	0.108	0.109333		0.109	0.11	0.108	0.109		0.109	0.111	0.11	0.11		0.109	0.109	0.11	0.109333		0.106	0.108	0.108	0.107333
00:16:15	0.101	0.1	0.1	0.100333		0.104	0.106	0.107	0.105667		0.107	0.108	0.109	0.108		0.109	0.109	0.11	0.109333		0.11	0.111	0.111	0.110667		0.11	0.11	0.108	0.109333		0.109	0.11	0.108	0.109		0.109	0.111	0.11	0.11		0.109	0.109	0.11	0.109333		0.106	0.108	0.108	0.107333
00:16:51	0.101	0.1	0.1	0.100333		0.104	0.106	0.107	0.105667		0.107	0.108	0.108	0.107667		0.109	0.109	0.11	0.109333		0.11	0.111	0.111	0.110667		0.11	0.11	0.108	0.109333		0.109	0.11	0.108	0.109		0.109	0.111	0.11	0.11		0.109	0.11	0.11	0.109667		0.106	0.108	0.108	0.107333
00:17:27	0.101	0.1	0.1	0.100333		0.104	0.106	0.107	0.105667		0.107	0.108	0.108	0.107667		0.109	0.109	0.11	0.109333		0.11	0.111	0.111	0.110667		0.11	0.11	0.108	0.109333		0.11	0.11	0.108	0.109333		0.109	0.111	0.11	0.11		0.109	0.109	0.11	0.109333		0.106	0.108	0.108	0.107333
00:18:03	0.101	0.1	0.1	0.100333		0.104	0.106	0.107	0.105667		0.107	0.108	0.108	0.107667		0.109	0.109	0.11	0.109333		0.11	0.111	0.111	0.110667		0.11	0.11	0.108	0.109333		0.11	0.11	0.108	0.109333		0.11	0.111	0.11	0.110333		0.109	0.109	0.11	0.109333		0.106	0.108	0.108	0.107333
00:18:39	0.101	0.1	0.1	0.100333		0.104	0.106	0.107	0.105667		0.107	0.108	0.108	0.107667		0.109	0.109	0.11	0.109333		0.11	0.111	0.111	0.110667		0.11	0.11	0.108	0.109333		0.109	0.11	0.108	0.109		0.109	0.111	0.11	0.11		0.108	0.109	0.11	0.109		0.106	0.108	0.108	0.107333
00:19:15	0.101	0.1	0.1	0.100333		0.104	0.106	0.107	0.105667		0.107	0.108	0.108	0.107667		0.109	0.109	0.11	0.109333		0.11	0.111	0.111	0.110667		0.11	0.11	0.108	0.109333		0.109	0.11	0.108	0.109		0.109	0.111	0.109	0.109667		0.108	0.109	0.11	0.109		0.106	0.108	0.108	0.107333
00:19:51	0.101	0.1	0.1	0.100333		0.104	0.106	0.107	0.105667		0.106	0.108	0.108	0.107333		0.109	0.109	0.11	0.109333		0.11	0.111	0.111	0.110667		0.11	0.11	0.108	0.109333		0.109	0.11	0.108	0.109		0.109	0.111	0.109	0.109667		0.109	0.109	0.11	0.109333		0.106	0.108	0.108	0.107333
00:20:27	0.101	0.1	0.1	0.100333		0.104	0.106	0.107	0.105667		0.107	0.108	0.108	0.107667		0.109	0.109	0.11	0.109333		0.11	0.111	0.111	0.110667		0.11	0.11	0.108	0.109333		0.109	0.11	0.108	0.109		0.109	0.111	0.11	0.11		0.108	0.11	0.11	0.109333		0.106	0.108	0.108	0.107333
00:21:03	0.101	0.1	0.1	0.100333		0.104	0.106	0.107	0.105667		0.107	0.108	0.108	0.107667		0.109	0.109	0.11	0.109333		0.11	0.111	0.111	0.110667		0.11	0.11	0.108	0.109333		0.109	0.11	0.108	0.109		0.109	0.111	0.11	0.11		0.108	0.109	0.11	0.109		0.106	0.108	0.108	0.107333
00:21:39	0.101	0.1	0.1	0.100333		0.104	0.106	0.107	0.105667		0.107	0.108	0.108	0.107667		0.109	0.109	0.11	0.109333		0.11	0.111	0.111	0.110667		0.11	0.11	0.108	0.109333		0.109	0.11	0.108	0.109		0.109	0.111	0.11	0.11		0.109	0.109	0.11	0.109333		0.106	0.108	0.108	0.107333
00:22:15	0.101	0.1	0.1	0.100333		0.104	0.106	0.107	0.105667		0.107	0.108	0.108	0.107667		0.109	0.109	0.11	0.109333		0.11	0.111	0.111	0.110667		0.11	0.11	0.108	0.109333		0.109	0.11	0.108	0.109		0.109	0.111	0.11	0.11		0.109	0.109	0.11	0.109333		0.106	0.108	0.108	0.107333
00:22:51	0.101	0.1	0.1	0.100333		0.104	0.106	0.107	0.105667		0.107	0.108	0.108	0.107667		0.109	0.109	0.11	0.109333		0.11	0.111	0.111	0.110667		0.11	0.11	0.108	0.109333		0.11	0.11	0.108	0.109333		0.109	0.111	0.109	0.109667		0.109	0.109	0.11	0.109333		0.106	0.108	0.108	0.107333
00:23:27	0.101	0.1	0.1	0.100333		0.104	0.106	0.107	0.105667		0.107	0.108	0.108	0.107667		0.109	0.109	0.11	0.109333		0.11	0.111	0.111	0.110667		0.11	0.11	0.108	0.109333		0.109	0.11	0.108	0.109		0.109	0.111	0.11	0.11		0.109	0.109	0.11	0.109333		0.106	0.108	0.108	0.107333
00:24:03	0.101	0.1	0.1	0.100333		0.104	0.106	0.107	0.105667		0.107	0.108	0.108	0.107667		0.109	0.109	0.11	0.109333		0.11	0.111	0.111	0.110667		0.11	0.11	0.108	0.109333		0.11	0.11	0.108	0.109333		0.109	0.111	0.11	0.11		0.109	0.109	0.11	0.109333		0.106	0.108	0.108	0.107333
00:24:39	0.101	0.1	0.1	0.100333		0.104	0.106	0.107	0.105667		0.107	0.108	0.108	0.107667		0.109	0.109	0.11	0.109333		0.11	0.111	0.111	0.110667		0.11	0.11	0.108	0.109333		0.109	0.11	0.108	0.109		0.109	0.111	0.109	0.109667		0.109	0.109	0.11	0.109333		0.106	0.108	0.108	0.107333
00:25:15	0.101	0.1	0.1	0.100333		0.104	0.106	0.107	0.105667		0.107	0.108	0.108	0.107667		0.109	0.109	0.11	0.109333		0.11	0.111	0.111	0.110667		0.11	0.11	0.108	0.109333		0.109	0.11	0.108	0.109		0.109	0.111	0.109	0.109667		0.109	0.109	0.11	0.109333		0.106	0.108	0.108	0.107333
00:25:51	0.101	0.1	0.1	0.100333		0.104	0.106	0.107	0.105667		0.107	0.108	0.108	0.107667		0.109	0.109	0.11	0.109333		0.11	0.111	0.111	0.110667		0.11	0.11	0.108	0.109333		0.109	0.11	0.108	0.109		0.109	0.111	0.11	0.11		0.109	0.11	0.11	0.109667		0.106	0.108	0.108	0.107333
00:26:27	0.101	0.1	0.1	0.100333		0.104	0.106	0.107	0.105667		0.107	0.108	0.108	0.107667		0.11	0.109	0.11	0.109667		0.111	0.111	0.111	0.111		0.11	0.11	0.108	0.109333		0.11	0.11	0.108	0.109333		0.109	0.111	0.11	0.11		0.109	0.109	0.11	0.109333		0.106	0.108	0.108	0.107333
00:27:03	0.101	0.1	0.1	0.100333		0.104	0.106	0.107	0.105667		0.108	0.108	0.109	0.108333		0.11	0.109	0.11	0.109667		0.111	0.111	0.111	0.111		0.111	0.11	0.108	0.109667		0.11	0.11	0.108	0.109333		0.11	0.111	0.11	0.110333		0.109	0.11	0.11	0.109667		0.106	0.108	0.108	0.107333
00:27:39	0.101	0.1	0.1	0.100333		0.104	0.106	0.107	0.105667		0.108	0.108	0.108	0.108		0.11	0.109	0.11	0.109667		0.111	0.111	0.111	0.111		0.111	0.11	0.108	0.109667		0.11	0.11	0.108	0.109333		0.11	0.111	0.109	0.11		0.11	0.109	0.11	0.109667		0.106	0.108	0.108	0.107333
00:28:15	0.102	0.101	0.1	0.101		0.104	0.106	0.107	0.105667		0.109	0.108	0.109	0.108667		0.111	0.11	0.11	0.110333		0.112	0.111	0.112	0.111667		0.111	0.11	0.109	0.11		0.11	0.11	0.108	0.109333		0.11	0.111	0.11	0.110333		0.11	0.11	0.11	0.11		0.106	0.108	0.108	0.107333
00:28:51	0.102	0.101	0.1	0.101		0.105	0.106	0.107	0.106		0.109	0.109	0.109	0.109		0.111	0.11	0.11	0.110333		0.112	0.112	0.112	0.112		0.111	0.11	0.109	0.11		0.11	0.11	0.108	0.109333		0.11	0.111	0.11	0.110333		0.111	0.11	0.11	0.110333		0.106	0.108	0.108	0.107333
00:29:27	0.102	0.101	0.1	0.101		0.105	0.106	0.107	0.106		0.11	0.109	0.109	0.109333		0.111	0.11	0.11	0.110333		0.112	0.112	0.112	0.112		0.111	0.11	0.109	0.11		0.111	0.11	0.108	0.109667		0.11	0.111	0.11	0.110333		0.111	0.11	0.11	0.110333		0.106	0.108	0.108	0.107333
00:30:03	0.102	0.101	0.1	0.101		0.104	0.106	0.107	0.105667		0.11	0.109	0.109	0.109333		0.112	0.11	0.111	0.111		0.113	0.112	0.112	0.112333		0.112	0.11	0.109	0.110333		0.111	0.11	0.108	0.109667		0.11	0.111	0.11	0.110333		0.111	0.11	0.11	0.110333		0.106	0.108	0.108	0.107333
00:30:39	0.103	0.101	0.101	0.101667		0.105	0.106	0.107	0.106		0.111	0.109	0.109	0.109667		0.112	0.11	0.111	0.111		0.113	0.112	0.112	0.112333		0.112	0.111	0.109	0.110667		0.112	0.11	0.108	0.11		0.111	0.111	0.11	0.110667		0.112	0.11	0.11	0.110667		0.106	0.108	0.108	0.107333
00:31:15	0.103	0.101	0.101	0.101667		0.105	0.106	0.107	0.106		0.112	0.11	0.11	0.110667		0.113	0.11	0.111	0.111333		0.114	0.112	0.112	0.112667		0.113	0.111	0.109	0.111		0.112	0.11	0.108	0.11		0.111	0.111	0.11	0.110667		0.113	0.111	0.111	0.111667		0.106	0.108	0.108	0.107333
00:31:51	0.104	0.102	0.101	0.102333		0.105	0.106	0.107	0.106		0.113	0.11	0.11	0.111		0.114	0.111	0.112	0.112333		0.115	0.113	0.113	0.113667		0.113	0.111	0.109	0.111		0.113	0.111	0.109	0.111		0.111	0.111	0.11	0.110667		0.114	0.111	0.111	0.112		0.107	0.108	0.108	0.107667
00:32:27	0.105	0.102	0.101	0.102667		0.105	0.106	0.107	0.106		0.114	0.111	0.111	0.112		0.115	0.111	0.112	0.112667		0.116	0.113	0.113	0.114		0.114	0.111	0.11	0.111667		0.114	0.111	0.109	0.111333		0.112	0.112	0.11	0.111333		0.115	0.112	0.112	0.113		0.107	0.108	0.109	0.108
00:33:03	0.105	0.102	0.102	0.103		0.106	0.106	0.108	0.106667		0.115	0.112	0.111	0.112667		0.116	0.112	0.113	0.113667		0.117	0.114	0.114	0.115		0.115	0.112	0.11	0.112333		0.114	0.111	0.109	0.111333		0.112	0.112	0.11	0.111333		0.116	0.112	0.112	0.113333		0.107	0.108	0.109	0.108
00:33:39	0.106	0.103	0.102	0.103667		0.106	0.106	0.108	0.106667		0.117	0.113	0.112	0.114		0.117	0.112	0.113	0.114		0.118	0.114	0.114	0.115333		0.116	0.112	0.11	0.112667		0.115	0.112	0.11	0.112333		0.113	0.112	0.111	0.112		0.117	0.113	0.113	0.114333		0.107	0.108	0.109	0.108
00:34:15	0.107	0.103	0.102	0.104		0.106	0.106	0.108	0.106667		0.118	0.113	0.113	0.114667		0.118	0.113	0.114	0.115		0.119	0.115	0.115	0.116333		0.116	0.113	0.111	0.113333		0.116	0.112	0.11	0.112667		0.114	0.112	0.111	0.112333		0.118	0.113	0.113	0.114667		0.107	0.108	0.108	0.107667
00:34:51	0.108	0.103	0.103	0.104667		0.106	0.106	0.108	0.106667		0.119	0.114	0.113	0.115333		0.119	0.113	0.115	0.115667		0.12	0.116	0.115	0.117		0.117	0.113	0.112	0.114		0.117	0.113	0.111	0.113667		0.115	0.113	0.111	0.113		0.12	0.114	0.114	0.116		0.107	0.108	0.109	0.108
00:35:27	0.109	0.104	0.104	0.105667		0.107	0.107	0.108	0.107333		0.121	0.116	0.114	0.117		0.121	0.114	0.115	0.116667		0.122	0.117	0.116	0.118333		0.118	0.113	0.112	0.114333		0.118	0.114	0.111	0.114333		0.115	0.113	0.111	0.113		0.121	0.115	0.115	0.117		0.108	0.109	0.109	0.108667
00:36:03	0.11	0.105	0.104	0.106333		0.107	0.107	0.108	0.107333		0.123	0.116	0.115	0.118		0.122	0.115	0.116	0.117667		0.123	0.117	0.117	0.119		0.12	0.114	0.113	0.115667		0.119	0.114	0.112	0.115		0.117	0.114	0.112	0.114333		0.123	0.116	0.115	0.118		0.108	0.109	0.109	0.108667
00:36:39	0.111	0.105	0.105	0.107		0.108	0.107	0.108	0.107667		0.124	0.117	0.116	0.119		0.124	0.116	0.117	0.119		0.124	0.118	0.118	0.12		0.121	0.115	0.114	0.116667		0.121	0.115	0.113	0.116333		0.117	0.114	0.112	0.114333		0.124	0.117	0.116	0.119		0.108	0.109	0.109	0.108667
00:37:15	0.112	0.106	0.106	0.108		0.108	0.107	0.108	0.107667		0.126	0.119	0.117	0.120667		0.125	0.117	0.118	0.12		0.126	0.119	0.119	0.121333		0.122	0.116	0.115	0.117667		0.122	0.116	0.114	0.117333		0.119	0.115	0.113	0.115667		0.126	0.117	0.117	0.12		0.108	0.109	0.109	0.108667
00:37:51	0.113	0.107	0.107	0.109		0.109	0.107	0.109	0.108333		0.128	0.12	0.118	0.122		0.126	0.118	0.119	0.121		0.127	0.12	0.12	0.122333		0.123	0.116	0.116	0.118333		0.123	0.117	0.115	0.118333		0.12	0.115	0.113	0.116		0.127	0.119	0.118	0.121333		0.109	0.109	0.109	0.109
00:38:27	0.114	0.108	0.107	0.109667		0.11	0.108	0.109	0.109		0.129	0.122	0.119	0.123333		0.128	0.119	0.12	0.122333		0.129	0.122	0.121	0.124		0.125	0.117	0.117	0.119667		0.125	0.117	0.116	0.119333		0.121	0.116	0.114	0.117		0.129	0.12	0.119	0.122667		0.109	0.109	0.109	0.109
00:39:03	0.116	0.109	0.108	0.111		0.11	0.108	0.11	0.109333		0.131	0.123	0.121	0.125		0.13	0.12	0.122	0.124		0.131	0.123	0.122	0.125333		0.126	0.118	0.118	0.120667		0.126	0.118	0.117	0.120333		0.123	0.117	0.115	0.118333		0.131	0.121	0.121	0.124333		0.11	0.11	0.11	0.11
00:39:39	0.117	0.11	0.11	0.112333		0.111	0.109	0.11	0.11		0.133	0.124	0.122	0.126333		0.132	0.121	0.123	0.125333		0.132	0.124	0.124	0.126667		0.128	0.119	0.119	0.122		0.128	0.12	0.118	0.122		0.124	0.118	0.116	0.119333		0.133	0.122	0.122	0.125667		0.11	0.11	0.11	0.11
00:40:15	0.118	0.111	0.11	0.113		0.112	0.109	0.11	0.110333		0.135	0.126	0.123	0.128		0.133	0.122	0.124	0.126333		0.134	0.125	0.125	0.128		0.129	0.12	0.12	0.123		0.129	0.121	0.119	0.123		0.125	0.118	0.116	0.119667		0.134	0.124	0.123	0.127		0.111	0.11	0.11	0.110333
00:40:51	0.12	0.112	0.111	0.114333		0.113	0.109	0.111	0.111		0.137	0.127	0.125	0.129667		0.135	0.123	0.126	0.128		0.136	0.127	0.126	0.129667		0.131	0.122	0.121	0.124667		0.131	0.122	0.12	0.124333		0.127	0.12	0.117	0.121333		0.136	0.125	0.125	0.128667		0.111	0.11	0.11	0.110333
00:41:27	0.121	0.113	0.113	0.115667		0.114	0.11	0.112	0.112		0.139	0.129	0.126	0.131333		0.137	0.125	0.127	0.129667		0.138	0.128	0.128	0.131333		0.132	0.123	0.123	0.126		0.133	0.123	0.122	0.126		0.128	0.121	0.119	0.122667		0.138	0.127	0.126	0.130333		0.112	0.111	0.111	0.111333
00:42:03	0.123	0.114	0.114	0.117		0.115	0.11	0.112	0.112333		0.14	0.13	0.128	0.132667		0.138	0.126	0.129	0.131		0.139	0.13	0.129	0.132667		0.134	0.124	0.124	0.127333		0.134	0.124	0.123	0.127		0.13	0.122	0.119	0.123667		0.139	0.128	0.127	0.131333		0.113	0.111	0.111	0.111667
00:42:39	0.124	0.115	0.115	0.118		0.115	0.111	0.113	0.113		0.142	0.132	0.129	0.134333		0.14	0.127	0.13	0.132333		0.141	0.131	0.13	0.134		0.135	0.125	0.125	0.128333		0.136	0.126	0.124	0.128667		0.131	0.123	0.121	0.125		0.141	0.129	0.129	0.133		0.113	0.111	0.111	0.111667
00:43:15	0.126	0.116	0.116	0.119333		0.117	0.112	0.113	0.114		0.144	0.134	0.13	0.136		0.142	0.128	0.132	0.134		0.143	0.132	0.132	0.135667		0.137	0.126	0.127	0.13		0.138	0.127	0.126	0.130333		0.133	0.124	0.122	0.126333		0.143	0.131	0.13	0.134667		0.114	0.112	0.112	0.112667
00:43:51	0.127	0.117	0.117	0.120333		0.117	0.112	0.114	0.114333		0.146	0.135	0.132	0.137667		0.143	0.13	0.133	0.135333		0.144	0.134	0.133	0.137		0.138	0.128	0.128	0.131333		0.139	0.128	0.127	0.131333		0.134	0.125	0.123	0.127333		0.145	0.132	0.132	0.136333		0.115	0.112	0.112	0.113
00:44:27	0.128	0.118	0.118	0.121333		0.118	0.113	0.115	0.115333		0.148	0.137	0.133	0.139333		0.145	0.131	0.135	0.137		0.146	0.135	0.135	0.138667		0.14	0.129	0.129	0.132667		0.141	0.13	0.128	0.133		0.135	0.126	0.124	0.128333		0.146	0.134	0.133	0.137667		0.115	0.113	0.112	0.113333
00:45:03	0.13	0.12	0.12	0.123333		0.119	0.114	0.115	0.116		0.149	0.138	0.135	0.140667		0.146	0.132	0.136	0.138		0.148	0.137	0.136	0.140333		0.141	0.13	0.131	0.134		0.142	0.131	0.13	0.134333		0.137	0.127	0.126	0.13		0.148	0.135	0.135	0.139333		0.116	0.113	0.113	0.114
00:45:39	0.131	0.121	0.121	0.124333		0.12	0.114	0.116	0.116667		0.151	0.14	0.136	0.142333		0.148	0.134	0.138	0.14		0.149	0.138	0.138	0.141667		0.143	0.131	0.132	0.135333		0.144	0.132	0.131	0.135667		0.138	0.128	0.127	0.131		0.15	0.136	0.136	0.140667		0.117	0.114	0.113	0.114667
00:46:15	0.132	0.122	0.122	0.125333		0.122	0.115	0.117	0.118		0.153	0.141	0.138	0.144		0.15	0.135	0.139	0.141333		0.151	0.14	0.139	0.143333		0.144	0.132	0.134	0.136667		0.146	0.134	0.133	0.137667		0.14	0.13	0.128	0.132667		0.152	0.138	0.138	0.142667		0.118	0.114	0.114	0.115333
00:46:51	0.134	0.123	0.123	0.126667		0.122	0.115	0.117	0.118		0.154	0.143	0.139	0.145333		0.151	0.136	0.141	0.142667		0.153	0.141	0.141	0.145		0.146	0.134	0.135	0.138333		0.147	0.135	0.134	0.138667		0.141	0.131	0.129	0.133667		0.153	0.139	0.139	0.143667		0.118	0.115	0.114	0.115667
00:47:27	0.135	0.124	0.124	0.127667		0.123	0.116	0.118	0.119		0.156	0.144	0.14	0.146667		0.153	0.138	0.142	0.144333		0.154	0.142	0.142	0.146		0.147	0.135	0.136	0.139333		0.149	0.136	0.136	0.140333		0.142	0.132	0.13	0.134667		0.154	0.141	0.14	0.145		0.119	0.115	0.115	0.116333
00:48:03	0.136	0.125	0.126	0.129		0.124	0.117	0.119	0.12		0.157	0.146	0.142	0.148333		0.154	0.139	0.144	0.145667		0.156	0.144	0.144	0.148		0.148	0.136	0.138	0.140667		0.15	0.138	0.137	0.141667		0.143	0.133	0.132	0.136		0.156	0.142	0.142	0.146667		0.12	0.116	0.115	0.117
00:48:39	0.138	0.127	0.127	0.130667		0.125	0.118	0.12	0.121		0.159	0.148	0.143	0.15		0.156	0.14	0.145	0.147		0.157	0.146	0.145	0.149333		0.15	0.138	0.139	0.142333		0.152	0.139	0.139	0.143333		0.145	0.135	0.133	0.137667		0.158	0.144	0.143	0.148333		0.121	0.117	0.116	0.118
00:49:15	0.139	0.128	0.128	0.131667		0.126	0.118	0.121	0.121667		0.161	0.149	0.144	0.151333		0.157	0.141	0.147	0.148333		0.159	0.147	0.147	0.151		0.151	0.139	0.141	0.143667		0.153	0.141	0.14	0.144667		0.146	0.136	0.134	0.138667		0.159	0.145	0.145	0.149667		0.122	0.117	0.117	0.118667
00:49:51	0.14	0.129	0.129	0.132667		0.127	0.119	0.122	0.122667		0.162	0.151	0.146	0.153		0.159	0.143	0.148	0.15		0.16	0.149	0.148	0.152333		0.153	0.14	0.142	0.145		0.155	0.142	0.142	0.146333		0.147	0.137	0.135	0.139667		0.161	0.146	0.146	0.151		0.123	0.118	0.117	0.119333
00:50:27	0.141	0.13	0.13	0.133667		0.128	0.12	0.123	0.123667		0.163	0.152	0.147	0.154		0.16	0.144	0.15	0.151333		0.162	0.15	0.149	0.153667		0.154	0.141	0.143	0.146		0.156	0.143	0.143	0.147333		0.148	0.138	0.137	0.141		0.162	0.148	0.148	0.152667		0.123	0.119	0.118	0.12
00:51:03	0.143	0.131	0.131	0.135		0.129	0.121	0.124	0.124667		0.165	0.154	0.149	0.156		0.161	0.145	0.151	0.152333		0.163	0.152	0.151	0.155333		0.155	0.142	0.145	0.147333		0.157	0.145	0.145	0.149		0.149	0.139	0.138	0.142		0.163	0.149	0.149	0.153667		0.124	0.119	0.118	0.120333
00:51:39	0.144	0.133	0.133	0.136667		0.13	0.122	0.125	0.125667		0.166	0.155	0.15	0.157		0.163	0.146	0.153	0.154		0.165	0.153	0.152	0.156667		0.157	0.144	0.146	0.149		0.159	0.146	0.146	0.150333		0.15	0.14	0.139	0.143		0.164	0.15	0.15	0.154667		0.125	0.12	0.119	0.121333
00:52:15	0.145	0.134	0.134	0.137667		0.131	0.123	0.126	0.126667		0.168	0.157	0.151	0.158667		0.164	0.148	0.154	0.155333		0.166	0.154	0.154	0.158		0.157	0.145	0.147	0.149667		0.16	0.147	0.147	0.151333		0.152	0.141	0.14	0.144333		0.166	0.151	0.152	0.156333		0.126	0.121	0.12	0.122333
00:52:51	0.146	0.135	0.135	0.138667		0.132	0.123	0.127	0.127333		0.169	0.158	0.153	0.16		0.165	0.149	0.155	0.156333		0.167	0.156	0.155	0.159333		0.159	0.146	0.148	0.151		0.161	0.148	0.149	0.152667		0.152	0.142	0.141	0.145		0.167	0.153	0.153	0.157667		0.127	0.122	0.121	0.123333
00:53:27	0.147	0.136	0.136	0.139667		0.133	0.124	0.127	0.128		0.17	0.159	0.154	0.161		0.166	0.15	0.156	0.157333		0.168	0.157	0.156	0.160333		0.16	0.147	0.15	0.152333		0.162	0.15	0.15	0.154		0.154	0.143	0.142	0.146333		0.168	0.154	0.154	0.158667		0.127	0.122	0.121	0.123333
00:54:03	0.149	0.137	0.137	0.141		0.134	0.125	0.128	0.129		0.171	0.16	0.155	0.162		0.167	0.151	0.158	0.158667		0.169	0.158	0.157	0.161333		0.161	0.148	0.151	0.153333		0.164	0.151	0.151	0.155333		0.154	0.144	0.143	0.147		0.169	0.155	0.156	0.16		0.128	0.123	0.122	0.124333
00:54:39	0.15	0.138	0.138	0.142		0.135	0.125	0.129	0.129667		0.172	0.162	0.156	0.163333		0.168	0.152	0.159	0.159667		0.17	0.159	0.159	0.162667		0.162	0.149	0.152	0.154333		0.165	0.152	0.153	0.156667		0.155	0.145	0.144	0.148		0.17	0.156	0.157	0.161		0.129	0.124	0.123	0.125333
00:55:15	0.151	0.139	0.139	0.143		0.135	0.126	0.13	0.130333		0.173	0.163	0.157	0.164333		0.169	0.153	0.16	0.160667		0.172	0.161	0.16	0.164333		0.163	0.15	0.153	0.155333		0.166	0.153	0.154	0.157667		0.156	0.146	0.146	0.149333		0.171	0.157	0.158	0.162		0.129	0.124	0.123	0.125333
00:55:51	0.152	0.14	0.14	0.144		0.136	0.127	0.131	0.131333		0.174	0.164	0.158	0.165333		0.171	0.154	0.161	0.162		0.173	0.162	0.161	0.165333		0.164	0.151	0.154	0.156333		0.167	0.154	0.155	0.158667		0.157	0.147	0.147	0.150333		0.172	0.159	0.159	0.163333		0.13	0.125	0.124	0.126333
00:56:27	0.152	0.141	0.141	0.144667		0.137	0.128	0.132	0.132333		0.175	0.165	0.159	0.166333		0.171	0.155	0.163	0.163		0.173	0.163	0.162	0.166		0.165	0.152	0.155	0.157333		0.168	0.156	0.156	0.16		0.158	0.148	0.147	0.151		0.173	0.159	0.161	0.164333		0.131	0.126	0.125	0.127333
00:57:03	0.154	0.142	0.142	0.146		0.138	0.129	0.132	0.133		0.176	0.166	0.16	0.167333		0.173	0.156	0.164	0.164333		0.175	0.164	0.163	0.167333		0.166	0.153	0.156	0.158333		0.169	0.157	0.157	0.161		0.158	0.149	0.149	0.152		0.174	0.161	0.162	0.165667		0.131	0.127	0.125	0.127667
00:57:39	0.154	0.143	0.143	0.146667		0.139	0.129	0.133	0.133667		0.177	0.167	0.162	0.168667		0.173	0.157	0.164	0.164667		0.176	0.165	0.164	0.168333		0.167	0.154	0.158	0.159667		0.17	0.158	0.159	0.162333		0.159	0.15	0.15	0.153		0.175	0.162	0.163	0.166667		0.132	0.127	0.126	0.128333
00:58:15	0.155	0.144	0.144	0.147667		0.139	0.13	0.134	0.134333		0.177	0.168	0.162	0.169		0.174	0.158	0.166	0.166		0.176	0.166	0.165	0.169		0.167	0.155	0.158	0.16		0.171	0.159	0.16	0.163333		0.16	0.151	0.15	0.153667		0.176	0.162	0.164	0.167333		0.133	0.128	0.127	0.129333
00:58:51	0.156	0.145	0.145	0.148667		0.14	0.131	0.135	0.135333		0.178	0.169	0.163	0.17		0.175	0.159	0.166	0.166667		0.177	0.167	0.166	0.17		0.168	0.156	0.16	0.161333		0.172	0.16	0.161	0.164333		0.16	0.152	0.151	0.154333		0.177	0.163	0.165	0.168333		0.133	0.129	0.127	0.129667
00:59:27	0.157	0.145	0.145	0.149		0.141	0.131	0.135	0.135667		0.179	0.17	0.164	0.171		0.176	0.16	0.168	0.168		0.178	0.168	0.167	0.171		0.169	0.157	0.16	0.162		0.173	0.161	0.162	0.165333		0.161	0.152	0.152	0.155		0.177	0.164	0.165	0.168667		0.134	0.129	0.128	0.130333
01:00:03	0.158	0.147	0.146	0.150333		0.141	0.132	0.136	0.136333		0.18	0.171	0.165	0.172		0.177	0.161	0.169	0.169		0.179	0.17	0.168	0.172333		0.169	0.158	0.161	0.162667		0.173	0.162	0.163	0.166		0.162	0.153	0.153	0.156		0.178	0.165	0.167	0.17		0.134	0.13	0.129	0.131
01:00:39	0.158	0.147	0.147	0.150667		0.142	0.132	0.137	0.137		0.18	0.172	0.166	0.172667		0.177	0.161	0.169	0.169		0.179	0.17	0.169	0.172667		0.17	0.159	0.162	0.163667		0.174	0.163	0.164	0.167		0.162	0.154	0.154	0.156667		0.178	0.166	0.167	0.170333		0.135	0.13	0.129	0.131333
01:01:15	0.159	0.148	0.148	0.151667		0.143	0.133	0.138	0.138		0.181	0.173	0.167	0.173667		0.178	0.162	0.171	0.170333		0.18	0.171	0.17	0.173667		0.171	0.16	0.163	0.164667		0.175	0.163	0.165	0.167667		0.163	0.154	0.154	0.157		0.179	0.167	0.168	0.171333		0.136	0.131	0.13	0.132333
01:01:51	0.16	0.149	0.149	0.152667		0.143	0.134	0.138	0.138333		0.181	0.174	0.167	0.174		0.178	0.163	0.171	0.170667		0.18	0.172	0.171	0.174333		0.171	0.16	0.163	0.164667		0.175	0.164	0.165	0.168		0.163	0.155	0.155	0.157667		0.179	0.168	0.169	0.172		0.136	0.132	0.13	0.132667
01:02:27	0.16	0.149	0.149	0.152667		0.144	0.134	0.139	0.139		0.182	0.174	0.168	0.174667		0.179	0.164	0.172	0.171667		0.181	0.173	0.172	0.175333		0.172	0.161	0.164	0.165667		0.176	0.165	0.167	0.169333		0.164	0.156	0.156	0.158667		0.18	0.169	0.17	0.173		0.137	0.132	0.131	0.133333
01:03:03	0.161	0.15	0.15	0.153667		0.144	0.135	0.14	0.139667		0.183	0.175	0.169	0.175667		0.18	0.165	0.173	0.172667		0.182	0.174	0.172	0.176		0.173	0.162	0.166	0.167		0.177	0.166	0.167	0.17		0.164	0.157	0.157	0.159333		0.181	0.169	0.171	0.173667		0.137	0.133	0.132	0.134
01:03:39	0.161	0.151	0.151	0.154333		0.145	0.136	0.141	0.140667		0.183	0.176	0.169	0.176		0.18	0.165	0.174	0.173		0.182	0.174	0.173	0.176333		0.173	0.163	0.166	0.167333		0.177	0.167	0.168	0.170667		0.165	0.157	0.157	0.159667		0.181	0.17	0.171	0.174		0.138	0.133	0.132	0.134333
01:04:15	0.162	0.152	0.152	0.155333		0.145	0.136	0.141	0.140667		0.184	0.176	0.17	0.176667		0.181	0.166	0.174	0.173667		0.183	0.175	0.174	0.177333		0.173	0.163	0.167	0.167667		0.178	0.168	0.169	0.171667		0.165	0.157	0.158	0.16		0.182	0.17	0.172	0.174667		0.138	0.134	0.133	0.135
01:04:51	0.163	0.153	0.152	0.156		0.146	0.137	0.142	0.141667		0.184	0.177	0.171	0.177333		0.181	0.166	0.175	0.174		0.183	0.176	0.175	0.178		0.174	0.164	0.167	0.168333		0.179	0.168	0.17	0.172333		0.165	0.158	0.158	0.160333		0.182	0.171	0.173	0.175333		0.138	0.135	0.133	0.135333
01:05:27	0.163	0.153	0.153	0.156333		0.146	0.137	0.142	0.141667		0.184	0.178	0.171	0.177667		0.182	0.167	0.176	0.175		0.183	0.177	0.175	0.178333		0.175	0.164	0.168	0.169		0.179	0.169	0.171	0.173		0.165	0.159	0.159	0.161		0.182	0.171	0.173	0.175333		0.139	0.135	0.134	0.136
01:06:03	0.164	0.154	0.154	0.157333		0.147	0.138	0.143	0.142667		0.185	0.178	0.172	0.178333		0.182	0.168	0.176	0.175333		0.184	0.177	0.176	0.179		0.175	0.165	0.169	0.169667		0.179	0.17	0.171	0.173333		0.166	0.159	0.16	0.161667		0.183	0.172	0.174	0.176333		0.139	0.136	0.134	0.136333
01:06:39	0.165	0.155	0.155	0.158333		0.147	0.138	0.144	0.143		0.185	0.179	0.172	0.178667		0.183	0.168	0.177	0.176		0.184	0.178	0.176	0.179333		0.176	0.166	0.17	0.170667		0.18	0.171	0.172	0.174333		0.166	0.16	0.16	0.162		0.183	0.173	0.175	0.177		0.14	0.136	0.135	0.137
01:07:15	0.165	0.155	0.155	0.158333		0.148	0.139	0.144	0.143667		0.186	0.179	0.173	0.179333		0.183	0.169	0.177	0.176333		0.185	0.179	0.177	0.180333		0.176	0.166	0.17	0.170667		0.18	0.171	0.173	0.174667		0.166	0.16	0.161	0.162333		0.184	0.173	0.175	0.177333		0.14	0.136	0.135	0.137
01:07:51	0.165	0.156	0.156	0.159		0.148	0.139	0.145	0.144		0.186	0.18	0.173	0.179667		0.183	0.169	0.178	0.176667		0.186	0.179	0.177	0.180667		0.176	0.167	0.171	0.171333		0.181	0.171	0.173	0.175		0.167	0.161	0.161	0.163		0.184	0.174	0.176	0.178		0.141	0.137	0.136	0.138
01:08:27	0.166	0.156	0.156	0.159333		0.148	0.14	0.145	0.144333		0.186	0.181	0.174	0.180333		0.184	0.17	0.179	0.177667		0.186	0.18	0.178	0.181333		0.177	0.168	0.171	0.172		0.181	0.172	0.174	0.175667		0.167	0.161	0.162	0.163333		0.184	0.174	0.176	0.178		0.141	0.137	0.136	0.138
01:09:03	0.166	0.156	0.157	0.159667		0.149	0.14	0.146	0.145		0.187	0.181	0.174	0.180667		0.184	0.171	0.179	0.178		0.186	0.18	0.178	0.181333		0.177	0.168	0.171	0.172		0.182	0.173	0.174	0.176333		0.168	0.162	0.162	0.164		0.185	0.175	0.177	0.179		0.141	0.138	0.137	0.138667
01:09:39	0.167	0.157	0.157	0.160333		0.149	0.141	0.146	0.145333		0.187	0.182	0.175	0.181333		0.185	0.17	0.18	0.178333		0.186	0.181	0.179	0.182		0.177	0.169	0.172	0.172667		0.182	0.173	0.175	0.176667		0.168	0.162	0.163	0.164333		0.184	0.175	0.177	0.178667		0.141	0.138	0.137	0.138667
01:10:15	0.167	0.158	0.158	0.161		0.15	0.141	0.147	0.146		0.187	0.182	0.175	0.181333		0.185	0.171	0.181	0.179		0.187	0.182	0.179	0.182667		0.177	0.169	0.173	0.173		0.182	0.174	0.175	0.177		0.168	0.163	0.163	0.164667		0.184	0.176	0.178	0.179333		0.142	0.139	0.138	0.139667
01:10:51	0.167	0.158	0.158	0.161		0.15	0.142	0.147	0.146333		0.187	0.183	0.175	0.181667		0.185	0.172	0.181	0.179333		0.186	0.182	0.18	0.182667		0.178	0.17	0.173	0.173667		0.182	0.174	0.176	0.177333		0.168	0.163	0.163	0.164667		0.184	0.176	0.178	0.179333		0.142	0.139	0.138	0.139667
01:11:27	0.168	0.159	0.159	0.162		0.15	0.142	0.148	0.146667		0.187	0.183	0.176	0.182		0.185	0.172	0.181	0.179333		0.187	0.182	0.18	0.183		0.178	0.17	0.173	0.173667		0.183	0.175	0.176	0.178		0.169	0.163	0.164	0.165333		0.185	0.176	0.179	0.18		0.142	0.14	0.139	0.140333
01:12:03	0.168	0.16	0.159	0.162333		0.151	0.142	0.148	0.147		0.187	0.183	0.176	0.182		0.185	0.172	0.182	0.179667		0.187	0.183	0.181	0.183667		0.179	0.171	0.174	0.174667		0.183	0.175	0.177	0.178333		0.169	0.164	0.164	0.165667		0.185	0.176	0.179	0.18		0.143	0.14	0.139	0.140667
01:12:39	0.168	0.16	0.16	0.162667		0.151	0.143	0.149	0.147667		0.188	0.184	0.177	0.183		0.185	0.173	0.182	0.18		0.187	0.184	0.181	0.184		0.179	0.171	0.174	0.174667		0.183	0.176	0.178	0.179		0.169	0.164	0.165	0.166		0.185	0.177	0.179	0.180333		0.143	0.141	0.14	0.141333
01:13:15	0.169	0.16	0.16	0.163		0.151	0.143	0.149	0.147667		0.187	0.184	0.176	0.182333		0.185	0.173	0.182	0.18		0.187	0.184	0.181	0.184		0.178	0.171	0.174	0.174333		0.183	0.176	0.177	0.178667		0.168	0.164	0.165	0.165667		0.185	0.177	0.18	0.180667		0.143	0.141	0.14	0.141333
01:13:51	0.169	0.161	0.16	0.163333		0.152	0.144	0.15	0.148667		0.188	0.184	0.177	0.183		0.186	0.173	0.183	0.180667		0.187	0.184	0.182	0.184333		0.179	0.172	0.174	0.175		0.183	0.176	0.178	0.179		0.169	0.164	0.165	0.166		0.185	0.177	0.18	0.180667		0.144	0.141	0.14	0.141667
01:14:27	0.169	0.161	0.161	0.163667		0.152	0.144	0.15	0.148667		0.188	0.185	0.177	0.183333		0.185	0.173	0.183	0.180333		0.188	0.184	0.182	0.184667		0.179	0.172	0.175	0.175333		0.184	0.177	0.178	0.179667		0.17	0.165	0.166	0.167		0.185	0.178	0.181	0.181333		0.144	0.142	0.141	0.142333
01:15:03	0.169	0.162	0.161	0.164		0.152	0.144	0.151	0.149		0.188	0.185	0.178	0.183667		0.186	0.174	0.184	0.181333		0.187	0.185	0.182	0.184667		0.179	0.172	0.175	0.175333		0.184	0.177	0.179	0.18		0.169	0.165	0.167	0.167		0.185	0.178	0.181	0.181333		0.144	0.142	0.141	0.142333
01:15:39	0.17	0.162	0.161	0.164333		0.153	0.145	0.151	0.149667		0.187	0.185	0.178	0.183333		0.185	0.174	0.183	0.180667		0.187	0.185	0.182	0.184667		0.179	0.172	0.175	0.175333		0.184	0.177	0.179	0.18		0.169	0.165	0.168	0.167333		0.185	0.178	0.181	0.181333		0.144	0.142	0.141	0.142333
01:16:15	0.17	0.162	0.161	0.164333		0.153	0.145	0.152	0.15		0.188	0.185	0.178	0.183667		0.185	0.174	0.184	0.181		0.187	0.185	0.183	0.185		0.179	0.173	0.176	0.176		0.184	0.178	0.179	0.180333		0.169	0.166	0.168	0.167667		0.185	0.179	0.181	0.181667		0.144	0.142	0.142	0.142667
01:16:51	0.17	0.163	0.162	0.165		0.153	0.146	0.152	0.150333		0.187	0.186	0.178	0.183667		0.185	0.174	0.184	0.181		0.188	0.186	0.183	0.185667		0.179	0.173	0.176	0.176		0.184	0.177	0.179	0.18		0.169	0.166	0.167	0.167333		0.185	0.179	0.181	0.181667		0.145	0.143	0.142	0.143333
01:17:27	0.17	0.163	0.162	0.165		0.154	0.146	0.153	0.151		0.187	0.186	0.178	0.183667		0.185	0.174	0.185	0.181333		0.188	0.186	0.183	0.185667		0.179	0.174	0.176	0.176333		0.184	0.179	0.181	0.181333		0.169	0.166	0.167	0.167333		0.185	0.179	0.182	0.182		0.145	0.143	0.142	0.143333
01:18:03	0.17	0.163	0.163	0.165333		0.154	0.146	0.153	0.151		0.188	0.186	0.179	0.184333		0.186	0.174	0.184	0.181333		0.188	0.186	0.183	0.185667		0.18	0.173	0.176	0.176333		0.185	0.179	0.18	0.181333		0.169	0.166	0.167	0.167333		0.185	0.179	0.182	0.182		0.145	0.144	0.143	0.144
01:18:39	0.17	0.164	0.163	0.165667		0.154	0.147	0.153	0.151333		0.187	0.187	0.179	0.184333		0.186	0.174	0.185	0.181667		0.187	0.186	0.184	0.185667		0.179	0.174	0.177	0.176667		0.185	0.179	0.18	0.181333		0.169	0.166	0.167	0.167333		0.185	0.179	0.182	0.182		0.145	0.144	0.143	0.144
01:19:15	0.171	0.164	0.164	0.166333		0.154	0.147	0.154	0.151667		0.188	0.186	0.179	0.184333		0.186	0.175	0.185	0.182		0.188	0.187	0.184	0.186333		0.18	0.175	0.177	0.177333		0.185	0.179	0.181	0.181667		0.17	0.166	0.167	0.167667		0.185	0.179	0.183	0.182333		0.146	0.144	0.143	0.144333
01:19:51	0.171	0.164	0.163	0.166		0.155	0.147	0.154	0.152		0.188	0.187	0.179	0.184667		0.186	0.175	0.185	0.182		0.189	0.187	0.184	0.186667		0.18	0.174	0.177	0.177		0.185	0.179	0.181	0.181667		0.169	0.166	0.167	0.167333		0.184	0.18	0.182	0.182		0.146	0.145	0.144	0.145
01:20:27	0.171	0.164	0.164	0.166333		0.155	0.147	0.154	0.152		0.187	0.187	0.179	0.184333		0.186	0.175	0.185	0.182		0.188	0.187	0.184	0.186333		0.18	0.175	0.177	0.177333		0.185	0.18	0.181	0.182		0.17	0.167	0.168	0.168333		0.185	0.18	0.182	0.182333		0.146	0.145	0.144	0.145
01:21:03	0.171	0.165	0.164	0.166667		0.155	0.147	0.154	0.152		0.188	0.187	0.179	0.184667		0.186	0.175	0.185	0.182		0.188	0.188	0.184	0.186667		0.18	0.175	0.177	0.177333		0.184	0.18	0.181	0.181667		0.17	0.167	0.168	0.168333		0.185	0.18	0.183	0.182667		0.146	0.145	0.144	0.145
01:21:39	0.171	0.165	0.164	0.166667		0.155	0.148	0.155	0.152667		0.187	0.187	0.18	0.184667		0.185	0.175	0.185	0.181667		0.187	0.188	0.184	0.186333		0.18	0.175	0.178	0.177667		0.184	0.18	0.182	0.182		0.169	0.167	0.168	0.168		0.185	0.179	0.183	0.182333		0.146	0.145	0.144	0.145
01:22:15	0.172	0.165	0.164	0.167		0.155	0.148	0.155	0.152667		0.187	0.187	0.18	0.184667		0.186	0.176	0.186	0.182667		0.188	0.187	0.185	0.186667		0.18	0.175	0.178	0.177667		0.185	0.18	0.182	0.182333		0.169	0.167	0.168	0.168		0.185	0.179	0.183	0.182333		0.147	0.146	0.145	0.146
01:22:51	0.171	0.165	0.164	0.166667		0.155	0.148	0.155	0.152667		0.187	0.187	0.18	0.184667		0.186	0.176	0.186	0.182667		0.187	0.188	0.185	0.186667		0.179	0.176	0.177	0.177333		0.185	0.18	0.182	0.182333		0.169	0.167	0.168	0.168		0.184	0.18	0.183	0.182333		0.146	0.146	0.145	0.145667
01:23:27	0.171	0.165	0.165	0.167		0.155	0.149	0.155	0.153		0.187	0.187	0.18	0.184667		0.185	0.176	0.186	0.182333		0.187	0.188	0.185	0.186667		0.18	0.176	0.178	0.178		0.185	0.18	0.182	0.182333		0.169	0.167	0.168	0.168		0.184	0.18	0.183	0.182333		0.147	0.146	0.145	0.146
01:24:03	0.171	0.166	0.165	0.167333		0.155	0.149	0.156	0.153333		0.187	0.188	0.18	0.185		0.185	0.176	0.186	0.182333		0.187	0.188	0.185	0.186667		0.179	0.176	0.178	0.177667		0.185	0.181	0.182	0.182667		0.169	0.167	0.169	0.168333		0.184	0.18	0.183	0.182333		0.146	0.146	0.145	0.145667
01:24:39	0.171	0.166	0.165	0.167333		0.155	0.149	0.156	0.153333		0.187	0.188	0.179	0.184667		0.185	0.176	0.186	0.182333		0.188	0.188	0.184	0.186667		0.179	0.176	0.178	0.177667		0.184	0.181	0.183	0.182667		0.169	0.167	0.169	0.168333		0.184	0.18	0.183	0.182333		0.147	0.146	0.146	0.146333
01:25:15	0.172	0.166	0.165	0.167667		0.155	0.149	0.156	0.153333		0.186	0.188	0.179	0.184333		0.185	0.176	0.186	0.182333		0.187	0.188	0.185	0.186667		0.179	0.176	0.177	0.177333		0.184	0.181	0.183	0.182667		0.169	0.167	0.168	0.168		0.183	0.18	0.183	0.182		0.147	0.147	0.146	0.146667
01:25:51	0.172	0.166	0.165	0.167667		0.156	0.149	0.156	0.153667		0.186	0.188	0.18	0.184667		0.185	0.176	0.186	0.182333		0.187	0.188	0.185	0.186667		0.179	0.176	0.177	0.177333		0.185	0.18	0.182	0.182333		0.169	0.168	0.168	0.168333		0.183	0.18	0.183	0.182		0.147	0.147	0.146	0.146667
01:26:27	0.171	0.166	0.165	0.167333		0.156	0.15	0.157	0.154333		0.186	0.188	0.18	0.184667		0.185	0.176	0.186	0.182333		0.187	0.188	0.184	0.186333		0.18	0.176	0.178	0.178		0.184	0.181	0.183	0.182667		0.169	0.168	0.169	0.168667		0.183	0.18	0.183	0.182		0.147	0.147	0.146	0.146667
01:27:03	0.171	0.167	0.165	0.167667		0.156	0.15	0.157	0.154333		0.186	0.188	0.179	0.184333		0.184	0.176	0.186	0.182		0.186	0.188	0.185	0.186333		0.179	0.176	0.177	0.177333		0.184	0.181	0.182	0.182333		0.168	0.168	0.169	0.168333		0.184	0.18	0.183	0.182333		0.147	0.147	0.146	0.146667
01:27:39	0.172	0.167	0.166	0.168333		0.156	0.15	0.157	0.154333		0.185	0.188	0.18	0.184333		0.184	0.176	0.186	0.182		0.186	0.188	0.185	0.186333		0.179	0.176	0.178	0.177667		0.185	0.181	0.183	0.183		0.168	0.168	0.169	0.168333		0.183	0.18	0.184	0.182333		0.148	0.148	0.147	0.147667
01:28:15	0.172	0.167	0.166	0.168333		0.156	0.15	0.157	0.154333		0.186	0.187	0.18	0.184333		0.184	0.176	0.186	0.182		0.187	0.188	0.185	0.186667		0.179	0.176	0.178	0.177667		0.184	0.182	0.183	0.183		0.168	0.168	0.169	0.168333		0.183	0.18	0.183	0.182		0.148	0.148	0.147	0.147667
01:28:51	0.172	0.167	0.166	0.168333		0.156	0.15	0.158	0.154667		0.185	0.188	0.18	0.184333		0.184	0.176	0.186	0.182		0.186	0.188	0.184	0.186		0.179	0.176	0.178	0.177667		0.184	0.181	0.183	0.182667		0.168	0.168	0.169	0.168333		0.183	0.18	0.183	0.182		0.148	0.148	0.147	0.147667
01:29:27	0.171	0.166	0.166	0.167667		0.156	0.151	0.158	0.155		0.186	0.187	0.179	0.184		0.185	0.176	0.186	0.182333		0.187	0.188	0.185	0.186667		0.179	0.176	0.177	0.177333		0.183	0.181	0.183	0.182333		0.169	0.168	0.169	0.168667		0.182	0.179	0.183	0.181333		0.148	0.148	0.147	0.147667
01:30:03	0.171	0.167	0.166	0.168		0.156	0.151	0.158	0.155		0.185	0.188	0.179	0.184		0.184	0.176	0.186	0.182		0.186	0.188	0.185	0.186333		0.178	0.176	0.177	0.177		0.184	0.182	0.183	0.183		0.168	0.168	0.169	0.168333		0.183	0.179	0.183	0.181667		0.148	0.148	0.147	0.147667
	0.400667	0.377667		0.0248462
