# Supplementary material for: G‐Quadruplexes act as sequence‐dependent protein chaperones
Source: EMBO Rep. 2020 Sep 18;21(10):e49735. doi: 10.15252/embr.201949735 (PMC7534610; doi:10.15252/embr.201949735)
Supplement: Supplementary file 6 — Source Data fore Figure 1 [file EMBR-21-e49735-s004.zip › FIG1_Source_Data/Seq217-240.xlsx]

## Sheet: Sheet1
Kinetic read	B1	C1	D1			B2	C2	D2			B3	C3	D3			B4	C4	D4			B5	C5	D5			B6	C6	D6			B7	C7	D7			B8	C8	D8			B9	C9	D9			B10	C10	D10
00:00:03	0.28	0.367	0.341	0.329333		0.351	0.295	0.338	0.328		0.283	0.304	0.315	0.300667		0.282	0.297	0.36	0.313		0.332	0.327	0.362	0.340333		0.328	0.315	0.347	0.33		0.319	0.329	0.264	0.304		0.321	0.304	0.29	0.305		0.319	0.277	0.351	0.315667		0.343	0.271	0.323	0.312333
00:00:39	0.359	0.403	0.383	0.381667		0.412	0.351	0.381	0.381333		0.359	0.35	0.363	0.357333		0.35	0.351	0.399	0.366667		0.396	0.379	0.405	0.393333		0.41	0.374	0.393	0.392333		0.38	0.386	0.314	0.36		0.395	0.369	0.335	0.366333		0.381	0.341	0.398	0.373333		0.405	0.338	0.381	0.374667
00:01:15	0.377	0.398	0.385	0.386667		0.408	0.368	0.386	0.387333		0.382	0.365	0.376	0.374333		0.372	0.368	0.402	0.380667		0.402	0.39	0.406	0.399333		0.418	0.387	0.4	0.401667		0.385	0.396	0.336	0.372333		0.403	0.385	0.35	0.379333		0.387	0.36	0.403	0.383333		0.405	0.359	0.388	0.384
00:01:51	0.382	0.393	0.382	0.385667		0.4	0.377	0.384	0.387		0.388	0.37	0.379	0.379		0.378	0.375	0.397	0.383333		0.4	0.392	0.404	0.398667		0.415	0.391	0.399	0.401667		0.384	0.391	0.343	0.372667		0.398	0.387	0.356	0.380333		0.385	0.367	0.402	0.384667		0.399	0.364	0.39	0.384333
00:02:27	0.378	0.389	0.379	0.382		0.397	0.377	0.38	0.384667		0.393	0.372	0.379	0.381333		0.38	0.378	0.394	0.384		0.396	0.393	0.401	0.396667		0.411	0.39	0.394	0.398333		0.384	0.393	0.346	0.374333		0.396	0.385	0.358	0.379667		0.383	0.372	0.399	0.384667		0.393	0.366	0.385	0.381333
00:03:03	0.363	0.377	0.354	0.364667		0.39	0.375	0.375	0.38		0.389	0.372	0.38	0.380333		0.378	0.379	0.391	0.382667		0.394	0.387	0.393	0.391333		0.408	0.389	0.389	0.395333		0.382	0.39	0.347	0.373		0.394	0.382	0.356	0.377333		0.381	0.372	0.396	0.383		0.389	0.364	0.38	0.377667
00:03:39	0.221	0.276	0.164	0.220333		0.373	0.373	0.372	0.372667		0.381	0.373	0.378	0.377333		0.371	0.379	0.389	0.379667		0.386	0.385	0.387	0.386		0.4	0.387	0.385	0.390667		0.371	0.386	0.345	0.367333		0.381	0.381	0.349	0.370333		0.368	0.37	0.386	0.374667		0.372	0.363	0.366	0.367
00:04:15	0.099	0.099	0.1	0.0993333		0.266	0.352	0.336	0.318		0.312	0.367	0.367	0.348667		0.311	0.376	0.38	0.355667		0.313	0.385	0.364	0.354		0.318	0.385	0.348	0.350333		0.283	0.384	0.321	0.329333		0.276	0.378	0.301	0.318333		0.276	0.366	0.31	0.317333		0.265	0.354	0.294	0.304333
00:04:51	0.099	0.099	0.1	0.0993333		0.104	0.232	0.147	0.161		0.107	0.317	0.291	0.238333		0.109	0.349	0.309	0.255667		0.112	0.363	0.255	0.243333		0.111	0.364	0.156	0.210333		0.111	0.361	0.175	0.215667		0.111	0.344	0.111	0.188667		0.109	0.319	0.111	0.179667		0.107	0.288	0.109	0.168
00:05:27	0.099	0.099	0.1	0.0993333		0.104	0.105	0.107	0.105333		0.107	0.108	0.11	0.108333		0.109	0.187	0.11	0.135333		0.111	0.216	0.112	0.146333		0.11	0.2	0.109	0.139667		0.111	0.204	0.108	0.141		0.111	0.112	0.111	0.111333		0.109	0.11	0.111	0.11		0.107	0.109	0.109	0.108333
00:06:03	0.099	0.099	0.1	0.0993333		0.103	0.105	0.107	0.105		0.107	0.108	0.109	0.108		0.109	0.111	0.11	0.11		0.111	0.114	0.112	0.112333		0.111	0.111	0.109	0.110333		0.111	0.111	0.108	0.11		0.111	0.112	0.111	0.111333		0.109	0.11	0.111	0.11		0.107	0.109	0.109	0.108333
00:06:39	0.099	0.099	0.1	0.0993333		0.104	0.105	0.107	0.105333		0.107	0.108	0.109	0.108		0.109	0.111	0.11	0.11		0.111	0.114	0.112	0.112333		0.11	0.111	0.109	0.11		0.111	0.111	0.108	0.11		0.111	0.112	0.111	0.111333		0.109	0.11	0.111	0.11		0.107	0.108	0.109	0.108
00:07:15	0.099	0.099	0.1	0.0993333		0.103	0.105	0.107	0.105		0.107	0.108	0.109	0.108		0.109	0.11	0.11	0.109667		0.111	0.114	0.112	0.112333		0.11	0.11	0.109	0.109667		0.111	0.111	0.108	0.11		0.111	0.112	0.111	0.111333		0.109	0.11	0.111	0.11		0.107	0.108	0.109	0.108
00:07:51	0.098	0.099	0.099	0.0986667		0.103	0.105	0.106	0.104667		0.107	0.108	0.109	0.108		0.109	0.11	0.11	0.109667		0.111	0.114	0.112	0.112333		0.11	0.11	0.108	0.109333		0.111	0.111	0.108	0.11		0.11	0.111	0.11	0.110333		0.108	0.11	0.11	0.109333		0.107	0.108	0.109	0.108
00:08:27	0.099	0.099	0.099	0.099		0.103	0.105	0.107	0.105		0.107	0.108	0.109	0.108		0.108	0.11	0.11	0.109333		0.111	0.114	0.112	0.112333		0.11	0.11	0.108	0.109333		0.111	0.111	0.108	0.11		0.11	0.111	0.111	0.110667		0.109	0.11	0.11	0.109667		0.107	0.108	0.109	0.108
00:09:03	0.098	0.099	0.099	0.0986667		0.103	0.105	0.106	0.104667		0.106	0.107	0.109	0.107333		0.108	0.11	0.11	0.109333		0.11	0.114	0.112	0.112		0.11	0.11	0.108	0.109333		0.111	0.11	0.108	0.109667		0.11	0.111	0.111	0.110667		0.108	0.11	0.11	0.109333		0.107	0.108	0.109	0.108
00:09:39	0.099	0.099	0.1	0.0993333		0.103	0.105	0.107	0.105		0.107	0.107	0.109	0.107667		0.108	0.11	0.11	0.109333		0.11	0.114	0.112	0.112		0.11	0.11	0.108	0.109333		0.111	0.111	0.108	0.11		0.11	0.111	0.111	0.110667		0.109	0.11	0.11	0.109667		0.107	0.108	0.109	0.108
00:10:15	0.098	0.099	0.099	0.0986667		0.103	0.105	0.106	0.104667		0.106	0.107	0.109	0.107333		0.108	0.11	0.11	0.109333		0.11	0.114	0.112	0.112		0.11	0.11	0.108	0.109333		0.111	0.11	0.108	0.109667		0.11	0.111	0.11	0.110333		0.108	0.11	0.11	0.109333		0.106	0.108	0.109	0.107667
00:10:51	0.098	0.099	0.099	0.0986667		0.103	0.104	0.106	0.104333		0.106	0.107	0.109	0.107333		0.108	0.11	0.11	0.109333		0.11	0.114	0.112	0.112		0.11	0.11	0.108	0.109333		0.111	0.11	0.108	0.109667		0.11	0.111	0.111	0.110667		0.108	0.11	0.11	0.109333		0.106	0.108	0.109	0.107667
00:11:27	0.098	0.099	0.099	0.0986667		0.103	0.105	0.106	0.104667		0.106	0.107	0.109	0.107333		0.109	0.11	0.11	0.109667		0.11	0.114	0.112	0.112		0.11	0.11	0.108	0.109333		0.111	0.111	0.108	0.11		0.11	0.111	0.111	0.110667		0.108	0.11	0.11	0.109333		0.107	0.108	0.109	0.108
00:12:03	0.098	0.099	0.099	0.0986667		0.103	0.105	0.106	0.104667		0.107	0.107	0.109	0.107667		0.108	0.11	0.11	0.109333		0.11	0.114	0.112	0.112		0.11	0.11	0.108	0.109333		0.111	0.11	0.108	0.109667		0.11	0.111	0.11	0.110333		0.108	0.11	0.11	0.109333		0.107	0.108	0.109	0.108
00:12:39	0.098	0.099	0.099	0.0986667		0.103	0.105	0.106	0.104667		0.106	0.107	0.109	0.107333		0.108	0.11	0.109	0.109		0.11	0.114	0.112	0.112		0.11	0.11	0.108	0.109333		0.111	0.11	0.108	0.109667		0.11	0.111	0.11	0.110333		0.108	0.11	0.11	0.109333		0.107	0.108	0.109	0.108
00:13:15	0.099	0.099	0.1	0.0993333		0.103	0.105	0.106	0.104667		0.106	0.107	0.109	0.107333		0.108	0.11	0.11	0.109333		0.11	0.114	0.112	0.112		0.11	0.11	0.108	0.109333		0.111	0.11	0.108	0.109667		0.11	0.111	0.11	0.110333		0.108	0.11	0.11	0.109333		0.107	0.108	0.109	0.108
00:13:51	0.098	0.099	0.099	0.0986667		0.103	0.105	0.106	0.104667		0.106	0.107	0.109	0.107333		0.108	0.11	0.109	0.109		0.11	0.114	0.112	0.112		0.11	0.11	0.108	0.109333		0.111	0.11	0.108	0.109667		0.11	0.111	0.11	0.110333		0.108	0.11	0.11	0.109333		0.106	0.108	0.109	0.107667
00:14:27	0.098	0.099	0.099	0.0986667		0.103	0.104	0.106	0.104333		0.106	0.107	0.109	0.107333		0.108	0.11	0.109	0.109		0.11	0.114	0.112	0.112		0.11	0.11	0.108	0.109333		0.111	0.11	0.107	0.109333		0.11	0.111	0.11	0.110333		0.108	0.11	0.11	0.109333		0.106	0.108	0.109	0.107667
00:15:03	0.098	0.099	0.099	0.0986667		0.103	0.105	0.106	0.104667		0.106	0.107	0.109	0.107333		0.108	0.11	0.109	0.109		0.11	0.114	0.112	0.112		0.11	0.11	0.108	0.109333		0.111	0.11	0.108	0.109667		0.11	0.111	0.11	0.110333		0.108	0.11	0.11	0.109333		0.106	0.108	0.109	0.107667
00:15:39	0.098	0.099	0.099	0.0986667		0.103	0.105	0.106	0.104667		0.106	0.107	0.109	0.107333		0.108	0.11	0.109	0.109		0.11	0.114	0.112	0.112		0.11	0.11	0.108	0.109333		0.111	0.11	0.107	0.109333		0.11	0.111	0.11	0.110333		0.108	0.109	0.11	0.109		0.106	0.108	0.109	0.107667
00:16:15	0.098	0.099	0.099	0.0986667		0.103	0.105	0.106	0.104667		0.106	0.107	0.109	0.107333		0.108	0.11	0.109	0.109		0.11	0.114	0.112	0.112		0.11	0.11	0.108	0.109333		0.111	0.11	0.108	0.109667		0.11	0.111	0.11	0.110333		0.108	0.11	0.11	0.109333		0.106	0.108	0.109	0.107667
00:16:51	0.098	0.099	0.099	0.0986667		0.103	0.105	0.106	0.104667		0.106	0.107	0.109	0.107333		0.108	0.11	0.11	0.109333		0.11	0.114	0.112	0.112		0.11	0.11	0.108	0.109333		0.111	0.11	0.108	0.109667		0.11	0.111	0.111	0.110667		0.108	0.11	0.11	0.109333		0.107	0.108	0.109	0.108
00:17:27	0.099	0.099	0.099	0.099		0.103	0.105	0.106	0.104667		0.106	0.107	0.109	0.107333		0.108	0.11	0.11	0.109333		0.11	0.114	0.112	0.112		0.11	0.11	0.108	0.109333		0.111	0.11	0.108	0.109667		0.11	0.111	0.11	0.110333		0.108	0.11	0.11	0.109333		0.106	0.108	0.109	0.107667
00:18:03	0.098	0.099	0.099	0.0986667		0.103	0.104	0.106	0.104333		0.106	0.107	0.109	0.107333		0.108	0.11	0.109	0.109		0.11	0.114	0.112	0.112		0.11	0.11	0.108	0.109333		0.111	0.11	0.107	0.109333		0.11	0.111	0.11	0.110333		0.108	0.11	0.11	0.109333		0.106	0.108	0.109	0.107667
00:18:39	0.098	0.099	0.1	0.099		0.103	0.105	0.106	0.104667		0.106	0.107	0.109	0.107333		0.108	0.11	0.109	0.109		0.11	0.114	0.112	0.112		0.11	0.11	0.108	0.109333		0.111	0.11	0.108	0.109667		0.11	0.111	0.11	0.110333		0.108	0.11	0.11	0.109333		0.106	0.108	0.109	0.107667
00:19:15	0.098	0.099	0.099	0.0986667		0.103	0.104	0.106	0.104333		0.106	0.107	0.109	0.107333		0.108	0.11	0.109	0.109		0.11	0.114	0.112	0.112		0.11	0.11	0.108	0.109333		0.111	0.11	0.107	0.109333		0.11	0.111	0.11	0.110333		0.108	0.109	0.11	0.109		0.106	0.108	0.108	0.107333
00:19:51	0.099	0.099	0.1	0.0993333		0.103	0.105	0.106	0.104667		0.106	0.107	0.109	0.107333		0.108	0.11	0.109	0.109		0.11	0.114	0.112	0.112		0.11	0.11	0.108	0.109333		0.111	0.11	0.108	0.109667		0.11	0.111	0.11	0.110333		0.108	0.11	0.11	0.109333		0.107	0.108	0.109	0.108
00:20:27	0.099	0.099	0.099	0.099		0.103	0.105	0.106	0.104667		0.106	0.107	0.109	0.107333		0.108	0.11	0.109	0.109		0.11	0.114	0.112	0.112		0.11	0.11	0.108	0.109333		0.111	0.11	0.107	0.109333		0.11	0.111	0.11	0.110333		0.108	0.11	0.11	0.109333		0.106	0.108	0.109	0.107667
00:21:03	0.099	0.099	0.099	0.099		0.103	0.105	0.106	0.104667		0.106	0.107	0.109	0.107333		0.108	0.11	0.109	0.109		0.11	0.114	0.112	0.112		0.11	0.11	0.108	0.109333		0.111	0.11	0.108	0.109667		0.11	0.111	0.11	0.110333		0.108	0.11	0.11	0.109333		0.107	0.108	0.109	0.108
00:21:39	0.099	0.099	0.099	0.099		0.103	0.105	0.106	0.104667		0.106	0.107	0.109	0.107333		0.108	0.11	0.109	0.109		0.11	0.114	0.112	0.112		0.11	0.11	0.108	0.109333		0.111	0.11	0.108	0.109667		0.11	0.111	0.11	0.110333		0.108	0.11	0.11	0.109333		0.106	0.108	0.109	0.107667
00:22:15	0.1	0.099	0.1	0.0996667		0.103	0.105	0.106	0.104667		0.106	0.107	0.109	0.107333		0.108	0.11	0.11	0.109333		0.11	0.114	0.112	0.112		0.11	0.11	0.108	0.109333		0.111	0.11	0.108	0.109667		0.11	0.111	0.11	0.110333		0.109	0.11	0.11	0.109667		0.107	0.108	0.109	0.108
00:22:51	0.1	0.099	0.1	0.0996667		0.103	0.105	0.106	0.104667		0.106	0.107	0.109	0.107333		0.108	0.11	0.109	0.109		0.11	0.114	0.112	0.112		0.11	0.11	0.108	0.109333		0.111	0.11	0.108	0.109667		0.11	0.111	0.11	0.110333		0.108	0.11	0.11	0.109333		0.107	0.108	0.109	0.108
00:23:27	0.1	0.1	0.1	0.1		0.103	0.105	0.106	0.104667		0.106	0.107	0.109	0.107333		0.108	0.11	0.109	0.109		0.11	0.114	0.112	0.112		0.11	0.11	0.108	0.109333		0.111	0.11	0.107	0.109333		0.11	0.111	0.11	0.110333		0.108	0.109	0.11	0.109		0.106	0.108	0.109	0.107667
00:24:03	0.101	0.1	0.1	0.100333		0.104	0.105	0.106	0.105		0.106	0.107	0.109	0.107333		0.108	0.11	0.109	0.109		0.11	0.114	0.112	0.112		0.11	0.11	0.108	0.109333		0.111	0.11	0.108	0.109667		0.11	0.111	0.11	0.110333		0.109	0.109	0.11	0.109333		0.107	0.108	0.109	0.108
00:24:39	0.102	0.1	0.1	0.100667		0.104	0.105	0.106	0.105		0.107	0.107	0.109	0.107667		0.108	0.11	0.109	0.109		0.11	0.114	0.112	0.112		0.11	0.11	0.108	0.109333		0.111	0.11	0.107	0.109333		0.11	0.111	0.11	0.110333		0.109	0.11	0.11	0.109667		0.107	0.108	0.108	0.107667
00:25:15	0.103	0.1	0.1	0.101		0.105	0.105	0.106	0.105333		0.107	0.107	0.109	0.107667		0.108	0.11	0.109	0.109		0.11	0.114	0.112	0.112		0.11	0.11	0.108	0.109333		0.111	0.11	0.107	0.109333		0.11	0.111	0.11	0.110333		0.109	0.11	0.11	0.109667		0.107	0.108	0.109	0.108
00:25:51	0.104	0.101	0.101	0.102		0.105	0.105	0.106	0.105333		0.107	0.107	0.109	0.107667		0.108	0.11	0.109	0.109		0.11	0.114	0.112	0.112		0.11	0.11	0.108	0.109333		0.111	0.11	0.107	0.109333		0.11	0.111	0.11	0.110333		0.109	0.11	0.11	0.109667		0.107	0.108	0.108	0.107667
00:26:27	0.105	0.102	0.101	0.102667		0.106	0.105	0.107	0.106		0.107	0.107	0.109	0.107667		0.109	0.11	0.109	0.109333		0.111	0.114	0.112	0.112333		0.111	0.11	0.108	0.109667		0.111	0.11	0.108	0.109667		0.11	0.111	0.11	0.110333		0.11	0.11	0.11	0.11		0.107	0.108	0.109	0.108
00:27:03	0.107	0.102	0.102	0.103667		0.107	0.106	0.107	0.106667		0.107	0.107	0.109	0.107667		0.109	0.11	0.109	0.109333		0.111	0.114	0.112	0.112333		0.111	0.11	0.108	0.109667		0.111	0.11	0.108	0.109667		0.111	0.111	0.11	0.110667		0.11	0.11	0.11	0.11		0.108	0.108	0.109	0.108333
00:27:39	0.108	0.103	0.102	0.104333		0.108	0.106	0.107	0.107		0.108	0.107	0.109	0.108		0.109	0.11	0.109	0.109333		0.111	0.114	0.112	0.112333		0.111	0.11	0.108	0.109667		0.111	0.11	0.108	0.109667		0.111	0.111	0.11	0.110667		0.111	0.11	0.11	0.110333		0.108	0.108	0.109	0.108333
00:28:15	0.11	0.104	0.103	0.105667		0.109	0.106	0.107	0.107333		0.108	0.107	0.109	0.108		0.109	0.11	0.109	0.109333		0.111	0.114	0.112	0.112333		0.111	0.11	0.108	0.109667		0.112	0.11	0.108	0.11		0.111	0.111	0.11	0.110667		0.111	0.11	0.11	0.110333		0.109	0.108	0.109	0.108667
00:28:51	0.112	0.105	0.104	0.107		0.11	0.107	0.108	0.108333		0.109	0.108	0.109	0.108667		0.11	0.11	0.11	0.11		0.112	0.114	0.112	0.112667		0.112	0.11	0.108	0.11		0.112	0.11	0.108	0.11		0.112	0.111	0.111	0.111333		0.112	0.111	0.111	0.111333		0.109	0.109	0.109	0.109
00:29:27	0.113	0.106	0.105	0.108		0.111	0.107	0.108	0.108667		0.109	0.108	0.109	0.108667		0.11	0.11	0.11	0.11		0.112	0.114	0.112	0.112667		0.112	0.11	0.108	0.11		0.112	0.11	0.108	0.11		0.112	0.111	0.111	0.111333		0.113	0.111	0.111	0.111667		0.11	0.109	0.109	0.109333
00:30:03	0.115	0.107	0.106	0.109333		0.112	0.108	0.109	0.109667		0.11	0.108	0.109	0.109		0.111	0.111	0.11	0.110667		0.113	0.114	0.112	0.113		0.112	0.111	0.108	0.110333		0.112	0.11	0.108	0.11		0.113	0.111	0.111	0.111667		0.114	0.111	0.111	0.112		0.111	0.109	0.109	0.109667
00:30:39	0.117	0.109	0.108	0.111333		0.114	0.109	0.109	0.110667		0.11	0.108	0.11	0.109333		0.111	0.111	0.11	0.110667		0.113	0.115	0.112	0.113333		0.113	0.111	0.109	0.111		0.113	0.111	0.108	0.110667		0.113	0.112	0.111	0.112		0.115	0.111	0.112	0.112667		0.112	0.109	0.11	0.110333
00:31:15	0.119	0.11	0.109	0.112667		0.115	0.109	0.11	0.111333		0.111	0.109	0.11	0.11		0.112	0.111	0.11	0.111		0.114	0.115	0.112	0.113667		0.114	0.111	0.109	0.111333		0.114	0.111	0.108	0.111		0.114	0.112	0.111	0.112333		0.116	0.112	0.112	0.113333		0.113	0.11	0.11	0.111
00:31:51	0.121	0.111	0.11	0.114		0.117	0.11	0.111	0.112667		0.112	0.109	0.11	0.110333		0.112	0.111	0.11	0.111		0.115	0.115	0.113	0.114333		0.115	0.111	0.109	0.111667		0.114	0.111	0.108	0.111		0.115	0.112	0.111	0.112667		0.117	0.112	0.112	0.113667		0.114	0.11	0.11	0.111333
00:32:27	0.124	0.113	0.111	0.116		0.119	0.111	0.112	0.114		0.113	0.109	0.11	0.110667		0.114	0.112	0.111	0.112333		0.116	0.115	0.113	0.114667		0.116	0.112	0.109	0.112333		0.115	0.111	0.108	0.111333		0.116	0.113	0.112	0.113667		0.119	0.113	0.113	0.115		0.115	0.111	0.111	0.112333
00:33:03	0.126	0.114	0.113	0.117667		0.12	0.112	0.113	0.115		0.114	0.109	0.111	0.111333		0.114	0.112	0.111	0.112333		0.117	0.116	0.113	0.115333		0.117	0.112	0.11	0.113		0.115	0.111	0.109	0.111667		0.117	0.113	0.112	0.114		0.12	0.114	0.114	0.116		0.116	0.111	0.111	0.112667
00:33:39	0.128	0.116	0.115	0.119667		0.122	0.113	0.114	0.116333		0.115	0.11	0.111	0.112		0.115	0.112	0.111	0.112667		0.118	0.116	0.114	0.116		0.117	0.112	0.11	0.113		0.116	0.112	0.109	0.112333		0.118	0.114	0.113	0.115		0.122	0.114	0.114	0.116667		0.117	0.112	0.112	0.113667
00:34:15	0.13	0.118	0.116	0.121333		0.124	0.114	0.115	0.117667		0.116	0.111	0.112	0.113		0.116	0.113	0.112	0.113667		0.119	0.117	0.114	0.116667		0.119	0.113	0.11	0.114		0.117	0.112	0.109	0.112667		0.119	0.114	0.113	0.115333		0.124	0.115	0.115	0.118		0.118	0.113	0.112	0.114333
00:34:51	0.133	0.119	0.118	0.123333		0.126	0.116	0.116	0.119333		0.117	0.111	0.112	0.113333		0.117	0.113	0.112	0.114		0.121	0.117	0.115	0.117667		0.12	0.114	0.111	0.115		0.118	0.113	0.11	0.113667		0.12	0.115	0.114	0.116333		0.125	0.116	0.116	0.119		0.12	0.114	0.113	0.115667
00:35:27	0.135	0.121	0.12	0.125333		0.128	0.117	0.117	0.120667		0.118	0.112	0.113	0.114333		0.118	0.114	0.113	0.115		0.122	0.118	0.115	0.118333		0.121	0.114	0.111	0.115333		0.119	0.113	0.11	0.114		0.122	0.116	0.114	0.117333		0.127	0.117	0.117	0.120333		0.121	0.114	0.114	0.116333
00:36:03	0.137	0.123	0.122	0.127333		0.13	0.118	0.119	0.122333		0.12	0.113	0.114	0.115667		0.12	0.115	0.114	0.116333		0.123	0.119	0.116	0.119333		0.123	0.115	0.112	0.116667		0.12	0.114	0.111	0.115		0.123	0.117	0.115	0.118333		0.129	0.118	0.118	0.121667		0.123	0.115	0.115	0.117667
00:36:39	0.139	0.125	0.123	0.129		0.132	0.12	0.12	0.124		0.122	0.113	0.114	0.116333		0.121	0.116	0.114	0.117		0.125	0.12	0.117	0.120667		0.124	0.116	0.113	0.117667		0.121	0.114	0.111	0.115333		0.124	0.117	0.116	0.119		0.13	0.119	0.119	0.122667		0.124	0.117	0.115	0.118667
00:37:15	0.141	0.127	0.125	0.131		0.133	0.121	0.122	0.125333		0.123	0.114	0.115	0.117333		0.122	0.117	0.115	0.118		0.126	0.121	0.118	0.121667		0.125	0.117	0.114	0.118667		0.123	0.115	0.112	0.116667		0.126	0.118	0.117	0.120333		0.132	0.12	0.12	0.124		0.126	0.117	0.116	0.119667
00:37:51	0.143	0.129	0.127	0.133		0.135	0.122	0.123	0.126667		0.124	0.115	0.116	0.118333		0.124	0.117	0.116	0.119		0.128	0.122	0.118	0.122667		0.127	0.117	0.115	0.119667		0.124	0.115	0.113	0.117333		0.127	0.119	0.118	0.121333		0.134	0.121	0.122	0.125667		0.127	0.118	0.117	0.120667
00:38:27	0.145	0.13	0.129	0.134667		0.137	0.124	0.125	0.128667		0.126	0.116	0.117	0.119667		0.125	0.118	0.117	0.12		0.129	0.123	0.12	0.124		0.128	0.118	0.116	0.120667		0.125	0.117	0.114	0.118667		0.129	0.12	0.119	0.122667		0.136	0.123	0.123	0.127333		0.129	0.12	0.118	0.122333
00:39:03	0.147	0.132	0.131	0.136667		0.139	0.125	0.126	0.13		0.127	0.117	0.118	0.120667		0.126	0.119	0.117	0.120667		0.131	0.124	0.12	0.125		0.129	0.119	0.116	0.121333		0.126	0.117	0.114	0.119		0.13	0.121	0.12	0.123667		0.138	0.124	0.124	0.128667		0.131	0.121	0.119	0.123667
00:39:39	0.149	0.134	0.133	0.138667		0.141	0.127	0.128	0.132		0.129	0.118	0.119	0.122		0.128	0.12	0.118	0.122		0.132	0.125	0.122	0.126333		0.131	0.12	0.117	0.122667		0.128	0.118	0.116	0.120667		0.132	0.123	0.121	0.125333		0.14	0.125	0.126	0.130333		0.132	0.122	0.121	0.125
00:40:15	0.151	0.136	0.134	0.140333		0.143	0.128	0.129	0.133333		0.13	0.119	0.12	0.123		0.129	0.121	0.12	0.123333		0.134	0.126	0.123	0.127667		0.133	0.122	0.118	0.124333		0.129	0.119	0.116	0.121333		0.133	0.124	0.122	0.126333		0.142	0.127	0.127	0.132		0.134	0.123	0.122	0.126333
00:40:51	0.153	0.138	0.136	0.142333		0.145	0.13	0.131	0.135333		0.132	0.12	0.121	0.124333		0.131	0.122	0.121	0.124667		0.136	0.127	0.124	0.129		0.134	0.123	0.12	0.125667		0.131	0.12	0.117	0.122667		0.135	0.125	0.123	0.127667		0.143	0.128	0.129	0.133333		0.135	0.125	0.123	0.127667
00:41:27	0.155	0.14	0.138	0.144333		0.147	0.131	0.133	0.137		0.133	0.121	0.123	0.125667		0.132	0.124	0.122	0.126		0.137	0.128	0.125	0.13		0.136	0.124	0.121	0.127		0.132	0.121	0.118	0.123667		0.136	0.126	0.125	0.129		0.145	0.13	0.13	0.135		0.137	0.126	0.124	0.129
00:42:03	0.157	0.141	0.14	0.146		0.149	0.133	0.134	0.138667		0.135	0.122	0.124	0.127		0.134	0.125	0.123	0.127333		0.139	0.13	0.126	0.131667		0.137	0.125	0.122	0.128		0.133	0.122	0.12	0.125		0.138	0.127	0.126	0.130333		0.147	0.131	0.132	0.136667		0.139	0.128	0.125	0.130667
00:42:39	0.158	0.143	0.141	0.147333		0.15	0.134	0.136	0.14		0.136	0.123	0.125	0.128		0.135	0.126	0.124	0.128333		0.14	0.131	0.128	0.133		0.138	0.126	0.123	0.129		0.135	0.123	0.121	0.126333		0.139	0.129	0.127	0.131667		0.149	0.132	0.133	0.138		0.14	0.129	0.126	0.131667
00:43:15	0.16	0.145	0.143	0.149333		0.152	0.136	0.138	0.142		0.138	0.124	0.126	0.129333		0.137	0.127	0.125	0.129667		0.142	0.132	0.129	0.134333		0.14	0.127	0.124	0.130333		0.136	0.124	0.122	0.127333		0.141	0.13	0.128	0.133		0.151	0.134	0.135	0.14		0.142	0.13	0.128	0.133333
00:43:51	0.161	0.146	0.145	0.150667		0.154	0.138	0.139	0.143667		0.14	0.126	0.128	0.131333		0.138	0.128	0.127	0.131		0.143	0.133	0.13	0.135333		0.142	0.129	0.126	0.132333		0.138	0.125	0.123	0.128667		0.142	0.131	0.13	0.134333		0.152	0.135	0.136	0.141		0.143	0.132	0.129	0.134667
00:44:27	0.163	0.148	0.147	0.152667		0.155	0.139	0.141	0.145		0.141	0.127	0.128	0.132		0.139	0.129	0.127	0.131667		0.145	0.134	0.131	0.136667		0.143	0.13	0.127	0.133333		0.139	0.126	0.124	0.129667		0.144	0.132	0.131	0.135667		0.154	0.136	0.137	0.142333		0.145	0.133	0.13	0.136
00:45:03	0.164	0.15	0.148	0.154		0.157	0.14	0.142	0.146333		0.142	0.128	0.13	0.133333		0.141	0.131	0.129	0.133667		0.146	0.136	0.132	0.138		0.144	0.131	0.128	0.134333		0.14	0.127	0.126	0.131		0.146	0.134	0.133	0.137667		0.155	0.138	0.139	0.144		0.146	0.134	0.132	0.137333
00:45:39	0.166	0.151	0.15	0.155667		0.159	0.142	0.144	0.148333		0.144	0.129	0.131	0.134667		0.142	0.132	0.13	0.134667		0.148	0.137	0.134	0.139667		0.146	0.132	0.129	0.135667		0.142	0.129	0.127	0.132667		0.147	0.135	0.134	0.138667		0.157	0.139	0.141	0.145667		0.148	0.136	0.133	0.139
00:46:15	0.167	0.152	0.151	0.156667		0.16	0.143	0.145	0.149333		0.145	0.13	0.132	0.135667		0.143	0.133	0.131	0.135667		0.149	0.138	0.135	0.140667		0.147	0.133	0.13	0.136667		0.143	0.13	0.128	0.133667		0.148	0.136	0.135	0.139667		0.159	0.14	0.142	0.147		0.149	0.137	0.134	0.14
00:46:51	0.168	0.154	0.153	0.158333		0.161	0.145	0.147	0.151		0.147	0.132	0.134	0.137667		0.145	0.135	0.133	0.137667		0.151	0.14	0.137	0.142667		0.149	0.135	0.132	0.138667		0.144	0.131	0.129	0.134667		0.15	0.138	0.137	0.141667		0.16	0.142	0.143	0.148333		0.15	0.138	0.136	0.141333
00:47:27	0.17	0.156	0.154	0.16		0.163	0.146	0.149	0.152667		0.148	0.133	0.135	0.138667		0.146	0.136	0.134	0.138667		0.152	0.141	0.138	0.143667		0.15	0.136	0.133	0.139667		0.146	0.132	0.131	0.136333		0.151	0.139	0.138	0.142667		0.162	0.143	0.145	0.15		0.152	0.14	0.137	0.143
00:48:03	0.171	0.157	0.156	0.161333		0.165	0.148	0.15	0.154333		0.15	0.134	0.136	0.14		0.148	0.137	0.135	0.14		0.154	0.142	0.139	0.145		0.152	0.138	0.134	0.141333		0.147	0.133	0.132	0.137333		0.153	0.141	0.14	0.144667		0.163	0.145	0.146	0.151333		0.153	0.141	0.138	0.144
00:48:39	0.172	0.158	0.157	0.162333		0.166	0.149	0.152	0.155667		0.151	0.135	0.138	0.141333		0.149	0.139	0.137	0.141667		0.155	0.144	0.141	0.146667		0.153	0.139	0.135	0.142333		0.148	0.134	0.133	0.138333		0.154	0.142	0.141	0.145667		0.164	0.146	0.148	0.152667		0.154	0.143	0.14	0.145667
00:49:15	0.173	0.16	0.158	0.163667		0.167	0.15	0.154	0.157		0.152	0.136	0.139	0.142333		0.15	0.14	0.138	0.142667		0.156	0.145	0.142	0.147667		0.154	0.14	0.136	0.143333		0.149	0.136	0.134	0.139667		0.155	0.143	0.142	0.146667		0.166	0.147	0.15	0.154333		0.155	0.144	0.14	0.146333
00:49:51	0.174	0.161	0.16	0.165		0.168	0.152	0.155	0.158333		0.153	0.137	0.14	0.143333		0.151	0.141	0.139	0.143667		0.158	0.146	0.143	0.149		0.155	0.141	0.137	0.144333		0.151	0.136	0.135	0.140667		0.157	0.144	0.143	0.148		0.167	0.148	0.151	0.155333		0.156	0.145	0.142	0.147667
00:50:27	0.175	0.162	0.161	0.166		0.169	0.153	0.156	0.159333		0.155	0.138	0.141	0.144667		0.153	0.142	0.14	0.145		0.159	0.148	0.144	0.150333		0.157	0.142	0.139	0.146		0.152	0.138	0.137	0.142333		0.158	0.146	0.145	0.149667		0.168	0.15	0.152	0.156667		0.158	0.146	0.143	0.149
00:51:03	0.176	0.163	0.162	0.167		0.171	0.155	0.158	0.161333		0.156	0.14	0.142	0.146		0.154	0.143	0.141	0.146		0.161	0.149	0.145	0.151667		0.158	0.144	0.14	0.147333		0.153	0.139	0.138	0.143333		0.159	0.147	0.146	0.150667		0.169	0.151	0.154	0.158		0.159	0.147	0.144	0.15
00:51:39	0.176	0.164	0.163	0.167667		0.172	0.156	0.159	0.162333		0.157	0.141	0.144	0.147333		0.155	0.144	0.143	0.147333		0.161	0.15	0.147	0.152667		0.159	0.145	0.141	0.148333		0.154	0.14	0.139	0.144333		0.16	0.148	0.147	0.151667		0.17	0.152	0.155	0.159		0.16	0.148	0.145	0.151
00:52:15	0.177	0.165	0.164	0.168667		0.172	0.157	0.16	0.163		0.158	0.142	0.145	0.148333		0.157	0.146	0.144	0.149		0.163	0.151	0.148	0.154		0.16	0.145	0.142	0.149		0.155	0.141	0.14	0.145333		0.161	0.149	0.149	0.153		0.172	0.153	0.156	0.160333		0.161	0.15	0.147	0.152667
00:52:51	0.177	0.166	0.165	0.169333		0.173	0.158	0.161	0.164		0.159	0.143	0.146	0.149333		0.157	0.147	0.145	0.149667		0.164	0.152	0.149	0.155		0.161	0.146	0.143	0.15		0.156	0.142	0.141	0.146333		0.162	0.15	0.15	0.154		0.172	0.154	0.157	0.161		0.162	0.151	0.147	0.153333
00:53:27	0.178	0.167	0.166	0.170333		0.174	0.159	0.162	0.165		0.16	0.144	0.147	0.150333		0.158	0.148	0.146	0.150667		0.165	0.154	0.15	0.156333		0.162	0.148	0.144	0.151333		0.157	0.143	0.143	0.147667		0.163	0.152	0.151	0.155333		0.174	0.155	0.159	0.162667		0.163	0.152	0.149	0.154667
00:54:03	0.178	0.168	0.167	0.171		0.175	0.161	0.164	0.166667		0.161	0.145	0.148	0.151333		0.159	0.149	0.147	0.151667		0.166	0.155	0.151	0.157333		0.163	0.149	0.146	0.152667		0.158	0.144	0.144	0.148667		0.164	0.153	0.152	0.156333		0.174	0.156	0.16	0.163333		0.164	0.153	0.15	0.155667
00:54:39	0.179	0.169	0.168	0.172		0.176	0.161	0.165	0.167333		0.163	0.146	0.149	0.152667		0.16	0.15	0.148	0.152667		0.167	0.156	0.153	0.158667		0.164	0.15	0.147	0.153667		0.159	0.145	0.145	0.149667		0.165	0.154	0.153	0.157333		0.175	0.157	0.161	0.164333		0.165	0.154	0.151	0.156667
00:55:15	0.18	0.17	0.169	0.173		0.176	0.162	0.166	0.168		0.163	0.147	0.15	0.153333		0.161	0.151	0.149	0.153667		0.167	0.157	0.154	0.159333		0.165	0.151	0.148	0.154667		0.16	0.146	0.146	0.150667		0.166	0.155	0.155	0.158667		0.176	0.158	0.162	0.165333		0.165	0.155	0.152	0.157333
00:55:51	0.181	0.171	0.17	0.174		0.177	0.163	0.167	0.169		0.164	0.148	0.151	0.154333		0.162	0.152	0.15	0.154667		0.169	0.158	0.155	0.160667		0.166	0.152	0.149	0.155667		0.161	0.147	0.147	0.151667		0.167	0.156	0.156	0.159667		0.177	0.159	0.163	0.166333		0.166	0.156	0.153	0.158333
00:56:27	0.181	0.171	0.171	0.174333		0.178	0.164	0.168	0.17		0.165	0.149	0.153	0.155667		0.163	0.154	0.152	0.156333		0.17	0.159	0.156	0.161667		0.167	0.153	0.15	0.156667		0.162	0.148	0.148	0.152667		0.168	0.157	0.157	0.160667		0.178	0.16	0.164	0.167333		0.167	0.157	0.154	0.159333
00:57:03	0.181	0.172	0.171	0.174667		0.179	0.165	0.17	0.171333		0.166	0.15	0.154	0.156667		0.164	0.155	0.153	0.157333		0.17	0.16	0.157	0.162333		0.167	0.154	0.15	0.157		0.163	0.149	0.149	0.153667		0.169	0.159	0.158	0.162		0.178	0.161	0.165	0.168		0.168	0.159	0.155	0.160667
00:57:39	0.182	0.173	0.172	0.175667		0.179	0.166	0.171	0.172		0.167	0.151	0.155	0.157667		0.165	0.156	0.154	0.158333		0.171	0.161	0.158	0.163333		0.168	0.155	0.152	0.158333		0.164	0.15	0.15	0.154667		0.169	0.159	0.159	0.162333		0.179	0.162	0.166	0.169		0.168	0.159	0.156	0.161
00:58:15	0.182	0.173	0.173	0.176		0.18	0.167	0.171	0.172667		0.168	0.152	0.156	0.158667		0.166	0.157	0.155	0.159333		0.172	0.162	0.159	0.164333		0.169	0.156	0.153	0.159333		0.165	0.151	0.151	0.155667		0.17	0.16	0.16	0.163333		0.18	0.163	0.167	0.17		0.169	0.16	0.157	0.162
00:58:51	0.182	0.173	0.173	0.176		0.181	0.168	0.172	0.173667		0.169	0.153	0.157	0.159667		0.166	0.158	0.155	0.159667		0.173	0.163	0.159	0.165		0.17	0.157	0.153	0.16		0.166	0.152	0.152	0.156667		0.171	0.161	0.161	0.164333		0.181	0.163	0.168	0.170667		0.17	0.161	0.158	0.163
00:59:27	0.182	0.174	0.174	0.176667		0.181	0.169	0.173	0.174333		0.17	0.154	0.158	0.160667		0.168	0.159	0.157	0.161333		0.174	0.164	0.16	0.166		0.17	0.158	0.154	0.160667		0.166	0.153	0.153	0.157333		0.172	0.162	0.162	0.165333		0.181	0.164	0.169	0.171333		0.17	0.162	0.159	0.163667
01:00:03	0.182	0.175	0.175	0.177333		0.182	0.17	0.174	0.175333		0.17	0.154	0.158	0.160667		0.168	0.16	0.157	0.161667		0.174	0.165	0.161	0.166667		0.171	0.158	0.155	0.161333		0.167	0.154	0.154	0.158333		0.172	0.163	0.163	0.166		0.181	0.165	0.169	0.171667		0.171	0.163	0.159	0.164333
01:00:39	0.183	0.176	0.175	0.178		0.182	0.17	0.174	0.175333		0.171	0.155	0.159	0.161667		0.169	0.16	0.158	0.162333		0.175	0.166	0.162	0.167667		0.172	0.159	0.156	0.162333		0.168	0.154	0.155	0.159		0.172	0.164	0.164	0.166667		0.182	0.165	0.17	0.172333		0.171	0.164	0.16	0.165
01:01:15	0.183	0.176	0.176	0.178333		0.183	0.171	0.176	0.176667		0.171	0.156	0.16	0.162333		0.169	0.161	0.16	0.163333		0.175	0.166	0.163	0.168		0.172	0.16	0.157	0.163		0.168	0.155	0.156	0.159667		0.173	0.165	0.165	0.167667		0.182	0.166	0.171	0.173		0.172	0.164	0.161	0.165667
01:01:51	0.184	0.177	0.176	0.179		0.183	0.172	0.176	0.177		0.172	0.157	0.161	0.163333		0.17	0.162	0.16	0.164		0.176	0.167	0.164	0.169		0.173	0.161	0.158	0.164		0.169	0.156	0.157	0.160667		0.174	0.166	0.166	0.168667		0.183	0.167	0.172	0.174		0.172	0.165	0.162	0.166333
01:02:27	0.183	0.176	0.176	0.178333		0.184	0.172	0.177	0.177667		0.172	0.158	0.162	0.164		0.17	0.163	0.161	0.164667		0.177	0.168	0.165	0.17		0.173	0.162	0.158	0.164333		0.17	0.157	0.158	0.161667		0.175	0.166	0.166	0.169		0.183	0.168	0.172	0.174333		0.173	0.166	0.162	0.167
01:03:03	0.184	0.178	0.177	0.179667		0.184	0.173	0.178	0.178333		0.173	0.158	0.163	0.164667		0.171	0.164	0.162	0.165667		0.177	0.169	0.166	0.170667		0.174	0.163	0.159	0.165333		0.17	0.158	0.158	0.162		0.175	0.168	0.167	0.17		0.184	0.168	0.174	0.175333		0.173	0.167	0.163	0.167667
01:03:39	0.184	0.178	0.177	0.179667		0.184	0.174	0.179	0.179		0.174	0.159	0.164	0.165667		0.172	0.165	0.163	0.166667		0.178	0.17	0.166	0.171333		0.174	0.163	0.16	0.165667		0.171	0.159	0.159	0.163		0.176	0.168	0.168	0.170667		0.184	0.169	0.174	0.175667		0.174	0.167	0.163	0.168
01:04:15	0.183	0.178	0.177	0.179333		0.184	0.174	0.179	0.179		0.174	0.159	0.165	0.166		0.172	0.166	0.163	0.167		0.178	0.17	0.167	0.171667		0.175	0.164	0.161	0.166667		0.171	0.159	0.16	0.163333		0.176	0.168	0.169	0.171		0.184	0.169	0.174	0.175667		0.174	0.168	0.164	0.168667
01:04:51	0.184	0.179	0.178	0.180333		0.185	0.175	0.18	0.18		0.175	0.16	0.165	0.166667		0.172	0.166	0.164	0.167333		0.179	0.171	0.168	0.172667		0.175	0.165	0.161	0.167		0.172	0.16	0.161	0.164333		0.176	0.169	0.169	0.171333		0.185	0.17	0.175	0.176667		0.175	0.169	0.165	0.169667
01:05:27	0.183	0.179	0.178	0.18		0.185	0.176	0.181	0.180667		0.175	0.161	0.166	0.167333		0.173	0.167	0.165	0.168333		0.179	0.172	0.168	0.173		0.175	0.165	0.162	0.167333		0.173	0.161	0.161	0.165		0.177	0.17	0.17	0.172333		0.185	0.171	0.176	0.177333		0.175	0.169	0.166	0.17
01:06:03	0.183	0.179	0.178	0.18		0.186	0.176	0.181	0.181		0.176	0.162	0.166	0.168		0.174	0.168	0.165	0.169		0.18	0.173	0.169	0.174		0.176	0.166	0.162	0.168		0.173	0.161	0.162	0.165333		0.177	0.171	0.171	0.173		0.185	0.171	0.176	0.177333		0.175	0.17	0.166	0.170333
01:06:39	0.183	0.179	0.179	0.180333		0.186	0.177	0.182	0.181667		0.176	0.162	0.167	0.168333		0.174	0.169	0.167	0.17		0.18	0.173	0.17	0.174333		0.176	0.166	0.163	0.168333		0.173	0.162	0.163	0.166		0.177	0.171	0.171	0.173		0.186	0.171	0.176	0.177667		0.175	0.17	0.167	0.170667
01:07:15	0.184	0.18	0.179	0.181		0.186	0.177	0.182	0.181667		0.177	0.163	0.168	0.169333		0.175	0.17	0.167	0.170667		0.18	0.174	0.17	0.174667		0.177	0.167	0.163	0.169		0.174	0.162	0.163	0.166333		0.178	0.172	0.172	0.174		0.186	0.172	0.177	0.178333		0.175	0.171	0.167	0.171
01:07:51	0.184	0.18	0.18	0.181333		0.186	0.177	0.183	0.182		0.177	0.163	0.169	0.169667		0.175	0.17	0.168	0.171		0.181	0.175	0.171	0.175667		0.178	0.168	0.164	0.17		0.175	0.163	0.164	0.167333		0.178	0.172	0.173	0.174333		0.186	0.172	0.178	0.178667		0.175	0.171	0.168	0.171333
01:08:27	0.183	0.18	0.179	0.180667		0.186	0.177	0.184	0.182333		0.178	0.164	0.169	0.170333		0.175	0.171	0.169	0.171667		0.181	0.175	0.172	0.176		0.178	0.168	0.165	0.170333		0.175	0.164	0.165	0.168		0.178	0.173	0.174	0.175		0.186	0.173	0.179	0.179333		0.176	0.172	0.168	0.172
01:09:03	0.184	0.18	0.18	0.181333		0.186	0.178	0.184	0.182667		0.178	0.165	0.17	0.171		0.176	0.172	0.169	0.172333		0.182	0.176	0.172	0.176667		0.178	0.169	0.166	0.171		0.176	0.165	0.166	0.169		0.179	0.174	0.174	0.175667		0.186	0.173	0.179	0.179333		0.176	0.173	0.169	0.172667
01:09:39	0.183	0.179	0.179	0.180333		0.186	0.178	0.184	0.182667		0.178	0.165	0.17	0.171		0.176	0.172	0.169	0.172333		0.181	0.176	0.173	0.176667		0.178	0.169	0.166	0.171		0.175	0.165	0.166	0.168667		0.179	0.174	0.174	0.175667		0.186	0.173	0.179	0.179333		0.177	0.173	0.169	0.173
01:10:15	0.183	0.18	0.18	0.181		0.186	0.179	0.185	0.183333		0.179	0.166	0.171	0.172		0.176	0.173	0.17	0.173		0.182	0.177	0.173	0.177333		0.178	0.17	0.166	0.171333		0.176	0.165	0.167	0.169333		0.179	0.174	0.175	0.176		0.186	0.174	0.18	0.18		0.176	0.173	0.169	0.172667
01:10:51	0.183	0.181	0.18	0.181333		0.186	0.179	0.186	0.183667		0.179	0.166	0.171	0.172		0.177	0.173	0.171	0.173667		0.182	0.177	0.173	0.177333		0.178	0.17	0.166	0.171333		0.176	0.165	0.167	0.169333		0.179	0.175	0.175	0.176333		0.186	0.174	0.18	0.18		0.177	0.173	0.17	0.173333
01:11:27	0.183	0.181	0.18	0.181333		0.186	0.18	0.186	0.184		0.179	0.167	0.172	0.172667		0.176	0.174	0.172	0.174		0.182	0.178	0.174	0.178		0.179	0.171	0.167	0.172333		0.176	0.166	0.168	0.17		0.179	0.175	0.176	0.176667		0.187	0.174	0.18	0.180333		0.176	0.174	0.17	0.173333
01:12:03	0.183	0.181	0.181	0.181667		0.186	0.18	0.186	0.184		0.179	0.167	0.173	0.173		0.177	0.174	0.172	0.174333		0.182	0.178	0.175	0.178333		0.179	0.171	0.167	0.172333		0.177	0.167	0.168	0.170667		0.18	0.176	0.176	0.177333		0.187	0.174	0.181	0.180667		0.177	0.175	0.171	0.174333
01:12:39	0.183	0.181	0.18	0.181333		0.186	0.181	0.187	0.184667		0.18	0.168	0.173	0.173667		0.178	0.175	0.172	0.175		0.183	0.179	0.175	0.179		0.18	0.172	0.168	0.173333		0.177	0.167	0.169	0.171		0.18	0.176	0.177	0.177667		0.187	0.175	0.181	0.181		0.177	0.175	0.172	0.174667
01:13:15	0.183	0.181	0.181	0.181667		0.187	0.181	0.187	0.185		0.18	0.168	0.174	0.174		0.178	0.175	0.173	0.175333		0.183	0.179	0.176	0.179333		0.18	0.172	0.169	0.173667		0.177	0.167	0.17	0.171333		0.18	0.177	0.177	0.178		0.187	0.175	0.182	0.181333		0.177	0.176	0.172	0.175
01:13:51	0.183	0.181	0.18	0.181333		0.187	0.181	0.187	0.185		0.18	0.169	0.174	0.174333		0.178	0.176	0.173	0.175667		0.183	0.179	0.175	0.179		0.18	0.172	0.169	0.173667		0.177	0.168	0.17	0.171667		0.181	0.177	0.177	0.178333		0.187	0.175	0.181	0.181		0.177	0.175	0.172	0.174667
01:14:27	0.181	0.181	0.18	0.180667		0.185	0.181	0.187	0.184333		0.181	0.169	0.175	0.175		0.178	0.176	0.173	0.175667		0.183	0.18	0.176	0.179667		0.179	0.173	0.169	0.173667		0.178	0.168	0.17	0.172		0.18	0.177	0.178	0.178333		0.187	0.176	0.181	0.181333		0.177	0.176	0.172	0.175
01:15:03	0.181	0.181	0.18	0.180667		0.186	0.181	0.187	0.184667		0.18	0.17	0.175	0.175		0.178	0.177	0.174	0.176333		0.183	0.18	0.177	0.18		0.18	0.173	0.17	0.174333		0.178	0.169	0.17	0.172333		0.18	0.178	0.178	0.178667		0.187	0.176	0.182	0.181667		0.177	0.176	0.172	0.175
01:15:39	0.181	0.18	0.18	0.180333		0.186	0.181	0.188	0.185		0.181	0.17	0.175	0.175333		0.178	0.177	0.174	0.176333		0.183	0.181	0.177	0.180333		0.179	0.173	0.17	0.174		0.178	0.169	0.171	0.172667		0.18	0.178	0.179	0.179		0.187	0.176	0.182	0.181667		0.177	0.176	0.172	0.175
01:16:15	0.181	0.18	0.18	0.180333		0.186	0.181	0.188	0.185		0.181	0.17	0.176	0.175667		0.178	0.178	0.175	0.177		0.183	0.181	0.177	0.180333		0.18	0.174	0.17	0.174667		0.179	0.17	0.171	0.173333		0.18	0.178	0.179	0.179		0.187	0.177	0.182	0.182		0.177	0.177	0.173	0.175667
01:16:51	0.182	0.181	0.18	0.181		0.186	0.182	0.188	0.185333		0.181	0.171	0.177	0.176333		0.179	0.178	0.175	0.177333		0.183	0.182	0.178	0.181		0.18	0.174	0.17	0.174667		0.179	0.17	0.172	0.173667		0.18	0.178	0.179	0.179		0.187	0.177	0.182	0.182		0.177	0.177	0.173	0.175667
01:17:27	0.18	0.181	0.18	0.180333		0.186	0.182	0.189	0.185667		0.181	0.171	0.176	0.176		0.179	0.178	0.175	0.177333		0.184	0.182	0.178	0.181333		0.181	0.174	0.171	0.175333		0.179	0.171	0.172	0.174		0.181	0.179	0.179	0.179667		0.186	0.176	0.183	0.181667		0.177	0.177	0.173	0.175667
01:18:03	0.181	0.18	0.18	0.180333		0.185	0.183	0.189	0.185667		0.181	0.171	0.177	0.176333		0.179	0.179	0.176	0.178		0.184	0.183	0.178	0.181667		0.181	0.175	0.171	0.175667		0.179	0.171	0.173	0.174333		0.181	0.179	0.18	0.18		0.187	0.177	0.183	0.182333		0.177	0.177	0.174	0.176
01:18:39	0.18	0.181	0.18	0.180333		0.186	0.182	0.189	0.185667		0.181	0.172	0.177	0.176667		0.179	0.179	0.176	0.178		0.184	0.182	0.178	0.181333		0.18	0.175	0.171	0.175333		0.179	0.171	0.173	0.174333		0.18	0.179	0.18	0.179667		0.186	0.177	0.183	0.182		0.177	0.178	0.174	0.176333
01:19:15	0.18	0.18	0.18	0.18		0.186	0.182	0.189	0.185667		0.182	0.172	0.177	0.177		0.18	0.179	0.176	0.178333		0.184	0.183	0.178	0.181667		0.18	0.175	0.171	0.175333		0.18	0.171	0.173	0.174667		0.181	0.18	0.18	0.180333		0.186	0.177	0.183	0.182		0.177	0.177	0.174	0.176
01:19:51	0.179	0.18	0.179	0.179333		0.185	0.182	0.189	0.185333		0.181	0.172	0.178	0.177		0.179	0.18	0.177	0.178667		0.184	0.183	0.179	0.182		0.181	0.175	0.171	0.175667		0.179	0.171	0.173	0.174333		0.18	0.179	0.18	0.179667		0.187	0.177	0.183	0.182333		0.177	0.178	0.174	0.176333
01:20:27	0.18	0.18	0.18	0.18		0.185	0.182	0.189	0.185333		0.182	0.172	0.178	0.177333		0.179	0.18	0.177	0.178667		0.183	0.184	0.179	0.182		0.181	0.175	0.172	0.176		0.179	0.172	0.174	0.175		0.18	0.18	0.181	0.180333		0.186	0.177	0.183	0.182		0.177	0.178	0.174	0.176333
01:21:03	0.179	0.18	0.18	0.179667		0.184	0.183	0.19	0.185667		0.181	0.172	0.179	0.177333		0.179	0.18	0.177	0.178667		0.184	0.183	0.179	0.182		0.18	0.175	0.172	0.175667		0.179	0.172	0.174	0.175		0.181	0.18	0.181	0.180667		0.186	0.177	0.184	0.182333		0.177	0.178	0.175	0.176667
01:21:39	0.179	0.179	0.18	0.179333		0.185	0.183	0.189	0.185667		0.182	0.173	0.179	0.178		0.18	0.181	0.178	0.179667		0.185	0.183	0.179	0.182333		0.18	0.176	0.172	0.176		0.18	0.172	0.174	0.175333		0.181	0.18	0.181	0.180667		0.186	0.177	0.184	0.182333		0.177	0.179	0.174	0.176667
01:22:15	0.179	0.179	0.179	0.179		0.185	0.183	0.189	0.185667		0.181	0.173	0.179	0.177667		0.179	0.181	0.177	0.179		0.184	0.183	0.18	0.182333		0.18	0.176	0.172	0.176		0.18	0.173	0.174	0.175667		0.181	0.18	0.181	0.180667		0.186	0.177	0.183	0.182		0.177	0.179	0.175	0.177
01:22:51	0.178	0.179	0.179	0.178667		0.184	0.183	0.19	0.185667		0.182	0.173	0.179	0.178		0.179	0.181	0.178	0.179333		0.184	0.184	0.18	0.182667		0.18	0.176	0.172	0.176		0.18	0.173	0.175	0.176		0.18	0.181	0.181	0.180667		0.186	0.178	0.184	0.182667		0.177	0.179	0.175	0.177
01:23:27	0.178	0.179	0.179	0.178667		0.185	0.183	0.19	0.186		0.181	0.174	0.179	0.178		0.179	0.181	0.178	0.179333		0.184	0.184	0.18	0.182667		0.18	0.176	0.173	0.176333		0.18	0.173	0.174	0.175667		0.181	0.181	0.181	0.181		0.185	0.177	0.184	0.182		0.177	0.179	0.175	0.177
01:24:03	0.177	0.179	0.179	0.178333		0.185	0.183	0.189	0.185667		0.181	0.174	0.179	0.178		0.18	0.182	0.178	0.18		0.184	0.184	0.18	0.182667		0.181	0.177	0.172	0.176667		0.18	0.174	0.175	0.176333		0.18	0.181	0.182	0.181		0.186	0.177	0.184	0.182333		0.176	0.178	0.175	0.176333
01:24:39	0.178	0.179	0.179	0.178667		0.183	0.183	0.189	0.185		0.182	0.174	0.179	0.178333		0.18	0.182	0.178	0.18		0.184	0.184	0.18	0.182667		0.18	0.176	0.173	0.176333		0.179	0.173	0.175	0.175667		0.18	0.181	0.181	0.180667		0.185	0.177	0.184	0.182		0.176	0.179	0.175	0.176667
01:25:15	0.176	0.179	0.178	0.177667		0.184	0.183	0.189	0.185333		0.181	0.174	0.179	0.178		0.18	0.182	0.179	0.180333		0.183	0.185	0.18	0.182667		0.18	0.176	0.172	0.176		0.18	0.173	0.175	0.176		0.181	0.181	0.181	0.181		0.185	0.178	0.184	0.182333		0.176	0.179	0.175	0.176667
01:25:51	0.177	0.178	0.179	0.178		0.184	0.183	0.19	0.185667		0.182	0.174	0.18	0.178667		0.179	0.182	0.179	0.18		0.183	0.184	0.181	0.182667		0.18	0.176	0.173	0.176333		0.18	0.174	0.176	0.176667		0.18	0.181	0.182	0.181		0.185	0.178	0.184	0.182333		0.177	0.179	0.175	0.177
01:26:27	0.177	0.178	0.177	0.177333		0.183	0.183	0.189	0.185		0.181	0.174	0.18	0.178333		0.18	0.182	0.179	0.180333		0.183	0.184	0.18	0.182333		0.18	0.176	0.173	0.176333		0.18	0.174	0.175	0.176333		0.181	0.181	0.182	0.181333		0.185	0.177	0.184	0.182		0.177	0.179	0.175	0.177
01:27:03	0.176	0.179	0.178	0.177667		0.183	0.183	0.189	0.185		0.181	0.175	0.181	0.179		0.179	0.183	0.179	0.180333		0.183	0.185	0.18	0.182667		0.18	0.177	0.173	0.176667		0.179	0.174	0.176	0.176333		0.179	0.181	0.182	0.180667		0.185	0.177	0.183	0.181667		0.176	0.179	0.175	0.176667
01:27:39	0.176	0.177	0.177	0.176667		0.183	0.183	0.189	0.185		0.182	0.174	0.18	0.178667		0.179	0.182	0.179	0.18		0.183	0.185	0.181	0.183		0.18	0.177	0.173	0.176667		0.18	0.174	0.176	0.176667		0.18	0.181	0.182	0.181		0.185	0.177	0.183	0.181667		0.176	0.179	0.175	0.176667
01:28:15	0.175	0.178	0.178	0.177		0.183	0.183	0.19	0.185333		0.181	0.175	0.18	0.178667		0.179	0.183	0.18	0.180667		0.184	0.185	0.181	0.183333		0.18	0.177	0.173	0.176667		0.18	0.175	0.176	0.177		0.18	0.181	0.182	0.181		0.185	0.177	0.183	0.181667		0.176	0.179	0.175	0.176667
01:28:51	0.176	0.177	0.177	0.176667		0.183	0.182	0.189	0.184667		0.181	0.174	0.181	0.178667		0.179	0.183	0.179	0.180333		0.183	0.185	0.18	0.182667		0.18	0.176	0.173	0.176333		0.18	0.175	0.176	0.177		0.18	0.181	0.182	0.181		0.185	0.177	0.183	0.181667		0.176	0.179	0.176	0.177
01:29:27	0.175	0.177	0.177	0.176333		0.183	0.182	0.189	0.184667		0.18	0.174	0.18	0.178		0.179	0.183	0.179	0.180333		0.183	0.185	0.181	0.183		0.18	0.177	0.173	0.176667		0.18	0.175	0.176	0.177		0.179	0.181	0.181	0.180333		0.183	0.177	0.183	0.181		0.176	0.179	0.175	0.176667
01:30:03	0.174	0.177	0.178	0.176333		0.183	0.182	0.189	0.184667		0.18	0.175	0.181	0.178667		0.179	0.184	0.179	0.180667		0.183	0.185	0.181	0.183		0.18	0.177	0.173	0.176667		0.18	0.175	0.177	0.177333		0.179	0.181	0.183	0.181		0.183	0.177	0.183	0.181		0.175	0.179	0.175	0.176333
	0.386667	0.329333		0.044658
