# Supplementary material for: G‐Quadruplexes act as sequence‐dependent protein chaperones
Source: EMBO Rep. 2020 Sep 18;21(10):e49735. doi: 10.15252/embr.201949735 (PMC7534610; doi:10.15252/embr.201949735)
Supplement: Supplementary file 6 — Source Data fore Figure 1 [file EMBR-21-e49735-s004.zip › FIG1_Source_Data/Seq577-600.xlsx]

## Sheet: Sheet1
Kinetic read	B1	C1	D1			B2	C2	D2			B3	C3	D3			B4	C4	D4			B5	C5	D5			B6	C6	D6			B7	C7	D7			B8	C8	D8			B9	C9	D9			B10	C10	D10
00:03:39	0.101	0.102	0.101	0.101333		0.106	0.108	0.108	0.107333		0.112	0.11	0.111	0.111		0.112	0.113	0.11	0.111667		0.114	0.114	0.111	0.113		0.114	0.113	0.113	0.113333		0.115	0.115	0.111	0.113667		0.115	0.113	0.112	0.113333		0.116	0.117	0.116	0.116333		0.11	0.112	0.112	0.111333
00:04:15	0.101	0.102	0.101	0.101333		0.105	0.108	0.108	0.107		0.113	0.11	0.111	0.111333		0.112	0.112	0.11	0.111333		0.114	0.114	0.112	0.113333		0.114	0.113	0.113	0.113333		0.114	0.115	0.111	0.113333		0.115	0.113	0.113	0.113667		0.116	0.117	0.116	0.116333		0.11	0.112	0.112	0.111333
00:04:51	0.101	0.102	0.101	0.101333		0.105	0.108	0.108	0.107		0.112	0.11	0.11	0.110667		0.111	0.112	0.11	0.111		0.114	0.114	0.111	0.113		0.114	0.113	0.113	0.113333		0.114	0.115	0.111	0.113333		0.114	0.113	0.112	0.113		0.116	0.117	0.116	0.116333		0.11	0.112	0.112	0.111333
00:05:27	0.101	0.102	0.101	0.101333		0.105	0.108	0.108	0.107		0.113	0.11	0.111	0.111333		0.111	0.112	0.11	0.111		0.113	0.114	0.112	0.113		0.114	0.113	0.113	0.113333		0.114	0.115	0.111	0.113333		0.114	0.113	0.112	0.113		0.116	0.117	0.116	0.116333		0.11	0.112	0.112	0.111333
00:06:03	0.101	0.102	0.101	0.101333		0.105	0.108	0.108	0.107		0.113	0.11	0.11	0.111		0.111	0.112	0.11	0.111		0.114	0.114	0.111	0.113		0.114	0.113	0.113	0.113333		0.114	0.115	0.111	0.113333		0.114	0.113	0.112	0.113		0.115	0.117	0.115	0.115667		0.11	0.112	0.111	0.111
00:06:39	0.101	0.102	0.101	0.101333		0.105	0.108	0.108	0.107		0.113	0.11	0.11	0.111		0.111	0.112	0.11	0.111		0.114	0.114	0.111	0.113		0.114	0.113	0.113	0.113333		0.114	0.115	0.111	0.113333		0.114	0.113	0.112	0.113		0.115	0.116	0.116	0.115667		0.11	0.112	0.111	0.111
00:07:15	0.1	0.102	0.101	0.101		0.105	0.108	0.108	0.107		0.112	0.11	0.11	0.110667		0.111	0.112	0.11	0.111		0.113	0.114	0.111	0.112667		0.114	0.113	0.113	0.113333		0.114	0.115	0.111	0.113333		0.114	0.112	0.112	0.112667		0.115	0.116	0.115	0.115333		0.11	0.112	0.111	0.111
00:07:51	0.101	0.102	0.101	0.101333		0.105	0.108	0.108	0.107		0.113	0.11	0.11	0.111		0.111	0.112	0.11	0.111		0.113	0.114	0.111	0.112667		0.114	0.113	0.113	0.113333		0.114	0.115	0.111	0.113333		0.114	0.112	0.112	0.112667		0.115	0.116	0.115	0.115333		0.11	0.112	0.111	0.111
00:08:27	0.1	0.102	0.101	0.101		0.105	0.108	0.108	0.107		0.113	0.11	0.11	0.111		0.111	0.112	0.11	0.111		0.113	0.114	0.111	0.112667		0.114	0.113	0.113	0.113333		0.114	0.114	0.111	0.113		0.114	0.112	0.112	0.112667		0.115	0.115	0.115	0.115		0.11	0.111	0.111	0.110667
00:09:03	0.1	0.102	0.101	0.101		0.105	0.108	0.108	0.107		0.112	0.11	0.11	0.110667		0.111	0.112	0.11	0.111		0.113	0.114	0.111	0.112667		0.114	0.113	0.113	0.113333		0.114	0.114	0.111	0.113		0.114	0.112	0.112	0.112667		0.114	0.115	0.115	0.114667		0.11	0.111	0.111	0.110667
00:09:39	0.101	0.102	0.101	0.101333		0.105	0.108	0.108	0.107		0.112	0.11	0.11	0.110667		0.111	0.112	0.11	0.111		0.113	0.114	0.111	0.112667		0.114	0.113	0.113	0.113333		0.114	0.114	0.111	0.113		0.114	0.112	0.112	0.112667		0.114	0.115	0.115	0.114667		0.11	0.111	0.111	0.110667
00:10:15	0.1	0.101	0.101	0.100667		0.105	0.108	0.108	0.107		0.113	0.11	0.11	0.111		0.111	0.112	0.11	0.111		0.113	0.114	0.111	0.112667		0.114	0.113	0.113	0.113333		0.114	0.114	0.111	0.113		0.114	0.112	0.112	0.112667		0.114	0.115	0.115	0.114667		0.11	0.111	0.111	0.110667
00:10:51	0.1	0.102	0.101	0.101		0.105	0.108	0.108	0.107		0.112	0.11	0.11	0.110667		0.111	0.112	0.11	0.111		0.113	0.114	0.111	0.112667		0.114	0.113	0.113	0.113333		0.114	0.114	0.11	0.112667		0.114	0.112	0.112	0.112667		0.114	0.115	0.115	0.114667		0.11	0.111	0.111	0.110667
00:11:27	0.1	0.102	0.1	0.100667		0.105	0.108	0.108	0.107		0.112	0.11	0.11	0.110667		0.111	0.112	0.11	0.111		0.113	0.114	0.111	0.112667		0.114	0.113	0.113	0.113333		0.114	0.114	0.11	0.112667		0.114	0.112	0.112	0.112667		0.114	0.115	0.115	0.114667		0.11	0.111	0.111	0.110667
00:12:03	0.1	0.102	0.1	0.100667		0.105	0.108	0.108	0.107		0.113	0.11	0.11	0.111		0.111	0.112	0.11	0.111		0.113	0.114	0.111	0.112667		0.114	0.113	0.113	0.113333		0.114	0.114	0.11	0.112667		0.114	0.112	0.112	0.112667		0.114	0.115	0.115	0.114667		0.11	0.111	0.111	0.110667
00:12:39	0.1	0.101	0.1	0.100333		0.105	0.108	0.108	0.107		0.113	0.109	0.11	0.110667		0.111	0.112	0.11	0.111		0.113	0.114	0.111	0.112667		0.114	0.113	0.113	0.113333		0.114	0.114	0.11	0.112667		0.114	0.112	0.112	0.112667		0.114	0.114	0.115	0.114333		0.11	0.111	0.111	0.110667
00:13:15	0.1	0.101	0.1	0.100333		0.105	0.108	0.107	0.106667		0.112	0.109	0.11	0.110333		0.111	0.111	0.11	0.110667		0.113	0.114	0.111	0.112667		0.114	0.113	0.113	0.113333		0.114	0.114	0.11	0.112667		0.114	0.112	0.112	0.112667		0.114	0.114	0.114	0.114		0.11	0.111	0.111	0.110667
00:13:51	0.1	0.101	0.1	0.100333		0.105	0.108	0.107	0.106667		0.113	0.109	0.11	0.110667		0.111	0.111	0.11	0.110667		0.113	0.114	0.111	0.112667		0.115	0.112	0.113	0.113333		0.113	0.114	0.11	0.112333		0.114	0.112	0.112	0.112667		0.114	0.114	0.114	0.114		0.11	0.111	0.111	0.110667
00:14:27	0.1	0.101	0.1	0.100333		0.105	0.108	0.107	0.106667		0.113	0.109	0.11	0.110667		0.111	0.111	0.11	0.110667		0.113	0.114	0.111	0.112667		0.114	0.112	0.113	0.113		0.113	0.114	0.11	0.112333		0.114	0.112	0.112	0.112667		0.114	0.114	0.114	0.114		0.109	0.111	0.111	0.110333
00:15:03	0.1	0.101	0.1	0.100333		0.105	0.108	0.107	0.106667		0.113	0.11	0.11	0.111		0.111	0.111	0.11	0.110667		0.113	0.114	0.111	0.112667		0.114	0.113	0.113	0.113333		0.114	0.114	0.11	0.112667		0.114	0.112	0.112	0.112667		0.114	0.114	0.114	0.114		0.11	0.111	0.111	0.110667
00:15:39	0.1	0.101	0.1	0.100333		0.105	0.108	0.107	0.106667		0.113	0.11	0.11	0.111		0.111	0.111	0.11	0.110667		0.113	0.113	0.111	0.112333		0.115	0.113	0.113	0.113667		0.113	0.114	0.11	0.112333		0.114	0.112	0.112	0.112667		0.114	0.114	0.114	0.114		0.11	0.111	0.111	0.110667
00:16:15	0.1	0.101	0.1	0.100333		0.105	0.108	0.107	0.106667		0.113	0.109	0.11	0.110667		0.111	0.111	0.11	0.110667		0.113	0.113	0.111	0.112333		0.115	0.112	0.113	0.113333		0.113	0.114	0.11	0.112333		0.114	0.112	0.112	0.112667		0.114	0.114	0.114	0.114		0.11	0.111	0.111	0.110667
00:16:51	0.1	0.101	0.1	0.100333		0.105	0.108	0.107	0.106667		0.113	0.109	0.11	0.110667		0.111	0.111	0.11	0.110667		0.113	0.113	0.111	0.112333		0.115	0.112	0.113	0.113333		0.113	0.113	0.11	0.112		0.114	0.112	0.112	0.112667		0.114	0.114	0.114	0.114		0.11	0.111	0.111	0.110667
00:17:27	0.1	0.101	0.1	0.100333		0.105	0.108	0.107	0.106667		0.113	0.109	0.11	0.110667		0.111	0.111	0.11	0.110667		0.113	0.113	0.111	0.112333		0.115	0.112	0.113	0.113333		0.113	0.113	0.11	0.112		0.114	0.112	0.112	0.112667		0.113	0.114	0.114	0.113667		0.11	0.111	0.111	0.110667
00:18:03	0.1	0.101	0.1	0.100333		0.105	0.108	0.107	0.106667		0.113	0.109	0.11	0.110667		0.111	0.111	0.109	0.110333		0.113	0.113	0.111	0.112333		0.114	0.112	0.113	0.113		0.113	0.113	0.11	0.112		0.114	0.112	0.112	0.112667		0.113	0.114	0.114	0.113667		0.11	0.111	0.111	0.110667
00:18:39	0.1	0.101	0.1	0.100333		0.105	0.108	0.107	0.106667		0.113	0.109	0.11	0.110667		0.111	0.111	0.109	0.110333		0.113	0.113	0.111	0.112333		0.115	0.112	0.113	0.113333		0.113	0.113	0.11	0.112		0.114	0.112	0.112	0.112667		0.113	0.114	0.114	0.113667		0.11	0.111	0.111	0.110667
00:19:15	0.1	0.101	0.1	0.100333		0.105	0.108	0.107	0.106667		0.113	0.11	0.11	0.111		0.111	0.111	0.11	0.110667		0.113	0.113	0.111	0.112333		0.115	0.112	0.113	0.113333		0.113	0.113	0.11	0.112		0.114	0.112	0.112	0.112667		0.113	0.114	0.114	0.113667		0.11	0.111	0.111	0.110667
00:19:51	0.1	0.101	0.1	0.100333		0.105	0.108	0.107	0.106667		0.113	0.109	0.11	0.110667		0.111	0.111	0.109	0.110333		0.113	0.113	0.111	0.112333		0.114	0.112	0.113	0.113		0.113	0.113	0.11	0.112		0.114	0.112	0.112	0.112667		0.113	0.114	0.113	0.113333		0.109	0.111	0.11	0.11
00:20:27	0.1	0.101	0.1	0.100333		0.105	0.108	0.107	0.106667		0.113	0.109	0.11	0.110667		0.111	0.111	0.109	0.110333		0.113	0.113	0.111	0.112333		0.115	0.112	0.112	0.113		0.113	0.113	0.11	0.112		0.113	0.112	0.112	0.112333		0.113	0.114	0.114	0.113667		0.11	0.111	0.11	0.110333
00:21:03	0.1	0.101	0.1	0.100333		0.105	0.108	0.107	0.106667		0.113	0.11	0.11	0.111		0.111	0.111	0.11	0.110667		0.113	0.113	0.111	0.112333		0.115	0.112	0.112	0.113		0.113	0.113	0.11	0.112		0.114	0.112	0.112	0.112667		0.113	0.114	0.113	0.113333		0.109	0.111	0.11	0.11
00:21:39	0.1	0.101	0.1	0.100333		0.105	0.107	0.107	0.106333		0.113	0.109	0.11	0.110667		0.111	0.111	0.109	0.110333		0.112	0.113	0.11	0.111667		0.114	0.112	0.112	0.112667		0.113	0.113	0.11	0.112		0.114	0.112	0.112	0.112667		0.113	0.114	0.113	0.113333		0.11	0.111	0.11	0.110333
00:22:15	0.1	0.101	0.1	0.100333		0.105	0.108	0.107	0.106667		0.113	0.109	0.11	0.110667		0.111	0.111	0.109	0.110333		0.113	0.113	0.111	0.112333		0.115	0.112	0.112	0.113		0.113	0.113	0.11	0.112		0.114	0.112	0.112	0.112667		0.113	0.114	0.113	0.113333		0.11	0.111	0.11	0.110333
00:22:51	0.1	0.101	0.1	0.100333		0.105	0.108	0.107	0.106667		0.113	0.109	0.11	0.110667		0.111	0.111	0.11	0.110667		0.113	0.113	0.111	0.112333		0.115	0.112	0.112	0.113		0.113	0.113	0.11	0.112		0.114	0.112	0.112	0.112667		0.114	0.114	0.113	0.113667		0.109	0.111	0.111	0.110333
00:23:27	0.1	0.101	0.1	0.100333		0.105	0.108	0.107	0.106667		0.113	0.11	0.11	0.111		0.111	0.111	0.11	0.110667		0.113	0.113	0.111	0.112333		0.115	0.112	0.112	0.113		0.113	0.113	0.11	0.112		0.114	0.112	0.112	0.112667		0.114	0.114	0.114	0.114		0.11	0.111	0.11	0.110333
00:24:03	0.1	0.101	0.1	0.100333		0.105	0.107	0.107	0.106333		0.113	0.11	0.11	0.111		0.111	0.111	0.109	0.110333		0.113	0.113	0.111	0.112333		0.115	0.112	0.112	0.113		0.113	0.113	0.11	0.112		0.113	0.112	0.112	0.112333		0.114	0.114	0.113	0.113667		0.11	0.111	0.11	0.110333
00:24:39	0.1	0.101	0.1	0.100333		0.105	0.107	0.107	0.106333		0.113	0.109	0.11	0.110667		0.111	0.111	0.109	0.110333		0.113	0.113	0.111	0.112333		0.115	0.112	0.112	0.113		0.113	0.113	0.11	0.112		0.114	0.112	0.112	0.112667		0.114	0.114	0.113	0.113667		0.11	0.111	0.11	0.110333
00:25:15	0.101	0.101	0.1	0.100667		0.105	0.108	0.107	0.106667		0.113	0.109	0.11	0.110667		0.111	0.111	0.109	0.110333		0.113	0.113	0.111	0.112333		0.115	0.112	0.112	0.113		0.113	0.113	0.11	0.112		0.113	0.112	0.112	0.112333		0.114	0.114	0.113	0.113667		0.109	0.111	0.11	0.11
00:25:51	0.101	0.102	0.101	0.101333		0.105	0.108	0.107	0.106667		0.113	0.11	0.11	0.111		0.111	0.111	0.11	0.110667		0.113	0.113	0.111	0.112333		0.115	0.112	0.112	0.113		0.113	0.113	0.11	0.112		0.114	0.112	0.112	0.112667		0.114	0.114	0.114	0.114		0.11	0.111	0.111	0.110667
00:26:27	0.101	0.102	0.1	0.101		0.105	0.108	0.107	0.106667		0.113	0.109	0.11	0.110667		0.111	0.111	0.109	0.110333		0.113	0.113	0.111	0.112333		0.116	0.112	0.112	0.113333		0.113	0.113	0.11	0.112		0.113	0.112	0.112	0.112333		0.114	0.114	0.113	0.113667		0.109	0.111	0.11	0.11
00:27:03	0.101	0.102	0.1	0.101		0.105	0.107	0.107	0.106333		0.113	0.109	0.11	0.110667		0.111	0.111	0.109	0.110333		0.113	0.113	0.11	0.112		0.116	0.112	0.112	0.113333		0.113	0.113	0.109	0.111667		0.113	0.112	0.112	0.112333		0.114	0.114	0.113	0.113667		0.109	0.111	0.11	0.11
00:27:39	0.101	0.102	0.101	0.101333		0.105	0.108	0.107	0.106667		0.113	0.11	0.11	0.111		0.111	0.111	0.109	0.110333		0.113	0.113	0.11	0.112		0.116	0.112	0.112	0.113333		0.113	0.113	0.11	0.112		0.114	0.112	0.112	0.112667		0.114	0.114	0.114	0.114		0.11	0.111	0.11	0.110333
00:28:15	0.102	0.102	0.101	0.101667		0.105	0.108	0.107	0.106667		0.113	0.11	0.11	0.111		0.111	0.111	0.109	0.110333		0.113	0.113	0.11	0.112		0.116	0.112	0.112	0.113333		0.113	0.113	0.11	0.112		0.114	0.112	0.112	0.112667		0.115	0.114	0.114	0.114333		0.11	0.111	0.11	0.110333
00:28:51	0.102	0.102	0.101	0.101667		0.105	0.108	0.107	0.106667		0.114	0.11	0.11	0.111333		0.111	0.111	0.11	0.110667		0.113	0.113	0.111	0.112333		0.116	0.112	0.112	0.113333		0.113	0.113	0.11	0.112		0.114	0.112	0.112	0.112667		0.115	0.114	0.114	0.114333		0.109	0.111	0.11	0.11
00:29:27	0.102	0.102	0.101	0.101667		0.105	0.108	0.107	0.106667		0.114	0.11	0.11	0.111333		0.111	0.111	0.109	0.110333		0.113	0.113	0.11	0.112		0.116	0.112	0.112	0.113333		0.113	0.113	0.11	0.112		0.114	0.112	0.112	0.112667		0.115	0.114	0.114	0.114333		0.11	0.111	0.11	0.110333
00:30:03	0.103	0.102	0.101	0.102		0.105	0.108	0.107	0.106667		0.114	0.11	0.11	0.111333		0.111	0.111	0.109	0.110333		0.113	0.113	0.11	0.112		0.116	0.112	0.112	0.113333		0.113	0.113	0.11	0.112		0.114	0.112	0.112	0.112667		0.116	0.115	0.114	0.115		0.11	0.111	0.11	0.110333
00:30:39	0.103	0.103	0.102	0.102667		0.105	0.108	0.107	0.106667		0.114	0.11	0.11	0.111333		0.111	0.111	0.109	0.110333		0.113	0.113	0.11	0.112		0.116	0.112	0.112	0.113333		0.113	0.113	0.109	0.111667		0.114	0.112	0.112	0.112667		0.116	0.115	0.114	0.115		0.109	0.111	0.11	0.11
00:31:15	0.105	0.103	0.102	0.103333		0.105	0.108	0.107	0.106667		0.114	0.11	0.11	0.111333		0.111	0.111	0.109	0.110333		0.113	0.113	0.11	0.112		0.116	0.112	0.112	0.113333		0.113	0.113	0.11	0.112		0.114	0.112	0.112	0.112667		0.117	0.115	0.114	0.115333		0.11	0.111	0.11	0.110333
00:31:51	0.105	0.104	0.102	0.103667		0.105	0.108	0.107	0.106667		0.115	0.11	0.11	0.111667		0.111	0.111	0.109	0.110333		0.113	0.113	0.11	0.112		0.116	0.112	0.112	0.113333		0.113	0.113	0.11	0.112		0.114	0.112	0.112	0.112667		0.117	0.115	0.114	0.115333		0.109	0.111	0.11	0.11
00:32:27	0.106	0.104	0.103	0.104333		0.105	0.108	0.107	0.106667		0.115	0.11	0.11	0.111667		0.111	0.111	0.109	0.110333		0.113	0.113	0.11	0.112		0.116	0.112	0.112	0.113333		0.113	0.113	0.11	0.112		0.114	0.112	0.112	0.112667		0.118	0.115	0.115	0.116		0.109	0.111	0.11	0.11
00:33:03	0.108	0.105	0.104	0.105667		0.105	0.108	0.107	0.106667		0.116	0.11	0.111	0.112333		0.111	0.111	0.11	0.110667		0.113	0.113	0.111	0.112333		0.116	0.113	0.112	0.113667		0.114	0.113	0.11	0.112333		0.114	0.112	0.112	0.112667		0.119	0.116	0.115	0.116667		0.11	0.111	0.11	0.110333
00:33:39	0.109	0.106	0.105	0.106667		0.105	0.108	0.107	0.106667		0.116	0.111	0.111	0.112667		0.111	0.111	0.11	0.110667		0.113	0.113	0.111	0.112333		0.117	0.113	0.112	0.114		0.114	0.113	0.11	0.112333		0.114	0.112	0.112	0.112667		0.12	0.116	0.116	0.117333		0.11	0.111	0.11	0.110333
00:34:15	0.11	0.106	0.105	0.107		0.106	0.108	0.107	0.107		0.117	0.111	0.111	0.113		0.111	0.111	0.11	0.110667		0.113	0.113	0.111	0.112333		0.117	0.112	0.112	0.113667		0.114	0.113	0.11	0.112333		0.114	0.112	0.112	0.112667		0.12	0.117	0.116	0.117667		0.11	0.111	0.11	0.110333
00:34:51	0.111	0.107	0.106	0.108		0.106	0.108	0.108	0.107333		0.117	0.111	0.111	0.113		0.111	0.111	0.11	0.110667		0.113	0.113	0.111	0.112333		0.117	0.112	0.112	0.113667		0.114	0.113	0.11	0.112333		0.114	0.112	0.112	0.112667		0.122	0.117	0.117	0.118667		0.11	0.111	0.11	0.110333
00:35:27	0.112	0.108	0.107	0.109		0.106	0.108	0.108	0.107333		0.117	0.111	0.111	0.113		0.111	0.111	0.11	0.110667		0.113	0.113	0.111	0.112333		0.117	0.113	0.112	0.114		0.114	0.113	0.11	0.112333		0.114	0.112	0.112	0.112667		0.122	0.118	0.117	0.119		0.11	0.111	0.11	0.110333
00:36:03	0.114	0.109	0.108	0.110333		0.106	0.108	0.107	0.107		0.118	0.111	0.112	0.113667		0.111	0.111	0.11	0.110667		0.113	0.113	0.111	0.112333		0.117	0.113	0.112	0.114		0.114	0.113	0.11	0.112333		0.115	0.112	0.112	0.113		0.124	0.118	0.118	0.12		0.11	0.111	0.11	0.110333
00:36:39	0.115	0.11	0.109	0.111333		0.106	0.108	0.108	0.107333		0.119	0.112	0.112	0.114333		0.111	0.111	0.11	0.110667		0.113	0.113	0.111	0.112333		0.117	0.113	0.113	0.114333		0.114	0.113	0.11	0.112333		0.115	0.113	0.112	0.113333		0.125	0.119	0.119	0.121		0.11	0.111	0.111	0.110667
00:37:15	0.116	0.111	0.11	0.112333		0.106	0.108	0.108	0.107333		0.12	0.112	0.112	0.114667		0.111	0.111	0.11	0.110667		0.113	0.113	0.111	0.112333		0.117	0.113	0.113	0.114333		0.114	0.113	0.11	0.112333		0.115	0.113	0.112	0.113333		0.126	0.12	0.119	0.121667		0.11	0.111	0.111	0.110667
00:37:51	0.117	0.112	0.112	0.113667		0.106	0.108	0.108	0.107333		0.121	0.112	0.113	0.115333		0.111	0.111	0.11	0.110667		0.113	0.113	0.111	0.112333		0.117	0.113	0.113	0.114333		0.114	0.113	0.11	0.112333		0.115	0.113	0.113	0.113667		0.127	0.121	0.12	0.122667		0.11	0.111	0.111	0.110667
00:38:27	0.119	0.114	0.113	0.115333		0.106	0.108	0.108	0.107333		0.122	0.113	0.113	0.116		0.111	0.111	0.11	0.110667		0.114	0.114	0.111	0.113		0.118	0.113	0.113	0.114667		0.114	0.114	0.11	0.112667		0.116	0.113	0.113	0.114		0.128	0.122	0.121	0.123667		0.11	0.112	0.111	0.111
00:39:03	0.12	0.115	0.114	0.116333		0.106	0.108	0.108	0.107333		0.123	0.113	0.114	0.116667		0.111	0.111	0.11	0.110667		0.114	0.113	0.111	0.112667		0.118	0.113	0.113	0.114667		0.114	0.114	0.11	0.112667		0.116	0.113	0.113	0.114		0.129	0.123	0.122	0.124667		0.11	0.111	0.111	0.110667
00:39:39	0.121	0.116	0.115	0.117333		0.106	0.108	0.108	0.107333		0.124	0.114	0.114	0.117333		0.111	0.111	0.11	0.110667		0.113	0.113	0.111	0.112333		0.118	0.113	0.113	0.114667		0.114	0.114	0.11	0.112667		0.116	0.113	0.113	0.114		0.13	0.123	0.123	0.125333		0.11	0.111	0.111	0.110667
00:40:15	0.122	0.117	0.117	0.118667		0.107	0.108	0.108	0.107667		0.125	0.114	0.114	0.117667		0.111	0.111	0.111	0.111		0.114	0.114	0.111	0.113		0.118	0.113	0.113	0.114667		0.114	0.114	0.11	0.112667		0.117	0.113	0.113	0.114333		0.131	0.124	0.124	0.126333		0.11	0.111	0.111	0.110667
00:40:51	0.123	0.118	0.118	0.119667		0.107	0.109	0.108	0.108		0.126	0.115	0.115	0.118667		0.111	0.112	0.111	0.111333		0.114	0.114	0.111	0.113		0.119	0.114	0.113	0.115333		0.115	0.114	0.111	0.113333		0.117	0.114	0.114	0.115		0.133	0.125	0.125	0.127667		0.11	0.112	0.111	0.111
00:41:27	0.124	0.119	0.119	0.120667		0.107	0.109	0.108	0.108		0.127	0.115	0.116	0.119333		0.111	0.112	0.111	0.111333		0.114	0.114	0.112	0.113333		0.119	0.114	0.114	0.115667		0.115	0.114	0.111	0.113333		0.117	0.114	0.114	0.115		0.134	0.126	0.126	0.128667		0.11	0.112	0.111	0.111
00:42:03	0.125	0.12	0.12	0.121667		0.107	0.109	0.108	0.108		0.128	0.116	0.116	0.12		0.111	0.111	0.111	0.111		0.114	0.114	0.112	0.113333		0.119	0.114	0.114	0.115667		0.115	0.114	0.111	0.113333		0.118	0.114	0.114	0.115333		0.135	0.127	0.127	0.129667		0.11	0.112	0.111	0.111
00:42:39	0.126	0.121	0.121	0.122667		0.107	0.109	0.109	0.108333		0.13	0.117	0.117	0.121333		0.111	0.112	0.111	0.111333		0.114	0.114	0.112	0.113333		0.12	0.114	0.114	0.116		0.115	0.114	0.111	0.113333		0.118	0.115	0.115	0.116		0.136	0.128	0.128	0.130667		0.11	0.112	0.111	0.111
00:43:15	0.126	0.122	0.122	0.123333		0.108	0.109	0.109	0.108667		0.131	0.117	0.118	0.122		0.111	0.112	0.111	0.111333		0.114	0.114	0.112	0.113333		0.12	0.114	0.114	0.116		0.115	0.114	0.111	0.113333		0.119	0.115	0.115	0.116333		0.136	0.129	0.129	0.131333		0.11	0.112	0.111	0.111
00:43:51	0.127	0.123	0.123	0.124333		0.108	0.109	0.109	0.108667		0.132	0.118	0.118	0.122667		0.111	0.112	0.112	0.111667		0.115	0.114	0.112	0.113667		0.12	0.115	0.115	0.116667		0.115	0.114	0.111	0.113333		0.119	0.115	0.115	0.116333		0.137	0.13	0.13	0.132333		0.111	0.112	0.111	0.111333
00:44:27	0.128	0.124	0.124	0.125333		0.108	0.109	0.109	0.108667		0.133	0.119	0.119	0.123667		0.111	0.112	0.112	0.111667		0.114	0.114	0.112	0.113333		0.12	0.115	0.115	0.116667		0.115	0.114	0.111	0.113333		0.12	0.115	0.116	0.117		0.138	0.131	0.131	0.133333		0.111	0.112	0.111	0.111333
00:45:03	0.128	0.125	0.125	0.126		0.108	0.109	0.109	0.108667		0.134	0.119	0.12	0.124333		0.111	0.112	0.112	0.111667		0.115	0.114	0.112	0.113667		0.121	0.115	0.115	0.117		0.116	0.114	0.111	0.113667		0.12	0.116	0.116	0.117333		0.139	0.132	0.132	0.134333		0.111	0.112	0.111	0.111333
00:45:39	0.129	0.126	0.126	0.127		0.108	0.109	0.109	0.108667		0.134	0.12	0.121	0.125		0.111	0.112	0.112	0.111667		0.115	0.114	0.112	0.113667		0.121	0.115	0.115	0.117		0.116	0.114	0.111	0.113667		0.121	0.116	0.117	0.118		0.139	0.133	0.133	0.135		0.111	0.112	0.111	0.111333
00:46:15	0.13	0.127	0.127	0.128		0.109	0.11	0.109	0.109333		0.136	0.121	0.122	0.126333		0.111	0.112	0.113	0.112		0.115	0.115	0.113	0.114333		0.121	0.115	0.115	0.117		0.116	0.115	0.112	0.114333		0.122	0.117	0.117	0.118667		0.14	0.134	0.134	0.136		0.111	0.112	0.111	0.111333
00:46:51	0.13	0.127	0.127	0.128		0.109	0.109	0.109	0.109		0.136	0.122	0.122	0.126667		0.111	0.112	0.113	0.112		0.115	0.114	0.113	0.114		0.121	0.115	0.115	0.117		0.116	0.115	0.111	0.114		0.122	0.117	0.117	0.118667		0.14	0.134	0.135	0.136333		0.111	0.112	0.111	0.111333
00:47:27	0.131	0.128	0.128	0.129		0.109	0.11	0.109	0.109333		0.137	0.123	0.123	0.127667		0.111	0.112	0.113	0.112		0.115	0.115	0.113	0.114333		0.122	0.115	0.116	0.117667		0.116	0.115	0.112	0.114333		0.123	0.117	0.118	0.119333		0.141	0.135	0.136	0.137333		0.111	0.112	0.111	0.111333
00:48:03	0.131	0.128	0.129	0.129333		0.109	0.11	0.11	0.109667		0.138	0.124	0.124	0.128667		0.111	0.112	0.114	0.112333		0.115	0.115	0.113	0.114333		0.122	0.116	0.116	0.118		0.116	0.115	0.112	0.114333		0.123	0.118	0.118	0.119667		0.141	0.136	0.136	0.137667		0.111	0.112	0.112	0.111667
00:48:39	0.131	0.129	0.129	0.129667		0.109	0.11	0.11	0.109667		0.139	0.124	0.125	0.129333		0.111	0.112	0.114	0.112333		0.116	0.115	0.113	0.114667		0.122	0.116	0.116	0.118		0.116	0.115	0.112	0.114333		0.124	0.118	0.119	0.120333		0.142	0.137	0.137	0.138667		0.111	0.112	0.112	0.111667
00:49:15	0.132	0.129	0.13	0.130333		0.11	0.11	0.11	0.11		0.14	0.125	0.126	0.130333		0.111	0.112	0.114	0.112333		0.116	0.115	0.114	0.115		0.123	0.116	0.117	0.118667		0.117	0.115	0.112	0.114667		0.125	0.118	0.12	0.121		0.142	0.137	0.138	0.139		0.111	0.112	0.112	0.111667
00:49:51	0.132	0.13	0.131	0.131		0.11	0.11	0.11	0.11		0.14	0.126	0.127	0.131		0.111	0.112	0.115	0.112667		0.116	0.115	0.114	0.115		0.123	0.116	0.117	0.118667		0.117	0.115	0.112	0.114667		0.125	0.119	0.12	0.121333		0.143	0.138	0.138	0.139667		0.111	0.113	0.112	0.112
00:50:27	0.133	0.13	0.131	0.131333		0.11	0.11	0.11	0.11		0.141	0.127	0.128	0.132		0.112	0.112	0.115	0.113		0.116	0.115	0.114	0.115		0.124	0.117	0.117	0.119333		0.117	0.115	0.112	0.114667		0.126	0.12	0.121	0.122333		0.143	0.139	0.139	0.140333		0.111	0.113	0.112	0.112
00:51:03	0.133	0.131	0.132	0.132		0.11	0.111	0.111	0.110667		0.141	0.127	0.128	0.132		0.111	0.112	0.116	0.113		0.116	0.116	0.114	0.115333		0.124	0.117	0.117	0.119333		0.117	0.116	0.112	0.115		0.127	0.12	0.122	0.123		0.143	0.139	0.14	0.140667		0.111	0.113	0.112	0.112
00:51:39	0.134	0.131	0.132	0.132333		0.11	0.111	0.111	0.110667		0.142	0.128	0.129	0.133		0.111	0.112	0.116	0.113		0.117	0.116	0.114	0.115667		0.124	0.117	0.118	0.119667		0.117	0.116	0.112	0.115		0.127	0.121	0.122	0.123333		0.143	0.14	0.14	0.141		0.111	0.113	0.112	0.112
00:52:15	0.134	0.132	0.132	0.132667		0.111	0.111	0.111	0.111		0.142	0.129	0.13	0.133667		0.112	0.112	0.116	0.113333		0.117	0.116	0.114	0.115667		0.125	0.117	0.118	0.12		0.117	0.116	0.113	0.115333		0.128	0.121	0.123	0.124		0.144	0.14	0.14	0.141333		0.111	0.113	0.112	0.112
00:52:51	0.134	0.132	0.133	0.133		0.111	0.111	0.111	0.111		0.143	0.129	0.131	0.134333		0.112	0.113	0.117	0.114		0.117	0.116	0.115	0.116		0.125	0.118	0.118	0.120333		0.117	0.116	0.113	0.115333		0.129	0.122	0.124	0.125		0.144	0.141	0.141	0.142		0.112	0.113	0.112	0.112333
00:53:27	0.134	0.132	0.133	0.133		0.111	0.111	0.111	0.111		0.143	0.13	0.131	0.134667		0.112	0.113	0.117	0.114		0.117	0.116	0.115	0.116		0.126	0.118	0.118	0.120667		0.117	0.116	0.113	0.115333		0.129	0.122	0.124	0.125		0.144	0.141	0.141	0.142		0.112	0.113	0.112	0.112333
00:54:03	0.135	0.133	0.134	0.134		0.111	0.112	0.112	0.111667		0.144	0.131	0.132	0.135667		0.112	0.113	0.118	0.114333		0.117	0.117	0.115	0.116333		0.126	0.118	0.119	0.121		0.118	0.116	0.113	0.115667		0.13	0.123	0.125	0.126		0.144	0.142	0.142	0.142667		0.112	0.113	0.113	0.112667
00:54:39	0.135	0.133	0.134	0.134		0.112	0.112	0.112	0.112		0.144	0.131	0.133	0.136		0.112	0.113	0.118	0.114333		0.117	0.117	0.116	0.116667		0.126	0.118	0.119	0.121		0.118	0.116	0.113	0.115667		0.131	0.123	0.126	0.126667		0.144	0.142	0.142	0.142667		0.112	0.113	0.113	0.112667
00:55:15	0.135	0.133	0.134	0.134		0.112	0.112	0.112	0.112		0.145	0.132	0.133	0.136667		0.112	0.113	0.118	0.114333		0.117	0.117	0.116	0.116667		0.127	0.119	0.119	0.121667		0.118	0.116	0.113	0.115667		0.131	0.124	0.126	0.127		0.144	0.142	0.142	0.142667		0.112	0.113	0.113	0.112667
00:55:51	0.135	0.134	0.135	0.134667		0.112	0.112	0.112	0.112		0.145	0.132	0.134	0.137		0.112	0.113	0.119	0.114667		0.118	0.117	0.116	0.117		0.127	0.119	0.12	0.122		0.118	0.117	0.113	0.116		0.132	0.125	0.127	0.128		0.144	0.143	0.143	0.143333		0.112	0.113	0.113	0.112667
00:56:27	0.135	0.134	0.135	0.134667		0.112	0.112	0.113	0.112333		0.145	0.133	0.134	0.137333		0.112	0.113	0.119	0.114667		0.118	0.117	0.116	0.117		0.127	0.119	0.12	0.122		0.118	0.117	0.114	0.116333		0.132	0.125	0.128	0.128333		0.145	0.143	0.143	0.143667		0.112	0.114	0.113	0.113
00:57:03	0.135	0.134	0.135	0.134667		0.112	0.112	0.113	0.112333		0.145	0.133	0.135	0.137667		0.112	0.113	0.12	0.115		0.118	0.117	0.116	0.117		0.128	0.119	0.12	0.122333		0.118	0.117	0.114	0.116333		0.133	0.126	0.128	0.129		0.145	0.143	0.143	0.143667		0.112	0.114	0.113	0.113
00:57:39	0.136	0.134	0.136	0.135333		0.113	0.113	0.113	0.113		0.146	0.134	0.136	0.138667		0.112	0.113	0.12	0.115		0.118	0.117	0.117	0.117333		0.128	0.12	0.12	0.122667		0.119	0.117	0.114	0.116667		0.133	0.126	0.129	0.129333		0.145	0.143	0.143	0.143667		0.113	0.114	0.113	0.113333
00:58:15	0.136	0.134	0.136	0.135333		0.113	0.113	0.113	0.113		0.146	0.134	0.136	0.138667		0.112	0.113	0.121	0.115333		0.118	0.117	0.117	0.117333		0.128	0.12	0.121	0.123		0.119	0.117	0.114	0.116667		0.134	0.127	0.13	0.130333		0.145	0.144	0.143	0.144		0.113	0.114	0.113	0.113333
00:58:51	0.136	0.134	0.136	0.135333		0.113	0.113	0.113	0.113		0.146	0.135	0.136	0.139		0.112	0.113	0.121	0.115333		0.118	0.117	0.117	0.117333		0.129	0.12	0.121	0.123333		0.119	0.117	0.114	0.116667		0.134	0.127	0.13	0.130333		0.145	0.144	0.144	0.144333		0.113	0.114	0.113	0.113333
00:59:27	0.136	0.135	0.136	0.135667		0.113	0.113	0.114	0.113333		0.147	0.135	0.137	0.139667		0.112	0.114	0.122	0.116		0.118	0.118	0.117	0.117667		0.129	0.121	0.121	0.123667		0.119	0.117	0.114	0.116667		0.135	0.128	0.131	0.131333		0.145	0.144	0.144	0.144333		0.113	0.114	0.113	0.113333
01:00:03	0.136	0.135	0.136	0.135667		0.114	0.113	0.114	0.113667		0.147	0.136	0.137	0.14		0.112	0.114	0.122	0.116		0.119	0.118	0.117	0.118		0.129	0.121	0.122	0.124		0.119	0.117	0.115	0.117		0.136	0.129	0.131	0.132		0.145	0.144	0.144	0.144333		0.113	0.114	0.114	0.113667
01:00:39	0.136	0.135	0.136	0.135667		0.114	0.113	0.114	0.113667		0.147	0.136	0.138	0.140333		0.112	0.114	0.122	0.116		0.119	0.118	0.118	0.118333		0.13	0.121	0.122	0.124333		0.119	0.117	0.114	0.116667		0.136	0.129	0.132	0.132333		0.145	0.144	0.144	0.144333		0.113	0.114	0.114	0.113667
01:01:15	0.136	0.135	0.137	0.136		0.114	0.114	0.114	0.114		0.147	0.136	0.138	0.140333		0.112	0.114	0.123	0.116333		0.119	0.118	0.118	0.118333		0.13	0.121	0.122	0.124333		0.12	0.117	0.115	0.117333		0.136	0.13	0.133	0.133		0.145	0.144	0.144	0.144333		0.113	0.114	0.114	0.113667
01:01:51	0.136	0.135	0.137	0.136		0.114	0.114	0.115	0.114333		0.148	0.137	0.139	0.141333		0.113	0.114	0.123	0.116667		0.12	0.119	0.118	0.119		0.13	0.122	0.122	0.124667		0.12	0.118	0.115	0.117667		0.137	0.13	0.133	0.133333		0.145	0.145	0.145	0.145		0.113	0.115	0.114	0.114
01:02:27	0.136	0.135	0.137	0.136		0.115	0.114	0.115	0.114667		0.148	0.137	0.139	0.141333		0.112	0.114	0.124	0.116667		0.12	0.119	0.118	0.119		0.131	0.122	0.123	0.125333		0.12	0.118	0.115	0.117667		0.137	0.131	0.134	0.134		0.145	0.145	0.144	0.144667		0.113	0.115	0.114	0.114
01:03:03	0.136	0.136	0.137	0.136333		0.115	0.114	0.115	0.114667		0.148	0.137	0.139	0.141333		0.112	0.114	0.124	0.116667		0.12	0.119	0.119	0.119333		0.131	0.122	0.123	0.125333		0.12	0.118	0.115	0.117667		0.138	0.131	0.134	0.134333		0.145	0.145	0.145	0.145		0.113	0.115	0.114	0.114
01:03:39	0.136	0.136	0.137	0.136333		0.115	0.114	0.116	0.115		0.148	0.138	0.14	0.142		0.113	0.115	0.125	0.117667		0.12	0.119	0.119	0.119333		0.131	0.122	0.123	0.125333		0.12	0.118	0.115	0.117667		0.138	0.132	0.135	0.135		0.145	0.145	0.145	0.145		0.114	0.115	0.115	0.114667
01:04:15	0.136	0.135	0.137	0.136		0.115	0.115	0.116	0.115333		0.148	0.138	0.14	0.142		0.113	0.115	0.125	0.117667		0.12	0.119	0.119	0.119333		0.131	0.123	0.123	0.125667		0.12	0.118	0.116	0.118		0.139	0.132	0.135	0.135333		0.145	0.145	0.145	0.145		0.114	0.115	0.115	0.114667
01:04:51	0.136	0.136	0.137	0.136333		0.115	0.115	0.116	0.115333		0.148	0.138	0.14	0.142		0.113	0.115	0.125	0.117667		0.12	0.12	0.12	0.12		0.132	0.123	0.124	0.126333		0.12	0.118	0.116	0.118		0.139	0.133	0.136	0.136		0.145	0.145	0.145	0.145		0.114	0.115	0.115	0.114667
01:05:27	0.136	0.136	0.137	0.136333		0.116	0.115	0.116	0.115667		0.148	0.138	0.14	0.142		0.113	0.115	0.126	0.118		0.12	0.12	0.12	0.12		0.132	0.123	0.124	0.126333		0.121	0.118	0.116	0.118333		0.139	0.133	0.136	0.136		0.145	0.145	0.145	0.145		0.114	0.115	0.115	0.114667
01:06:03	0.136	0.136	0.137	0.136333		0.116	0.115	0.116	0.115667		0.149	0.138	0.14	0.142333		0.113	0.115	0.126	0.118		0.121	0.12	0.12	0.120333		0.132	0.123	0.124	0.126333		0.12	0.119	0.116	0.118333		0.14	0.133	0.137	0.136667		0.145	0.145	0.145	0.145		0.114	0.115	0.115	0.114667
01:06:39	0.136	0.136	0.138	0.136667		0.116	0.115	0.116	0.115667		0.149	0.139	0.141	0.143		0.113	0.115	0.127	0.118333		0.121	0.12	0.12	0.120333		0.133	0.124	0.125	0.127333		0.121	0.119	0.116	0.118667		0.14	0.134	0.137	0.137		0.145	0.145	0.145	0.145		0.114	0.115	0.115	0.114667
01:07:15	0.136	0.135	0.137	0.136		0.116	0.115	0.117	0.116		0.149	0.139	0.141	0.143		0.113	0.115	0.127	0.118333		0.121	0.12	0.12	0.120333		0.133	0.124	0.125	0.127333		0.121	0.119	0.116	0.118667		0.14	0.134	0.138	0.137333		0.145	0.145	0.145	0.145		0.114	0.115	0.115	0.114667
01:07:51	0.136	0.136	0.138	0.136667		0.116	0.116	0.117	0.116333		0.149	0.139	0.141	0.143		0.113	0.116	0.127	0.118667		0.121	0.12	0.121	0.120667		0.133	0.124	0.125	0.127333		0.121	0.119	0.116	0.118667		0.14	0.135	0.138	0.137667		0.145	0.146	0.145	0.145333	0.00057735	0.114	0.116	0.115	0.115
01:08:27	0.136	0.136	0.138	0.136667		0.117	0.116	0.117	0.116667		0.149	0.139	0.141	0.143		0.113	0.116	0.128	0.119		0.121	0.121	0.121	0.121		0.133	0.124	0.125	0.127333		0.121	0.119	0.116	0.118667		0.141	0.135	0.139	0.138333		0.145	0.146	0.145	0.145333		0.115	0.116	0.115	0.115333
01:09:03	0.136	0.136	0.138	0.136667		0.117	0.116	0.117	0.116667		0.149	0.139	0.141	0.143		0.113	0.116	0.128	0.119		0.121	0.121	0.121	0.121		0.134	0.125	0.125	0.128		0.121	0.119	0.116	0.118667		0.141	0.136	0.139	0.138667		0.145	0.146	0.145	0.145333		0.114	0.116	0.116	0.115333
01:09:39	0.136	0.136	0.138	0.136667		0.117	0.116	0.117	0.116667		0.149	0.14	0.141	0.143333		0.113	0.116	0.128	0.119		0.121	0.121	0.121	0.121		0.134	0.125	0.126	0.128333		0.121	0.119	0.117	0.119		0.141	0.136	0.139	0.138667		0.145	0.146	0.145	0.145333		0.115	0.116	0.116	0.115667
01:10:15	0.136	0.136	0.138	0.136667		0.117	0.116	0.118	0.117		0.149	0.14	0.142	0.143667		0.114	0.116	0.129	0.119667		0.122	0.121	0.121	0.121333		0.134	0.125	0.126	0.128333		0.122	0.119	0.117	0.119333		0.142	0.136	0.14	0.139333		0.144	0.145	0.145	0.144667		0.115	0.116	0.116	0.115667
01:10:51	0.136	0.136	0.137	0.136333		0.117	0.116	0.118	0.117		0.149	0.14	0.142	0.143667		0.113	0.116	0.129	0.119333		0.122	0.121	0.122	0.121667		0.134	0.125	0.126	0.128333		0.121	0.119	0.117	0.119		0.142	0.136	0.14	0.139333		0.144	0.145	0.145	0.144667		0.115	0.116	0.116	0.115667
01:11:27	0.135	0.136	0.137	0.136		0.117	0.116	0.118	0.117		0.149	0.14	0.142	0.143667		0.113	0.116	0.129	0.119333		0.122	0.121	0.122	0.121667		0.134	0.125	0.126	0.128333		0.122	0.119	0.117	0.119333		0.142	0.137	0.14	0.139667		0.144	0.145	0.145	0.144667		0.115	0.116	0.116	0.115667
01:12:03	0.135	0.136	0.138	0.136333		0.117	0.117	0.119	0.117667		0.149	0.14	0.142	0.143667		0.114	0.117	0.129	0.12		0.122	0.121	0.122	0.121667		0.135	0.126	0.126	0.129		0.122	0.12	0.117	0.119667		0.142	0.137	0.141	0.14		0.144	0.145	0.145	0.144667		0.115	0.116	0.116	0.115667
01:12:39	0.136	0.136	0.138	0.136667		0.118	0.117	0.119	0.118		0.149	0.14	0.142	0.143667		0.114	0.117	0.13	0.120333		0.122	0.122	0.122	0.122		0.135	0.126	0.127	0.129333		0.122	0.12	0.117	0.119667		0.142	0.138	0.141	0.140333		0.144	0.146	0.145	0.145		0.115	0.117	0.117	0.116333
01:13:15	0.135	0.135	0.138	0.136		0.118	0.117	0.119	0.118		0.149	0.14	0.143	0.144		0.114	0.117	0.13	0.120333		0.123	0.122	0.122	0.122333		0.135	0.126	0.127	0.129333		0.122	0.12	0.117	0.119667		0.143	0.138	0.141	0.140667		0.144	0.145	0.145	0.144667		0.115	0.117	0.117	0.116333
01:13:51	0.136	0.136	0.138	0.136667		0.118	0.117	0.119	0.118		0.149	0.14	0.142	0.143667		0.114	0.117	0.13	0.120333		0.123	0.122	0.123	0.122667		0.135	0.126	0.127	0.129333		0.122	0.12	0.117	0.119667		0.143	0.138	0.142	0.141		0.144	0.146	0.145	0.145		0.115	0.117	0.117	0.116333
01:14:27	0.135	0.136	0.138	0.136333		0.118	0.118	0.119	0.118333		0.149	0.141	0.143	0.144333		0.114	0.117	0.131	0.120667		0.123	0.122	0.123	0.122667		0.136	0.127	0.128	0.130333		0.122	0.12	0.117	0.119667		0.143	0.138	0.142	0.141		0.144	0.146	0.145	0.145		0.116	0.117	0.117	0.116667
01:15:03	0.135	0.136	0.137	0.136		0.118	0.117	0.12	0.118333		0.149	0.141	0.143	0.144333		0.114	0.117	0.131	0.120667		0.123	0.122	0.123	0.122667		0.136	0.127	0.128	0.130333		0.122	0.12	0.118	0.12		0.143	0.139	0.142	0.141333		0.144	0.146	0.145	0.145		0.116	0.117	0.117	0.116667
01:15:39	0.135	0.136	0.137	0.136		0.119	0.118	0.12	0.119		0.149	0.141	0.143	0.144333		0.114	0.118	0.131	0.121		0.123	0.122	0.123	0.122667		0.136	0.127	0.128	0.130333		0.122	0.12	0.118	0.12		0.143	0.139	0.142	0.141333		0.144	0.145	0.145	0.144667		0.116	0.117	0.117	0.116667
01:16:15	0.135	0.136	0.138	0.136333		0.119	0.118	0.12	0.119		0.149	0.141	0.143	0.144333		0.114	0.118	0.131	0.121		0.123	0.123	0.123	0.123		0.136	0.127	0.128	0.130333		0.123	0.12	0.118	0.120333		0.143	0.139	0.142	0.141333		0.144	0.145	0.145	0.144667		0.116	0.117	0.117	0.116667
01:16:51	0.135	0.135	0.137	0.135667		0.119	0.118	0.12	0.119		0.149	0.141	0.143	0.144333		0.114	0.118	0.131	0.121		0.123	0.123	0.123	0.123		0.136	0.127	0.128	0.130333		0.123	0.121	0.118	0.120667		0.144	0.139	0.143	0.142		0.144	0.145	0.145	0.144667		0.116	0.117	0.117	0.116667
01:17:27	0.135	0.135	0.138	0.136		0.119	0.118	0.12	0.119		0.149	0.141	0.143	0.144333		0.115	0.118	0.132	0.121667		0.124	0.123	0.124	0.123667		0.137	0.128	0.128	0.131		0.123	0.121	0.118	0.120667		0.144	0.14	0.143	0.142333		0.144	0.145	0.145	0.144667		0.116	0.118	0.118	0.117333
01:18:03	0.135	0.135	0.138	0.136		0.119	0.118	0.12	0.119		0.149	0.141	0.143	0.144333		0.114	0.118	0.132	0.121333		0.124	0.123	0.124	0.123667		0.137	0.128	0.129	0.131333		0.123	0.121	0.118	0.120667		0.144	0.14	0.143	0.142333		0.143	0.145	0.145	0.144333		0.116	0.118	0.118	0.117333
01:18:39	0.134	0.135	0.137	0.135333		0.119	0.118	0.121	0.119333		0.149	0.141	0.143	0.144333		0.115	0.119	0.132	0.122		0.124	0.123	0.124	0.123667		0.137	0.128	0.129	0.131333		0.123	0.121	0.118	0.120667		0.144	0.14	0.143	0.142333		0.143	0.145	0.145	0.144333		0.116	0.118	0.118	0.117333
01:19:15	0.135	0.135	0.137	0.135667		0.12	0.119	0.121	0.12		0.149	0.141	0.143	0.144333		0.115	0.119	0.132	0.122		0.124	0.123	0.124	0.123667		0.137	0.128	0.129	0.131333		0.123	0.121	0.118	0.120667		0.144	0.14	0.144	0.142667		0.143	0.145	0.145	0.144333		0.116	0.118	0.118	0.117333
01:19:51	0.135	0.135	0.137	0.135667		0.12	0.119	0.121	0.12		0.149	0.141	0.144	0.144667	0.00404145	0.115	0.119	0.132	0.122		0.124	0.123	0.124	0.123667		0.137	0.128	0.129	0.131333		0.123	0.121	0.118	0.120667		0.144	0.14	0.144	0.142667		0.143	0.145	0.145	0.144333		0.116	0.118	0.118	0.117333
01:20:27	0.134	0.135	0.137	0.135333		0.12	0.119	0.121	0.12		0.149	0.141	0.143	0.144333		0.115	0.119	0.133	0.122333		0.124	0.124	0.124	0.124		0.137	0.128	0.129	0.131333		0.123	0.121	0.118	0.120667		0.144	0.141	0.144	0.143		0.143	0.145	0.145	0.144333		0.117	0.118	0.118	0.117667
01:21:03	0.134	0.135	0.137	0.135333		0.12	0.119	0.121	0.12		0.149	0.141	0.143	0.144333		0.115	0.119	0.133	0.122333		0.124	0.124	0.124	0.124		0.137	0.129	0.129	0.131667		0.123	0.121	0.118	0.120667		0.144	0.141	0.144	0.143		0.143	0.145	0.145	0.144333		0.117	0.118	0.118	0.117667
01:21:39	0.134	0.135	0.137	0.135333		0.12	0.119	0.121	0.12		0.149	0.141	0.144	0.144667		0.115	0.12	0.133	0.122667		0.124	0.124	0.125	0.124333		0.138	0.129	0.13	0.132333		0.124	0.121	0.119	0.121333		0.144	0.141	0.144	0.143		0.143	0.145	0.145	0.144333		0.117	0.118	0.118	0.117667
01:22:15	0.134	0.135	0.137	0.135333		0.12	0.12	0.122	0.120667		0.149	0.141	0.144	0.144667		0.115	0.12	0.133	0.122667		0.125	0.124	0.125	0.124667		0.138	0.129	0.13	0.132333		0.124	0.121	0.119	0.121333		0.145	0.141	0.145	0.143667		0.143	0.145	0.145	0.144333		0.117	0.118	0.119	0.118
01:22:51	0.134	0.134	0.136	0.134667		0.121	0.12	0.122	0.121		0.149	0.141	0.144	0.144667		0.115	0.12	0.133	0.122667		0.125	0.124	0.125	0.124667		0.138	0.129	0.13	0.132333		0.124	0.121	0.119	0.121333		0.145	0.141	0.145	0.143667		0.143	0.145	0.144	0.144		0.117	0.118	0.119	0.118
01:23:27	0.134	0.135	0.137	0.135333		0.121	0.119	0.122	0.120667		0.149	0.141	0.143	0.144333		0.115	0.12	0.133	0.122667		0.125	0.124	0.125	0.124667		0.138	0.129	0.13	0.132333		0.124	0.121	0.119	0.121333		0.145	0.141	0.145	0.143667		0.143	0.145	0.144	0.144		0.117	0.119	0.119	0.118333
01:24:03	0.134	0.134	0.136	0.134667		0.121	0.12	0.122	0.121		0.149	0.141	0.143	0.144333		0.115	0.12	0.133	0.122667		0.125	0.124	0.125	0.124667		0.138	0.129	0.13	0.132333		0.124	0.122	0.119	0.121667		0.145	0.141	0.145	0.143667		0.143	0.145	0.144	0.144		0.117	0.119	0.119	0.118333
01:24:39	0.134	0.134	0.136	0.134667		0.121	0.12	0.122	0.121		0.148	0.141	0.144	0.144333		0.116	0.12	0.133	0.123		0.125	0.124	0.125	0.124667		0.138	0.129	0.13	0.132333		0.124	0.121	0.119	0.121333		0.145	0.141	0.145	0.143667		0.142	0.145	0.144	0.143667		0.117	0.119	0.119	0.118333
01:25:15	0.133	0.134	0.136	0.134333		0.121	0.12	0.123	0.121333		0.149	0.141	0.144	0.144667		0.116	0.121	0.134	0.123667		0.125	0.125	0.126	0.125333		0.139	0.13	0.131	0.133333		0.124	0.122	0.119	0.121667		0.145	0.142	0.145	0.144		0.143	0.145	0.144	0.144		0.118	0.119	0.119	0.118667
01:25:51	0.133	0.134	0.136	0.134333		0.121	0.12	0.123	0.121333		0.149	0.141	0.144	0.144667		0.116	0.121	0.134	0.123667		0.125	0.125	0.126	0.125333		0.139	0.13	0.131	0.133333		0.124	0.122	0.119	0.121667		0.145	0.142	0.145	0.144		0.143	0.144	0.144	0.143667		0.117	0.119	0.119	0.118333
01:26:27	0.133	0.134	0.136	0.134333		0.121	0.12	0.123	0.121333		0.148	0.141	0.144	0.144333		0.116	0.121	0.134	0.123667		0.125	0.125	0.126	0.125333		0.139	0.13	0.131	0.133333		0.124	0.122	0.12	0.122		0.145	0.142	0.145	0.144		0.142	0.144	0.144	0.143333		0.117	0.119	0.12	0.118667
01:27:03	0.133	0.134	0.136	0.134333		0.121	0.121	0.123	0.121667		0.148	0.141	0.144	0.144333		0.116	0.121	0.134	0.123667		0.126	0.125	0.126	0.125667		0.139	0.13	0.131	0.133333		0.124	0.122	0.119	0.121667		0.145	0.142	0.146	0.144333	0.00208167	0.142	0.144	0.144	0.143333		0.118	0.119	0.12	0.119
01:27:39	0.133	0.133	0.136	0.134		0.122	0.121	0.123	0.122		0.148	0.141	0.144	0.144333		0.116	0.121	0.134	0.123667		0.126	0.125	0.126	0.125667		0.139	0.13	0.131	0.133333		0.124	0.122	0.12	0.122		0.145	0.142	0.146	0.144333		0.142	0.144	0.144	0.143333		0.118	0.12	0.12	0.119333
01:28:15	0.133	0.134	0.136	0.134333		0.122	0.121	0.123	0.122		0.148	0.141	0.144	0.144333		0.116	0.122	0.134	0.124		0.126	0.125	0.126	0.125667		0.139	0.13	0.131	0.133333		0.125	0.122	0.12	0.122333	0.00251661	0.145	0.142	0.146	0.144333		0.142	0.144	0.144	0.143333		0.118	0.12	0.12	0.119333
01:28:51	0.133	0.134	0.136	0.134333		0.122	0.121	0.123	0.122		0.148	0.141	0.144	0.144333		0.117	0.122	0.135	0.124667	0.00929157	0.126	0.126	0.126	0.126		0.139	0.131	0.132	0.134	0.0043589	0.125	0.122	0.12	0.122333		0.145	0.142	0.146	0.144333		0.142	0.144	0.144	0.143333		0.118	0.12	0.12	0.119333
01:29:27	0.132	0.133	0.135	0.133333		0.122	0.121	0.124	0.122333	0.00152753	0.148	0.141	0.144	0.144333		0.117	0.122	0.135	0.124667		0.126	0.126	0.126	0.126		0.139	0.131	0.132	0.134		0.125	0.122	0.12	0.122333		0.145	0.142	0.146	0.144333		0.142	0.144	0.144	0.143333		0.118	0.12	0.12	0.119333
01:30:03	0.133	0.133	0.135	0.133667	0.0011547	0.122	0.121	0.124	0.122333		0.148	0.141	0.144	0.144333		0.117	0.122	0.135	0.124667		0.126	0.126	0.127	0.126333	0.00057735	0.139	0.131	0.132	0.134		0.125	0.122	0.12	0.122333		0.145	0.142	0.146	0.144333		0.142	0.144	0.143	0.143		0.118	0.12	0.12	0.119333
	0.136667	0.101333	0.0011547	0.00057735		0.122333	0.107333	0.00152753	0.0011547		0.144667	0.111	0.00404145	0.001		0.124667	0.111667	0.00929157	0.00152753		0.126333	0.113	0.00057735	0.00173205		0.134	0.113333	0.0043589	0.00057735		0.122333	0.113667	0.00251661	0.0023094		0.144333	0.113333	0.00208167	0.00152753		0.145333	0.116333	0.00057735	0.00057735		0.119333	0.111333	0.0011547	0.0011547
[truncated: 65 more columns]
