# Supplementary material for: G‐Quadruplexes act as sequence‐dependent protein chaperones
Source: EMBO Rep. 2020 Sep 18;21(10):e49735. doi: 10.15252/embr.201949735 (PMC7534610; doi:10.15252/embr.201949735)
Supplement: Supplementary file 6 — Source Data fore Figure 1 [file EMBR-21-e49735-s004.zip › FIG1_Source_Data/Seq1-12.xlsx]

## Sheet: Sheet1
Kinetic read	A1	B1	C1		A2	B2	C2		A3	B3	C3		A4	B4	C4		A5	B5	C5		A6	B6	C6		A7	B7	C7		A8	B8	C8		A9	B9	C9		A10	B10	C10		A11	B11	C11		A12	B12	C12		D1
00:00:03	0.094	0.098	0.096	0.096	0.097	0.103	0.101	0.100333	0.1	0.104	0.104	0.102667	0.1	0.105	0.107	0.104	0.1	0.108	0.108	0.105333	0.101	0.107	0.108	0.105333	0.101	0.107	0.108	0.105333	0.1	0.107	0.109	0.105333	0.102	0.106	0.11	0.106	0.101	0.104	0.107	0.104	0.097	0.101	0.104	0.100667	0.095	0.096	0.097	0.096	0.101
00:00:25	0.094	0.098	0.096	0.096	0.097	0.104	0.102	0.101	0.1	0.104	0.104	0.102667	0.101	0.106	0.108	0.105	0.101	0.108	0.108	0.105667	0.101	0.107	0.108	0.105333	0.101	0.107	0.108	0.105333	0.1	0.107	0.109	0.105333	0.102	0.106	0.11	0.106	0.101	0.104	0.107	0.104	0.097	0.101	0.104	0.100667	0.095	0.096	0.097	0.096	0.101
00:00:47	0.094	0.098	0.096	0.096	0.097	0.104	0.102	0.101	0.1	0.104	0.104	0.102667	0.1	0.105	0.107	0.104	0.1	0.108	0.108	0.105333	0.101	0.107	0.108	0.105333	0.101	0.107	0.108	0.105333	0.1	0.107	0.109	0.105333	0.103	0.106	0.11	0.106333	0.101	0.104	0.107	0.104	0.097	0.101	0.104	0.100667	0.095	0.096	0.097	0.096	0.101
00:01:09	0.094	0.098	0.097	0.0963333	0.097	0.104	0.102	0.101	0.1	0.104	0.104	0.102667	0.101	0.106	0.107	0.104667	0.1	0.108	0.108	0.105333	0.101	0.107	0.108	0.105333	0.101	0.107	0.108	0.105333	0.1	0.107	0.109	0.105333	0.103	0.106	0.11	0.106333	0.101	0.104	0.106	0.103667	0.097	0.101	0.104	0.100667	0.095	0.096	0.097	0.096	0.101
00:01:31	0.094	0.098	0.096	0.096	0.097	0.104	0.101	0.100667	0.1	0.104	0.104	0.102667	0.101	0.106	0.107	0.104667	0.1	0.108	0.108	0.105333	0.101	0.107	0.108	0.105333	0.101	0.107	0.108	0.105333	0.1	0.107	0.109	0.105333	0.103	0.106	0.11	0.106333	0.101	0.104	0.106	0.103667	0.097	0.101	0.104	0.100667	0.095	0.096	0.097	0.096	0.101
00:01:53	0.094	0.098	0.096	0.096	0.097	0.104	0.102	0.101	0.1	0.104	0.104	0.102667	0.101	0.106	0.107	0.104667	0.1	0.108	0.108	0.105333	0.101	0.107	0.108	0.105333	0.101	0.107	0.108	0.105333	0.1	0.107	0.109	0.105333	0.103	0.106	0.11	0.106333	0.101	0.105	0.107	0.104333	0.097	0.101	0.104	0.100667	0.095	0.096	0.097	0.096	0.101
00:02:15	0.093	0.098	0.096	0.0956667	0.097	0.104	0.101	0.100667	0.1	0.104	0.104	0.102667	0.1	0.106	0.107	0.104333	0.1	0.108	0.108	0.105333	0.101	0.107	0.108	0.105333	0.101	0.107	0.108	0.105333	0.1	0.107	0.109	0.105333	0.103	0.106	0.11	0.106333	0.101	0.104	0.106	0.103667	0.097	0.101	0.104	0.100667	0.095	0.096	0.097	0.096	0.101
00:02:37	0.093	0.098	0.096	0.0956667	0.097	0.104	0.101	0.100667	0.1	0.104	0.104	0.102667	0.1	0.106	0.107	0.104333	0.1	0.108	0.108	0.105333	0.101	0.107	0.108	0.105333	0.101	0.107	0.108	0.105333	0.1	0.107	0.108	0.105	0.103	0.106	0.11	0.106333	0.101	0.104	0.106	0.103667	0.097	0.101	0.104	0.100667	0.095	0.096	0.097	0.096	0.101
00:02:59	0.093	0.098	0.096	0.0956667	0.097	0.104	0.101	0.100667	0.099	0.104	0.104	0.102333	0.1	0.106	0.107	0.104333	0.1	0.108	0.108	0.105333	0.101	0.107	0.108	0.105333	0.101	0.107	0.108	0.105333	0.1	0.107	0.109	0.105333	0.103	0.106	0.109	0.106	0.1	0.104	0.106	0.103333	0.097	0.101	0.104	0.100667	0.095	0.096	0.097	0.096	0.101
00:03:21	0.093	0.098	0.096	0.0956667	0.097	0.104	0.101	0.100667	0.099	0.104	0.104	0.102333	0.1	0.106	0.107	0.104333	0.1	0.108	0.108	0.105333	0.101	0.107	0.108	0.105333	0.101	0.107	0.108	0.105333	0.1	0.107	0.109	0.105333	0.103	0.106	0.109	0.106	0.101	0.104	0.106	0.103667	0.097	0.101	0.104	0.100667	0.095	0.096	0.097	0.096	0.101
00:03:43	0.093	0.098	0.096	0.0956667	0.097	0.104	0.101	0.100667	0.099	0.104	0.104	0.102333	0.1	0.105	0.107	0.104	0.1	0.108	0.108	0.105333	0.101	0.107	0.108	0.105333	0.101	0.107	0.108	0.105333	0.1	0.107	0.109	0.105333	0.103	0.106	0.11	0.106333	0.101	0.104	0.106	0.103667	0.097	0.101	0.104	0.100667	0.095	0.096	0.097	0.096	0.101
00:04:05	0.093	0.098	0.096	0.0956667	0.097	0.104	0.101	0.100667	0.099	0.104	0.104	0.102333	0.1	0.106	0.107	0.104333	0.1	0.108	0.108	0.105333	0.101	0.107	0.108	0.105333	0.101	0.107	0.108	0.105333	0.1	0.107	0.108	0.105	0.103	0.106	0.109	0.106	0.101	0.104	0.106	0.103667	0.097	0.101	0.104	0.100667	0.095	0.096	0.097	0.096	0.102
00:04:27	0.093	0.098	0.096	0.0956667	0.097	0.104	0.101	0.100667	0.099	0.104	0.104	0.102333	0.1	0.106	0.107	0.104333	0.1	0.108	0.108	0.105333	0.101	0.107	0.108	0.105333	0.101	0.107	0.108	0.105333	0.1	0.107	0.108	0.105	0.103	0.106	0.109	0.106	0.101	0.104	0.106	0.103667	0.097	0.101	0.104	0.100667	0.095	0.096	0.097	0.096	0.102
00:04:49	0.093	0.098	0.096	0.0956667	0.097	0.104	0.101	0.100667	0.099	0.104	0.104	0.102333	0.1	0.105	0.107	0.104	0.1	0.108	0.108	0.105333	0.101	0.107	0.108	0.105333	0.101	0.107	0.108	0.105333	0.1	0.107	0.108	0.105	0.103	0.106	0.109	0.106	0.101	0.104	0.106	0.103667	0.097	0.101	0.104	0.100667	0.095	0.096	0.097	0.096	0.102
00:05:11	0.093	0.097	0.096	0.0953333	0.096	0.104	0.101	0.100333	0.099	0.104	0.104	eq	0.1	0.105	0.107	0.104	0.1	0.108	0.108	0.105333	0.101	0.107	0.108	0.105333	0.101	0.107	0.108	0.105333	0.1	0.107	0.108	0.105	0.103	0.106	0.109	0.106	0.1	0.104	0.106	0.103333	0.097	0.101	0.103	0.100333	0.095	0.096	0.096	0.0956667	0.102
00:05:33	0.093	0.098	0.096	0.0956667	0.096	0.104	0.101	0.100333	0.099	0.104	0.103	0.102	0.1	0.105	0.107	0.104	0.1	0.108	0.108	0.105333	0.101	0.107	0.108	0.105333	0.101	0.107	0.107	0.105	0.1	0.107	0.108	0.105	0.103	0.105	0.109	0.105667	0.1	0.104	0.106	0.103333	0.097	0.101	0.103	0.100333	0.094	0.096	0.096	0.0953333	0.102
00:05:55	0.093	0.098	0.096	0.0956667	0.096	0.104	0.101	0.100333	0.099	0.104	0.104	0.102333	0.1	0.105	0.107	0.104	0.1	0.108	0.108	0.105333	0.1	0.107	0.108	0.105	0.101	0.107	0.108	0.105333	0.1	0.107	0.108	0.105	0.103	0.106	0.109	0.106	0.1	0.104	0.106	0.103333	0.097	0.101	0.103	0.100333	0.094	0.096	0.096	0.0953333	0.102
00:06:17	0.093	0.098	0.096	0.0956667	0.097	0.104	0.101	0.100667	0.099	0.104	0.104	0.102333	0.1	0.105	0.107	0.104	0.1	0.108	0.108	0.105333	0.101	0.107	0.108	0.105333	0.101	0.107	0.108	0.105333	0.1	0.107	0.108	0.105	0.103	0.106	0.109	0.106	0.1	0.104	0.106	0.103333	0.097	0.101	0.104	0.100667	0.094	0.096	0.096	0.0953333	0.102
00:06:39	0.093	0.097	0.096	0.0953333	0.096	0.104	0.101	0.100333	0.099	0.104	0.103	0.102	0.1	0.105	0.107	0.104	0.1	0.108	0.108	0.105333	0.1	0.107	0.108	0.105	0.101	0.107	0.108	0.105333	0.1	0.106	0.108	0.104667	0.103	0.105	0.109	0.105667	0.1	0.104	0.106	0.103333	0.097	0.101	0.103	0.100333	0.094	0.096	0.096	0.0953333	0.102
00:07:01	0.093	0.098	0.096	0.0956667	0.097	0.104	0.101	0.100667	0.099	0.104	0.104	0.102333	0.1	0.106	0.107	0.104333	0.1	0.108	0.108	0.105333	0.101	0.107	0.108	0.105333	0.101	0.107	0.108	0.105333	0.1	0.107	0.108	0.105	0.103	0.106	0.109	0.106	0.1	0.104	0.106	0.103333	0.097	0.101	0.103	0.100333	0.095	0.096	0.096	0.0956667	0.102
00:07:23	0.093	0.097	0.096	0.0953333	0.096	0.104	0.101	0.100333	0.099	0.104	0.104	0.102333	0.1	0.105	0.107	0.104	0.1	0.108	0.108	0.105333	0.101	0.107	0.108	0.105333	0.101	0.107	0.108	0.105333	0.1	0.107	0.108	0.105	0.103	0.105	0.109	0.105667	0.1	0.104	0.106	0.103333	0.097	0.101	0.103	0.100333	0.094	0.096	0.096	0.0953333	0.102
00:07:45	0.093	0.097	0.096	0.0953333	0.096	0.104	0.101	0.100333	0.099	0.104	0.104	0.102333	0.1	0.105	0.107	0.104	0.1	0.108	0.108	0.105333	0.101	0.107	0.108	0.105333	0.101	0.107	0.107	0.105	0.1	0.107	0.108	0.105	0.103	0.106	0.109	0.106	0.1	0.104	0.106	0.103333	0.097	0.101	0.103	0.100333	0.094	0.096	0.096	0.0953333	0.102
00:08:07	0.093	0.097	0.096	0.0953333	0.096	0.104	0.101	0.100333	0.099	0.104	0.103	0.102	0.1	0.105	0.107	0.104	0.1	0.108	0.108	0.105333	0.101	0.107	0.108	0.105333	0.101	0.107	0.107	0.105	0.1	0.106	0.108	0.104667	0.103	0.105	0.109	0.105667	0.1	0.104	0.106	0.103333	0.097	0.101	0.103	0.100333	0.094	0.096	0.096	0.0953333	0.102
00:08:29	0.093	0.098	0.096	0.0956667	0.096	0.104	0.101	0.100333	0.099	0.104	0.104	0.102333	0.1	0.105	0.107	0.104	0.1	0.108	0.108	0.105333	0.101	0.107	0.108	0.105333	0.101	0.107	0.108	0.105333	0.1	0.107	0.108	0.105	0.103	0.106	0.109	0.106	0.1	0.104	0.106	0.103333	0.097	0.101	0.103	0.100333	0.094	0.096	0.096	0.0953333	0.102
00:08:51	0.093	0.098	0.096	0.0956667	0.096	0.104	0.101	0.100333	0.099	0.104	0.104	0.102333	0.1	0.105	0.107	0.104	0.1	0.108	0.108	0.105333	0.101	0.107	0.108	0.105333	0.101	0.107	0.108	0.105333	0.1	0.107	0.108	0.105	0.103	0.106	0.109	0.106	0.1	0.104	0.106	0.103333	0.097	0.101	0.103	0.100333	0.094	0.096	0.096	0.0953333	0.102
00:09:13	0.093	0.097	0.096	0.0953333	0.096	0.104	0.101	0.100333	0.099	0.104	0.104	0.102333	0.1	0.105	0.107	0.104	0.1	0.108	0.108	0.105333	0.1	0.107	0.108	0.105	0.101	0.107	0.107	0.105	0.1	0.107	0.108	0.105	0.103	0.105	0.109	0.105667	0.1	0.104	0.106	0.103333	0.097	0.1	0.103	0.1	0.094	0.096	0.096	0.0953333	0.102
00:09:35	0.093	0.097	0.096	0.0953333	0.096	0.104	0.101	0.100333	0.099	0.104	0.103	0.102	0.1	0.105	0.107	0.104	0.1	0.108	0.108	0.105333	0.1	0.107	0.108	0.105	0.101	0.107	0.107	0.105	0.1	0.107	0.108	0.105	0.103	0.105	0.109	0.105667	0.1	0.104	0.106	0.103333	0.097	0.101	0.103	0.100333	0.094	0.096	0.096	0.0953333	0.102
00:09:57	0.093	0.098	0.096	0.0956667	0.096	0.104	0.101	0.100333	0.099	0.103	0.103	0.101667	0.1	0.105	0.107	0.104	0.1	0.108	0.108	0.105333	0.1	0.107	0.108	0.105	0.101	0.107	0.107	0.105	0.1	0.106	0.108	0.104667	0.103	0.105	0.109	0.105667	0.1	0.104	0.106	0.103333	0.096	0.101	0.103	0.1	0.094	0.096	0.096	0.0953333	0.102
00:10:19	0.093	0.097	0.096	0.0953333	0.096	0.104	0.101	0.100333	0.099	0.104	0.103	0.102	0.1	0.105	0.107	0.104	0.1	0.108	0.108	0.105333	0.101	0.107	0.108	0.105333	0.101	0.107	0.108	0.105333	0.1	0.107	0.108	0.105	0.103	0.105	0.109	0.105667	0.1	0.104	0.106	0.103333	0.097	0.101	0.103	0.100333	0.094	0.096	0.096	0.0953333	0.102
00:10:41	0.093	0.097	0.096	0.0953333	0.096	0.104	0.101	0.100333	0.099	0.103	0.103	0.101667	0.1	0.105	0.107	0.104	0.1	0.108	0.108	0.105333	0.101	0.107	0.108	0.105333	0.101	0.106	0.107	0.104667	0.1	0.106	0.108	0.104667	0.103	0.105	0.109	0.105667	0.1	0.104	0.106	0.103333	0.096	0.1	0.103	0.0996667	0.094	0.096	0.096	0.0953333	0.102
00:11:03	0.093	0.097	0.096	0.0953333	0.096	0.104	0.101	0.100333	0.099	0.103	0.103	0.101667	0.1	0.105	0.107	0.104	0.1	0.108	0.108	0.105333	0.1	0.107	0.108	0.105	0.101	0.107	0.107	0.105	0.1	0.106	0.108	0.104667	0.103	0.105	0.109	0.105667	0.1	0.104	0.106	0.103333	0.096	0.101	0.103	0.1	0.094	0.095	0.096	0.095	0.102
00:11:25	0.093	0.097	0.096	0.0953333	0.096	0.104	0.101	0.100333	0.099	0.104	0.104	0.102333	0.1	0.105	0.107	0.104	0.1	0.108	0.108	0.105333	0.1	0.107	0.108	0.105	0.101	0.107	0.107	0.105	0.1	0.106	0.108	0.104667	0.103	0.105	0.109	0.105667	0.1	0.104	0.106	0.103333	0.096	0.1	0.103	0.0996667	0.094	0.096	0.096	0.0953333	0.102
00:11:47	0.093	0.097	0.096	0.0953333	0.096	0.104	0.101	0.100333	0.099	0.103	0.103	0.101667	0.1	0.105	0.107	0.104	0.1	0.108	0.108	0.105333	0.1	0.107	0.108	0.105	0.1	0.107	0.107	0.104667	0.1	0.106	0.108	0.104667	0.103	0.105	0.109	0.105667	0.1	0.103	0.106	0.103	0.096	0.1	0.103	0.0996667	0.094	0.095	0.096	0.095	0.102
00:12:09	0.093	0.097	0.096	0.0953333	0.096	0.104	0.101	0.100333	0.099	0.104	0.103	0.102	0.1	0.105	0.107	0.104	0.1	0.108	0.108	0.105333	0.1	0.107	0.108	0.105	0.101	0.107	0.107	0.105	0.1	0.106	0.108	0.104667	0.103	0.105	0.109	0.105667	0.1	0.104	0.106	0.103333	0.096	0.1	0.103	0.0996667	0.094	0.096	0.096	0.0953333	0.102
00:12:31	0.093	0.097	0.096	0.0953333	0.096	0.104	0.101	0.100333	0.099	0.103	0.103	0.101667	0.1	0.105	0.107	0.104	0.1	0.107	0.108	0.105	0.1	0.107	0.108	0.105	0.1	0.106	0.107	0.104333	0.1	0.106	0.108	0.104667	0.103	0.105	0.109	0.105667	0.1	0.103	0.106	0.103	0.096	0.1	0.103	0.0996667	0.094	0.095	0.096	0.095	0.102
00:12:53	0.093	0.097	0.096	0.0953333	0.096	0.104	0.101	0.100333	0.099	0.103	0.103	0.101667	0.1	0.105	0.107	0.104	0.1	0.108	0.108	0.105333	0.1	0.107	0.108	0.105	0.101	0.107	0.107	0.105	0.1	0.106	0.108	0.104667	0.103	0.105	0.109	0.105667	0.1	0.104	0.106	0.103333	0.096	0.1	0.103	0.0996667	0.094	0.095	0.096	0.095	0.102
00:13:15	0.093	0.097	0.096	0.0953333	0.096	0.104	0.101	0.100333	0.099	0.103	0.103	0.101667	0.1	0.105	0.107	0.104	0.1	0.108	0.108	0.105333	0.1	0.107	0.108	0.105	0.101	0.107	0.107	0.105	0.1	0.106	0.108	0.104667	0.103	0.105	0.109	0.105667	0.1	0.104	0.106	0.103333	0.096	0.1	0.103	0.0996667	0.094	0.095	0.096	0.095	0.102
00:13:37	0.093	0.097	0.096	0.0953333	0.096	0.104	0.101	0.100333	0.099	0.103	0.103	0.101667	0.1	0.105	0.107	0.104	0.1	0.108	0.108	0.105333	0.1	0.107	0.107	0.104667	0.1	0.106	0.107	0.104333	0.1	0.106	0.108	0.104667	0.103	0.105	0.109	0.105667	0.1	0.103	0.106	0.103	0.096	0.1	0.103	0.0996667	0.094	0.095	0.096	0.095	0.102
00:13:59	0.093	0.097	0.096	0.0953333	0.096	0.104	0.101	0.100333	0.099	0.103	0.103	0.101667	0.1	0.105	0.107	0.104	0.1	0.108	0.108	0.105333	0.1	0.107	0.108	0.105	0.101	0.107	0.107	0.105	0.1	0.106	0.108	0.104667	0.103	0.105	0.109	0.105667	0.1	0.104	0.106	0.103333	0.096	0.1	0.103	0.0996667	0.094	0.095	0.096	0.095	0.102
00:14:21	0.093	0.097	0.096	0.0953333	0.096	0.104	0.101	0.100333	0.099	0.103	0.103	0.101667	0.1	0.105	0.107	0.104	0.1	0.107	0.108	0.105	0.1	0.107	0.107	0.104667	0.1	0.106	0.107	0.104333	0.1	0.106	0.108	0.104667	0.103	0.105	0.109	0.105667	0.1	0.103	0.105	0.102667	0.096	0.1	0.103	0.0996667	0.094	0.095	0.096	0.095	0.102
00:14:43	0.093	0.097	0.096	0.0953333	0.096	0.104	0.101	0.100333	0.099	0.103	0.103	0.101667	0.1	0.105	0.107	0.104	0.1	0.107	0.108	0.105	0.1	0.106	0.107	0.104333	0.1	0.106	0.107	0.104333	0.099	0.106	0.108	0.104333	0.103	0.105	0.109	0.105667	0.1	0.103	0.106	0.103	0.096	0.1	0.103	0.0996667	0.094	0.095	0.096	0.095	0.102
00:15:05	0.093	0.097	0.096	0.0953333	0.096	0.104	0.101	0.100333	0.099	0.103	0.103	0.101667	0.1	0.105	0.107	0.104	0.1	0.107	0.108	0.105	0.1	0.107	0.107	0.104667	0.101	0.107	0.107	0.105	0.1	0.106	0.108	0.104667	0.103	0.105	0.109	0.105667	0.1	0.103	0.106	0.103	0.096	0.1	0.103	0.0996667	0.094	0.095	0.096	0.095	0.102
00:15:27	0.093	0.097	0.096	0.0953333	0.096	0.104	0.101	0.100333	0.099	0.103	0.103	0.101667	0.1	0.105	0.107	0.104	0.1	0.107	0.108	0.105	0.1	0.107	0.107	0.104667	0.1	0.106	0.107	0.104333	0.1	0.106	0.108	0.104667	0.103	0.105	0.109	0.105667	0.1	0.103	0.105	0.102667	0.096	0.1	0.103	0.0996667	0.094	0.095	0.096	0.095	0.102
00:15:49	0.093	0.097	0.096	0.0953333	0.096	0.104	0.101	0.100333	0.099	0.103	0.103	0.101667	0.1	0.105	0.107	0.104	0.1	0.108	0.108	0.105333	0.1	0.107	0.108	0.105	0.101	0.107	0.107	0.105	0.1	0.106	0.108	0.104667	0.103	0.105	0.109	0.105667	0.1	0.104	0.106	0.103333	0.096	0.1	0.103	0.0996667	0.094	0.095	0.096	0.095	0.103
00:16:11	0.093	0.097	0.096	0.0953333	0.096	0.104	0.101	0.100333	0.099	0.104	0.103	0.102	0.1	0.105	0.107	0.104	0.1	0.108	0.108	0.105333	0.1	0.107	0.107	0.104667	0.101	0.107	0.107	0.105	0.099	0.106	0.108	0.104333	0.104	0.105	0.109	0.106	0.1	0.104	0.105	0.103	0.096	0.1	0.103	0.0996667	0.094	0.095	0.096	0.095	0.102
00:16:33	0.093	0.097	0.096	0.0953333	0.096	0.104	0.101	0.100333	0.099	0.103	0.103	0.101667	0.1	0.105	0.107	0.104	0.1	0.107	0.107	0.104667	0.1	0.106	0.107	0.104333	0.101	0.106	0.107	0.104667	0.099	0.106	0.108	0.104333	0.104	0.105	0.109	0.106	0.1	0.103	0.105	0.102667	0.096	0.1	0.103	0.0996667	0.094	0.095	0.096	0.095	0.102
00:16:55	0.093	0.097	0.096	0.0953333	0.096	0.104	0.101	0.100333	0.099	0.103	0.103	0.101667	0.1	0.105	0.107	0.104	0.1	0.108	0.108	0.105333	0.1	0.107	0.107	0.104667	0.101	0.106	0.107	0.104667	0.1	0.106	0.108	0.104667	0.106	0.105	0.109	0.106667	0.1	0.103	0.106	0.103	0.096	0.1	0.103	0.0996667	0.094	0.096	0.096	0.0953333	0.103
00:17:17	0.093	0.097	0.096	0.0953333	0.096	0.104	0.101	0.100333	0.099	0.104	0.103	0.102	0.1	0.105	0.107	0.104	0.1	0.108	0.108	0.105333	0.1	0.107	0.108	0.105	0.101	0.107	0.107	0.105	0.1	0.106	0.108	0.104667	0.108	0.105	0.109	0.107333	0.1	0.103	0.106	0.103	0.097	0.1	0.103	0.1	0.094	0.096	0.096	0.0953333	0.103
00:17:39	0.093	0.097	0.096	0.0953333	0.096	0.104	0.101	0.100333	0.099	0.103	0.103	0.101667	0.1	0.105	0.107	0.104	0.1	0.107	0.108	0.105	0.1	0.106	0.107	0.104333	0.101	0.106	0.107	0.104667	0.1	0.106	0.108	0.104667	0.106	0.105	0.109	0.106667	0.1	0.103	0.106	0.103	0.096	0.1	0.103	0.0996667	0.094	0.095	0.096	0.095	0.103
00:18:01	0.093	0.097	0.096	0.0953333	0.096	0.104	0.101	0.100333	0.099	0.103	0.103	0.101667	0.1	0.105	0.107	0.104	0.1	0.108	0.108	0.105333	0.1	0.107	0.108	0.105	0.101	0.106	0.107	0.104667	0.1	0.106	0.108	0.104667	0.102	0.105	0.109	0.105333	0.1	0.103	0.106	0.103	0.096	0.101	0.103	0.1	0.094	0.095	0.096	0.095	0.103
00:18:23	0.093	0.097	0.096	0.0953333	0.096	0.104	0.101	0.100333	0.099	0.103	0.103	0.101667	0.1	0.105	0.107	0.104	0.1	0.107	0.108	0.105	0.1	0.106	0.107	0.104333	0.101	0.106	0.107	0.104667	0.1	0.106	0.108	0.104667	0.1	0.105	0.109	0.104667	0.1	0.103	0.106	0.103	0.096	0.1	0.103	0.0996667	0.094	0.095	0.096	0.095	0.104
00:18:45	0.093	0.097	0.096	0.0953333	0.096	0.104	0.101	0.100333	0.099	0.103	0.103	0.101667	0.1	0.105	0.107	0.104	0.1	0.108	0.108	0.105333	0.1	0.107	0.107	0.104667	0.101	0.107	0.107	0.105	0.1	0.106	0.108	0.104667	0.1	0.105	0.109	0.104667	0.1	0.103	0.106	0.103	0.097	0.101	0.103	0.100333	0.094	0.095	0.097	0.0953333	0.104
00:19:07	0.093	0.097	0.096	0.0953333	0.096	0.104	0.101	0.100333	0.099	0.103	0.103	0.101667	0.1	0.105	0.107	0.104	0.1	0.107	0.107	0.104667	0.1	0.107	0.107	0.104667	0.101	0.106	0.107	0.104667	0.1	0.106	0.108	0.104667	0.1	0.105	0.109	0.104667	0.1	0.103	0.106	0.103	0.096	0.1	0.103	0.0996667	0.094	0.095	0.096	0.095	0.104
00:19:29	0.093	0.097	0.096	0.0953333	0.096	0.104	0.101	0.100333	0.099	0.103	0.103	0.101667	0.1	0.105	0.107	0.104	0.1	0.107	0.108	0.105	0.1	0.107	0.107	0.104667	0.1	0.106	0.107	0.104333	0.1	0.106	0.108	0.104667	0.1	0.105	0.109	0.104667	0.1	0.103	0.106	0.103	0.096	0.1	0.103	0.0996667	0.095	0.095	0.097	0.0956667	0.105
00:19:51	0.093	0.097	0.096	0.0953333	0.096	0.104	0.101	0.100333	0.099	0.103	0.103	0.101667	0.1	0.105	0.107	0.104	0.1	0.107	0.108	0.105	0.1	0.106	0.107	0.104333	0.101	0.106	0.107	0.104667	0.1	0.106	0.108	0.104667	0.1	0.105	0.109	0.104667	0.1	0.103	0.106	0.103	0.096	0.101	0.103	0.1	0.095	0.095	0.097	0.0956667	0.105
00:20:13	0.094	0.097	0.096	0.0956667	0.096	0.104	0.101	0.100333	0.099	0.103	0.103	0.101667	0.1	0.105	0.107	0.104	0.1	0.107	0.108	0.105	0.101	0.107	0.107	0.105	0.101	0.106	0.107	0.104667	0.1	0.106	0.108	0.104667	0.1	0.105	0.109	0.104667	0.1	0.103	0.106	0.103	0.097	0.101	0.103	0.100333	0.095	0.096	0.097	0.096	0.106
00:20:35	0.094	0.098	0.096	0.096	0.096	0.104	0.101	0.100333	0.099	0.103	0.103	0.101667	0.1	0.105	0.107	0.104	0.1	0.108	0.108	0.105333	0.1	0.107	0.107	0.104667	0.101	0.106	0.107	0.104667	0.1	0.106	0.108	0.104667	0.1	0.105	0.109	0.104667	0.1	0.103	0.106	0.103	0.097	0.101	0.103	0.100333	0.095	0.096	0.097	0.096	0.106
00:20:57	0.094	0.098	0.096	0.096	0.096	0.105	0.101	0.100667	0.099	0.103	0.103	0.101667	0.1	0.105	0.107	0.104	0.1	0.107	0.108	0.105	0.1	0.107	0.107	0.104667	0.101	0.106	0.107	0.104667	0.1	0.106	0.108	0.104667	0.1	0.105	0.109	0.104667	0.1	0.103	0.106	0.103	0.097	0.101	0.104	0.100667	0.095	0.096	0.098	0.0963333	0.107
00:21:19	0.094	0.098	0.096	0.096	0.096	0.104	0.101	0.100333	0.099	0.103	0.103	0.101667	0.1	0.105	0.107	0.104	0.1	0.107	0.108	0.105	0.1	0.106	0.107	0.104333	0.101	0.106	0.107	0.104667	0.1	0.106	0.108	0.104667	0.1	0.105	0.109	0.104667	0.1	0.103	0.106	0.103	0.097	0.101	0.104	0.100667	0.095	0.096	0.098	0.0963333	0.107
00:21:41	0.094	0.097	0.096	0.0956667	0.096	0.104	0.101	0.100333	0.099	0.103	0.103	0.101667	0.1	0.105	0.107	0.104	0.1	0.107	0.108	0.105	0.1	0.106	0.107	0.104333	0.101	0.106	0.107	0.104667	0.1	0.106	0.108	0.104667	0.1	0.105	0.109	0.104667	0.1	0.103	0.106	0.103	0.097	0.101	0.104	0.100667	0.096	0.096	0.098	0.0966667	0.108
00:22:03	0.094	0.098	0.096	0.096	0.096	0.104	0.101	0.100333	0.099	0.103	0.103	0.101667	0.1	0.105	0.107	0.104	0.1	0.108	0.108	0.105333	0.1	0.106	0.107	0.104333	0.101	0.107	0.107	0.105	0.099	0.106	0.108	0.104333	0.1	0.105	0.109	0.104667	0.101	0.103	0.106	0.103333	0.097	0.101	0.104	0.100667	0.096	0.096	0.099	0.097	0.109
00:22:25	0.095	0.098	0.096	0.0963333	0.096	0.104	0.101	0.100333	0.099	0.103	0.103	0.101667	0.1	0.105	0.107	0.104	0.1	0.107	0.107	0.104667	0.1	0.106	0.107	0.104333	0.101	0.106	0.107	0.104667	0.1	0.106	0.108	0.104667	0.1	0.105	0.109	0.104667	0.101	0.103	0.106	0.103333	0.097	0.102	0.105	0.101333	0.096	0.096	0.099	0.097	0.109
00:22:47	0.095	0.098	0.096	0.0963333	0.096	0.104	0.101	0.100333	0.099	0.103	0.103	0.101667	0.1	0.105	0.107	0.104	0.1	0.108	0.108	0.105333	0.101	0.107	0.107	0.105	0.102	0.107	0.107	0.105333	0.1	0.106	0.108	0.104667	0.1	0.105	0.109	0.104667	0.101	0.104	0.106	0.103667	0.098	0.102	0.105	0.101667	0.097	0.096	0.1	0.0976667	0.11
00:23:09	0.096	0.098	0.097	0.097	0.096	0.104	0.101	0.100333	0.099	0.103	0.103	0.101667	0.1	0.105	0.107	0.104	0.1	0.107	0.108	0.105	0.1	0.107	0.107	0.104667	0.102	0.107	0.107	0.105333	0.1	0.106	0.108	0.104667	0.1	0.105	0.109	0.104667	0.101	0.104	0.106	0.103667	0.098	0.102	0.105	0.101667	0.097	0.097	0.1	0.098	0.111
00:23:31	0.096	0.098	0.097	0.097	0.096	0.104	0.101	0.100333	0.099	0.103	0.103	0.101667	0.1	0.105	0.107	0.104	0.1	0.107	0.108	0.105	0.101	0.107	0.107	0.105	0.102	0.107	0.108	0.105667	0.1	0.106	0.108	0.104667	0.101	0.105	0.109	0.105	0.101	0.104	0.107	0.104	0.098	0.102	0.106	0.102	0.097	0.097	0.101	0.0983333	0.112
00:23:53	0.096	0.099	0.097	0.0973333	0.096	0.104	0.101	0.100333	0.1	0.103	0.103	0.102	0.101	0.105	0.107	0.104333	0.1	0.107	0.108	0.105	0.101	0.107	0.107	0.105	0.102	0.107	0.108	0.105667	0.1	0.106	0.108	0.104667	0.101	0.105	0.109	0.105	0.101	0.104	0.107	0.104	0.099	0.103	0.106	0.102667	0.098	0.097	0.101	0.0986667	0.113
00:24:15	0.097	0.099	0.097	0.0976667	0.097	0.104	0.101	0.100667	0.1	0.103	0.103	0.102	0.101	0.105	0.107	0.104333	0.1	0.107	0.108	0.105	0.101	0.107	0.107	0.105	0.102	0.107	0.108	0.105667	0.1	0.106	0.108	0.104667	0.101	0.105	0.109	0.105	0.101	0.104	0.107	0.104	0.099	0.103	0.106	0.102667	0.098	0.097	0.102	0.099	0.114
00:24:37	0.097	0.099	0.097	0.0976667	0.096	0.104	0.101	0.100333	0.1	0.104	0.103	0.102333	0.101	0.105	0.107	0.104333	0.1	0.108	0.108	0.105333	0.101	0.107	0.107	0.105	0.103	0.107	0.108	0.106	0.1	0.106	0.108	0.104667	0.101	0.105	0.109	0.105	0.102	0.104	0.107	0.104333	0.099	0.103	0.107	0.103	0.099	0.098	0.102	0.0996667	0.115
00:24:59	0.098	0.099	0.098	0.0983333	0.096	0.104	0.101	0.100333	0.1	0.104	0.103	0.102333	0.101	0.105	0.107	0.104333	0.101	0.108	0.108	0.105667	0.101	0.107	0.107	0.105	0.103	0.107	0.108	0.106	0.1	0.106	0.108	0.104667	0.101	0.105	0.11	0.105333	0.102	0.104	0.108	0.104667	0.1	0.104	0.107	0.103667	0.099	0.098	0.103	0.1	0.116
00:25:21	0.098	0.099	0.098	0.0983333	0.097	0.104	0.101	0.100667	0.1	0.104	0.104	0.102667	0.101	0.105	0.107	0.104333	0.101	0.108	0.108	0.105667	0.101	0.107	0.108	0.105333	0.103	0.107	0.108	0.106	0.1	0.106	0.108	0.104667	0.101	0.106	0.11	0.105667	0.102	0.104	0.108	0.104667	0.1	0.104	0.108	0.104	0.1	0.098	0.104	0.100667	0.117
00:25:43	0.099	0.1	0.098	0.099	0.097	0.104	0.101	0.100667	0.101	0.104	0.104	0.103	0.102	0.106	0.107	0.105	0.101	0.108	0.108	0.105667	0.101	0.107	0.108	0.105333	0.103	0.107	0.108	0.106	0.1	0.106	0.108	0.104667	0.102	0.106	0.11	0.106	0.103	0.104	0.109	0.105333	0.1	0.104	0.108	0.104	0.1	0.099	0.104	0.101	0.118
00:26:05	0.099	0.1	0.099	0.0993333	0.097	0.104	0.101	0.100667	0.101	0.104	0.104	0.103	0.102	0.106	0.107	0.105	0.101	0.108	0.108	0.105667	0.101	0.107	0.107	0.105	0.104	0.108	0.109	0.107	0.1	0.106	0.108	0.104667	0.102	0.106	0.11	0.106	0.103	0.104	0.109	0.105333	0.101	0.105	0.109	0.105	0.101	0.099	0.105	0.101667	0.119
00:26:27	0.1	0.1	0.099	0.0996667	0.097	0.104	0.101	0.100667	0.101	0.104	0.104	0.103	0.102	0.106	0.107	0.105	0.101	0.108	0.108	0.105667	0.101	0.107	0.107	0.105	0.104	0.108	0.109	0.107	0.1	0.106	0.108	0.104667	0.102	0.106	0.111	0.106333	0.103	0.105	0.109	0.105667	0.101	0.105	0.109	0.105	0.101	0.099	0.106	0.102	0.12
00:26:49	0.1	0.101	0.099	0.1	0.097	0.104	0.101	0.100667	0.101	0.104	0.104	0.103	0.102	0.106	0.108	0.105333	0.102	0.108	0.108	0.106	0.101	0.107	0.107	0.105	0.105	0.108	0.109	0.107333	0.1	0.106	0.108	0.104667	0.102	0.106	0.111	0.106333	0.104	0.105	0.11	0.106333	0.102	0.105	0.11	0.105667	0.102	0.1	0.107	0.103	0.121
00:27:11	0.101	0.101	0.1	0.100667	0.097	0.104	0.101	0.100667	0.101	0.104	0.104	0.103	0.102	0.106	0.107	0.105	0.102	0.108	0.108	0.106	0.102	0.107	0.108	0.105667	0.105	0.108	0.109	0.107333	0.1	0.106	0.108	0.104667	0.102	0.106	0.111	0.106333	0.104	0.105	0.11	0.106333	0.102	0.106	0.11	0.106	0.103	0.1	0.107	0.103333	0.122
00:27:33	0.102	0.102	0.1	0.101333	0.097	0.105	0.101	0.101	0.102	0.104	0.104	0.103333	0.103	0.106	0.108	0.105667	0.102	0.108	0.109	0.106333	0.102	0.107	0.108	0.105667	0.105	0.108	0.109	0.107333	0.1	0.106	0.108	0.104667	0.103	0.106	0.111	0.106667	0.105	0.105	0.111	0.107	0.103	0.106	0.111	0.106667	0.103	0.101	0.108	0.104	0.124
00:27:55	0.102	0.102	0.101	0.101667	0.097	0.104	0.101	0.100667	0.102	0.104	0.104	0.103333	0.103	0.106	0.108	0.105667	0.102	0.108	0.109	0.106333	0.102	0.107	0.108	0.105667	0.106	0.108	0.11	0.108	0.1	0.106	0.108	0.104667	0.103	0.106	0.112	0.107	0.105	0.106	0.111	0.107333	0.103	0.107	0.112	0.107333	0.104	0.101	0.109	0.104667	0.125
00:28:17	0.103	0.102	0.101	0.102	0.097	0.104	0.101	0.100667	0.102	0.104	0.105	0.103667	0.103	0.106	0.108	0.105667	0.102	0.108	0.109	0.106333	0.102	0.107	0.108	0.105667	0.106	0.109	0.11	0.108333	0.1	0.106	0.108	0.104667	0.103	0.106	0.112	0.107	0.105	0.106	0.112	0.107667	0.103	0.107	0.112	0.107333	0.105	0.102	0.11	0.105667	0.126
00:28:39	0.104	0.103	0.102	0.103	0.098	0.105	0.101	0.101333	0.103	0.105	0.105	0.104333	0.104	0.106	0.108	0.106	0.103	0.109	0.109	0.107	0.102	0.107	0.108	0.105667	0.107	0.109	0.11	0.108667	0.101	0.106	0.108	0.105	0.104	0.107	0.112	0.107667	0.106	0.106	0.113	0.108333	0.104	0.108	0.113	0.108333	0.105	0.102	0.111	0.106	0.127
00:29:01	0.105	0.103	0.102	0.103333	0.098	0.105	0.101	0.101333	0.103	0.105	0.105	0.104333	0.104	0.107	0.109	0.106667	0.103	0.109	0.109	0.107	0.103	0.107	0.108	0.106	0.107	0.109	0.11	0.108667	0.101	0.107	0.108	0.105333	0.104	0.107	0.113	0.108	0.106	0.107	0.113	0.108667	0.105	0.108	0.114	0.109	0.106	0.103	0.112	0.107	0.128
00:29:23	0.105	0.104	0.103	0.104	0.098	0.105	0.101	0.101333	0.104	0.105	0.105	0.104667	0.105	0.107	0.109	0.107	0.104	0.109	0.109	0.107333	0.103	0.107	0.108	0.106	0.108	0.11	0.111	0.109667	0.101	0.107	0.108	0.105333	0.105	0.107	0.113	0.108333	0.107	0.107	0.114	0.109333	0.105	0.109	0.115	0.109667	0.107	0.103	0.113	0.107667	0.13
00:29:45	0.106	0.105	0.103	0.104667	0.099	0.105	0.101	0.101667	0.104	0.105	0.105	0.104667	0.105	0.107	0.109	0.107	0.104	0.109	0.109	0.107333	0.103	0.107	0.108	0.106	0.108	0.11	0.111	0.109667	0.101	0.106	0.108	0.105	0.105	0.107	0.114	0.108667	0.107	0.107	0.114	0.109333	0.106	0.109	0.115	0.11	0.107	0.104	0.113	0.108	0.131
00:30:07	0.107	0.105	0.104	0.105333	0.099	0.105	0.102	0.102	0.105	0.105	0.106	0.105333	0.106	0.107	0.109	0.107333	0.104	0.109	0.11	0.107667	0.103	0.108	0.108	0.106333	0.109	0.11	0.112	0.110333	0.101	0.107	0.108	0.105333	0.106	0.108	0.114	0.109333	0.108	0.108	0.115	0.110333	0.106	0.11	0.116	0.110667	0.108	0.105	0.114	0.109	0.132
00:30:29	0.108	0.106	0.105	0.106333	0.099	0.105	0.102	0.102	0.105	0.106	0.106	0.105667	0.106	0.108	0.11	0.108	0.105	0.11	0.11	0.108333	0.104	0.108	0.108	0.106667	0.109	0.111	0.112	0.110667	0.101	0.107	0.109	0.105667	0.106	0.108	0.115	0.109667	0.108	0.108	0.116	0.110667	0.107	0.11	0.117	0.111333	0.109	0.105	0.115	0.109667	0.133
00:30:51	0.109	0.106	0.105	0.106667	0.099	0.105	0.102	0.102	0.106	0.106	0.106	0.106	0.107	0.108	0.11	0.108333	0.105	0.11	0.11	0.108333	0.104	0.108	0.109	0.107	0.11	0.111	0.112	0.111	0.101	0.107	0.109	0.105667	0.106	0.108	0.115	0.109667	0.109	0.108	0.116	0.111	0.108	0.111	0.117	0.112	0.109	0.106	0.116	0.110333	0.134
00:31:13	0.109	0.107	0.106	0.107333	0.1	0.105	0.102	0.102333	0.106	0.106	0.106	0.106	0.107	0.108	0.11	0.108333	0.106	0.11	0.111	0.109	0.104	0.108	0.109	0.107	0.11	0.111	0.113	0.111333	0.102	0.107	0.109	0.106	0.107	0.109	0.116	0.110667	0.109	0.109	0.117	0.111667	0.108	0.111	0.118	0.112333	0.11	0.107	0.117	0.111333	0.136
00:31:35	0.11	0.108	0.106	0.108	0.1	0.105	0.102	0.102333	0.107	0.107	0.107	0.107	0.108	0.108	0.111	0.109	0.106	0.11	0.111	0.109	0.105	0.108	0.109	0.107333	0.111	0.111	0.113	0.111667	0.102	0.107	0.109	0.106	0.107	0.109	0.116	0.110667	0.11	0.109	0.117	0.112	0.109	0.112	0.119	0.113333	0.111	0.107	0.118	0.112	0.137
00:31:57	0.111	0.108	0.107	0.108667	0.101	0.106	0.103	0.103333	0.107	0.107	0.107	0.107	0.108	0.109	0.111	0.109333	0.107	0.11	0.111	0.109333	0.105	0.108	0.109	0.107333	0.111	0.112	0.114	0.112333	0.102	0.107	0.109	0.106	0.108	0.109	0.117	0.111333	0.11	0.11	0.118	0.112667	0.109	0.112	0.119	0.113333	0.112	0.108	0.118	0.112667	0.138
00:32:19	0.112	0.109	0.107	0.109333	0.101	0.106	0.103	0.103333	0.108	0.107	0.107	0.107333	0.109	0.109	0.111	0.109667	0.107	0.111	0.111	0.109667	0.106	0.109	0.109	0.108	0.112	0.112	0.114	0.112667	0.102	0.107	0.109	0.106	0.108	0.109	0.117	0.111333	0.111	0.11	0.119	0.113333	0.11	0.113	0.12	0.114333	0.112	0.108	0.119	0.113	0.139
00:32:41	0.113	0.109	0.108	0.11	0.101	0.106	0.103	0.103333	0.108	0.107	0.108	0.107667	0.109	0.109	0.112	0.11	0.107	0.111	0.112	0.11	0.106	0.109	0.11	0.108333	0.112	0.113	0.114	0.113	0.102	0.107	0.109	0.106	0.109	0.11	0.117	0.112	0.111	0.11	0.119	0.113333	0.11	0.113	0.121	0.114667	0.113	0.109	0.12	0.114	0.14
00:33:03	0.114	0.11	0.109	0.111	0.102	0.106	0.103	0.103667	0.109	0.107	0.108	0.108	0.11	0.109	0.112	0.110333	0.108	0.111	0.112	0.110333	0.106	0.109	0.11	0.108333	0.113	0.113	0.115	0.113667	0.103	0.107	0.11	0.106667	0.109	0.11	0.118	0.112333	0.112	0.111	0.12	0.114333	0.111	0.114	0.122	0.115667	0.114	0.11	0.121	0.115	0.141
00:33:25	0.115	0.111	0.11	0.112	0.102	0.106	0.103	0.103667	0.109	0.108	0.109	0.108667	0.111	0.11	0.112	0.111	0.109	0.112	0.112	0.111	0.107	0.109	0.11	0.108667	0.113	0.113	0.115	0.113667	0.103	0.108	0.11	0.107	0.11	0.11	0.119	0.113	0.112	0.111	0.121	0.114667	0.112	0.114	0.122	0.116	0.114	0.11	0.122	0.115333	0.142
00:33:47	0.116	0.112	0.11	0.112667	0.102	0.106	0.104	0.104	0.11	0.108	0.109	0.109	0.111	0.11	0.113	0.111333	0.109	0.112	0.113	0.111333	0.107	0.11	0.11	0.109	0.114	0.114	0.116	0.114667	0.103	0.108	0.11	0.107	0.11	0.111	0.12	0.113667	0.113	0.112	0.121	0.115333	0.112	0.115	0.123	0.116667	0.115	0.111	0.123	0.116333	0.143
00:34:09	0.116	0.112	0.111	0.113	0.103	0.107	0.104	0.104667	0.111	0.109	0.109	0.109667	0.112	0.11	0.113	0.111667	0.11	0.112	0.113	0.111667	0.108	0.11	0.111	0.109667	0.115	0.114	0.116	0.115	0.103	0.108	0.11	0.107	0.111	0.111	0.12	0.114	0.113	0.112	0.122	0.115667	0.113	0.115	0.124	0.117333	0.115	0.111	0.123	0.116333	0.144
00:34:31	0.117	0.113	0.112	0.114	0.103	0.107	0.104	0.104667	0.112	0.109	0.11	0.110333	0.112	0.111	0.114	0.112333	0.11	0.113	0.114	0.112333	0.108	0.11	0.111	0.109667	0.115	0.115	0.117	0.115667	0.104	0.108	0.11	0.107333	0.111	0.112	0.121	0.114667	0.114	0.113	0.123	0.116667	0.114	0.116	0.125	0.118333	0.116	0.112	0.124	0.117333	0.145
00:34:53	0.118	0.114	0.113	0.115	0.104	0.107	0.105	0.105333	0.112	0.109	0.11	0.110333	0.113	0.111	0.114	0.112667	0.111	0.113	0.114	0.112667	0.109	0.11	0.111	0.11	0.116	0.115	0.117	0.116	0.104	0.108	0.11	0.107333	0.112	0.112	0.121	0.115	0.114	0.113	0.123	0.116667	0.114	0.117	0.126	0.119	0.117	0.113	0.125	0.118333	0.146
00:35:15	0.119	0.115	0.113	0.115667	0.104	0.108	0.105	0.105667	0.112	0.11	0.111	0.111	0.113	0.111	0.115	0.113	0.111	0.113	0.115	0.113	0.109	0.111	0.112	0.110667	0.116	0.116	0.118	0.116667	0.104	0.109	0.111	0.108	0.113	0.112	0.122	0.115667	0.115	0.114	0.124	0.117667	0.115	0.117	0.126	0.119333	0.118	0.114	0.126	0.119333	0.147
00:35:37	0.12	0.115	0.114	0.116333	0.105	0.108	0.106	0.106333	0.113	0.11	0.111	0.111333	0.114	0.112	0.115	0.113667	0.112	0.114	0.115	0.113667	0.109	0.111	0.112	0.110667	0.117	0.116	0.118	0.117	0.105	0.109	0.111	0.108333	0.113	0.113	0.123	0.116333	0.115	0.114	0.125	0.118	0.115	0.118	0.127	0.12	0.118	0.114	0.127	0.119667	0.148
00:35:59	0.121	0.116	0.115	0.117333	0.105	0.108	0.106	0.106333	0.114	0.111	0.111	0.112	0.115	0.112	0.116	0.114333	0.112	0.114	0.116	0.114	0.11	0.111	0.112	0.111	0.117	0.116	0.119	0.117333	0.105	0.109	0.111	0.108333	0.114	0.113	0.123	0.116667	0.116	0.114	0.125	0.118333	0.116	0.118	0.128	0.120667	0.119	0.115	0.127	0.120333	0.149
00:36:21	0.121	0.116	0.116	0.117667	0.105	0.108	0.106	0.106333	0.114	0.111	0.112	0.112333	0.115	0.113	0.116	0.114667	0.113	0.114	0.116	0.114333	0.11	0.111	0.112	0.111	0.118	0.117	0.119	0.118	0.105	0.109	0.111	0.108333	0.114	0.114	0.124	0.117333	0.116	0.115	0.126	0.119	0.116	0.118	0.128	0.120667	0.119	0.115	0.128	0.120667	0.15
00:36:43	0.122	0.117	0.116	0.118333	0.106	0.109	0.106	0.107	0.115	0.111	0.112	0.112667	0.116	0.113	0.117	0.115333	0.113	0.115	0.117	0.115	0.111	0.112	0.113	0.112	0.119	0.117	0.12	0.118667	0.105	0.109	0.112	0.108667	0.115	0.114	0.125	0.118	0.117	0.115	0.126	0.119333	0.117	0.119	0.129	0.121667	0.12	0.116	0.129	0.121667	0.151
00:37:05	0.123	0.118	0.117	0.119333	0.107	0.109	0.107	0.107667	0.116	0.112	0.113	0.113667	0.117	0.114	0.117	0.116	0.114	0.116	0.117	0.115667	0.112	0.112	0.114	0.112667	0.12	0.118	0.121	0.119667	0.106	0.11	0.112	0.109333	0.116	0.115	0.125	0.118667	0.117	0.116	0.127	0.12	0.118	0.12	0.13	0.122667	0.121	0.117	0.13	0.122667	0.152
00:37:27	0.124	0.119	0.118	0.120333	0.107	0.11	0.107	0.108	0.116	0.112	0.114	0.114	0.117	0.114	0.118	0.116333	0.115	0.116	0.117	0.116	0.112	0.113	0.114	0.113	0.12	0.118	0.121	0.119667	0.106	0.11	0.112	0.109333	0.116	0.115	0.126	0.119	0.118	0.116	0.128	0.120667	0.118	0.12	0.13	0.122667	0.121	0.117	0.13	0.122667	0.152
00:37:49	0.125	0.12	0.119	0.121333	0.107	0.11	0.108	0.108333	0.117	0.113	0.114	0.114667	0.118	0.114	0.118	0.116667	0.115	0.116	0.118	0.116333	0.112	0.113	0.114	0.113	0.12	0.119	0.122	0.120333	0.107	0.11	0.112	0.109667	0.117	0.116	0.127	0.12	0.118	0.117	0.129	0.121333	0.119	0.121	0.131	0.123667	0.122	0.118	0.131	0.123667	0.153
00:38:11	0.126	0.12	0.119	0.121667	0.108	0.11	0.108	0.108667	0.118	0.113	0.115	0.115333	0.118	0.115	0.119	0.117333	0.116	0.117	0.118	0.117	0.113	0.113	0.115	0.113667	0.121	0.12	0.122	0.121	0.107	0.11	0.113	0.11	0.117	0.116	0.127	0.12	0.119	0.117	0.129	0.121667	0.119	0.121	0.132	0.124	0.122	0.118	0.132	0.124	0.154
00:38:33	0.127	0.121	0.12	0.122667	0.108	0.111	0.108	0.109	0.118	0.114	0.115	0.115667	0.119	0.115	0.119	0.117667	0.116	0.117	0.119	0.117333	0.114	0.114	0.115	0.114333	0.122	0.12	0.123	0.121667	0.107	0.111	0.113	0.110333	0.118	0.116	0.128	0.120667	0.119	0.118	0.13	0.122333	0.12	0.122	0.133	0.125	0.123	0.119	0.133	0.125	0.155
00:38:55	0.127	0.122	0.121	0.123333	0.109	0.111	0.109	0.109667	0.119	0.114	0.116	0.116333	0.12	0.116	0.12	0.118667	0.117	0.118	0.12	0.118333	0.114	0.114	0.115	0.114333	0.122	0.12	0.123	0.121667	0.108	0.111	0.113	0.110667	0.118	0.117	0.129	0.121333	0.12	0.118	0.13	0.122667	0.121	0.122	0.133	0.125333	0.124	0.12	0.133	0.125667	0.156
00:39:17	0.128	0.123	0.122	0.124333	0.109	0.111	0.109	0.109667	0.12	0.115	0.116	0.117	0.12	0.116	0.121	0.119	0.117	0.118	0.12	0.118333	0.115	0.114	0.116	0.115	0.123	0.121	0.124	0.122667	0.108	0.111	0.114	0.111	0.119	0.117	0.129	0.121667	0.121	0.119	0.131	0.123667	0.121	0.123	0.134	0.126	0.124	0.12	0.134	0.126	0.156
00:39:39	0.129	0.123	0.122	0.124667	0.11	0.112	0.11	0.110667	0.12	0.115	0.116	0.117	0.121	0.117	0.121	0.119667	0.117	0.118	0.12	0.118333	0.115	0.115	0.116	0.115333	0.123	0.121	0.124	0.122667	0.108	0.111	0.114	0.111	0.119	0.118	0.13	0.122333	0.121	0.119	0.131	0.123667	0.122	0.123	0.134	0.126333	0.125	0.121	0.134	0.126667	0.157
00:40:01	0.13	0.124	0.123	0.125667	0.11	0.112	0.11	0.110667	0.121	0.115	0.117	0.117667	0.121	0.117	0.122	0.12	0.118	0.119	0.121	0.119333	0.116	0.115	0.116	0.115667	0.124	0.122	0.125	0.123667	0.108	0.112	0.114	0.111333	0.12	0.118	0.131	0.123	0.121	0.12	0.132	0.124333	0.122	0.124	0.135	0.127	0.125	0.121	0.135	0.127	0.158
00:40:23	0.131	0.125	0.124	0.126667	0.111	0.112	0.11	0.111	0.122	0.116	0.118	0.118667	0.123	0.118	0.122	0.121	0.119	0.12	0.122	0.120333	0.116	0.116	0.117	0.116333	0.125	0.122	0.126	0.124333	0.109	0.112	0.115	0.112	0.121	0.119	0.131	0.123667	0.122	0.12	0.133	0.125	0.123	0.125	0.136	0.128	0.126	0.122	0.135	0.127667	0.158
00:40:45	0.131	0.126	0.125	0.127333	0.111	0.113	0.111	0.111667	0.122	0.116	0.118	0.118667	0.123	0.118	0.123	0.121333	0.119	0.12	0.122	0.120333	0.117	0.116	0.117	0.116667	0.125	0.123	0.126	0.124667	0.109	0.112	0.115	0.112	0.121	0.119	0.132	0.124	0.123	0.12	0.133	0.125333	0.123	0.125	0.136	0.128	0.126	0.123	0.136	0.128333	0.159
00:41:07	0.132	0.126	0.125	0.127667	0.112	0.113	0.111	0.112	0.123	0.117	0.119	0.119667	0.124	0.119	0.123	0.122	0.12	0.12	0.123	0.121	0.117	0.116	0.118	0.117	0.126	0.123	0.127	0.125333	0.11	0.112	0.115	0.112333	0.122	0.12	0.133	0.125	0.123	0.121	0.134	0.126	0.124	0.125	0.137	0.128667	0.127	0.123	0.137	0.129	0.16
00:41:29	0.133	0.127	0.126	0.128667	0.112	0.114	0.112	0.112667	0.124	0.117	0.119	0.12	0.124	0.119	0.124	0.122333	0.12	0.121	0.123	0.121333	0.118	0.117	0.118	0.117667	0.126	0.124	0.127	0.125667	0.11	0.113	0.116	0.113	0.122	0.12	0.133	0.125	0.123	0.121	0.134	0.126	0.124	0.126	0.138	0.129333	0.128	0.124	0.137	0.129667	0.161
00:41:51	0.133	0.127	0.127	0.129	0.112	0.114	0.112	0.112667	0.124	0.117	0.12	0.120333	0.125	0.119	0.124	0.122667	0.121	0.121	0.123	0.121667	0.118	0.117	0.119	0.118	0.127	0.124	0.128	0.126333	0.11	0.113	0.116	0.113	0.123	0.121	0.134	0.126	0.124	0.121	0.135	0.126667	0.125	0.126	0.138	0.129667	0.128	0.124	0.138	0.13	0.161
00:42:13	0.134	0.129	0.128	0.130333	0.113	0.114	0.113	0.113333	0.125	0.118	0.121	0.121333	0.125	0.12	0.125	0.123333	0.121	0.122	0.124	0.122333	0.119	0.118	0.119	0.118667	0.128	0.125	0.128	0.127	0.111	0.114	0.116	0.113667	0.124	0.121	0.135	0.126667	0.124	0.122	0.135	0.127	0.126	0.127	0.139	0.130667	0.128	0.125	0.138	0.130333	0.161
00:42:35	0.135	0.129	0.129	0.131	0.114	0.115	0.113	0.114	0.125	0.119	0.121	0.121667	0.126	0.121	0.126	0.124333	0.122	0.122	0.125	0.123	0.12	0.118	0.12	0.119333	0.128	0.125	0.129	0.127333	0.111	0.114	0.117	0.114	0.124	0.122	0.135	0.127	0.125	0.123	0.136	0.128	0.126	0.127	0.139	0.130667	0.129	0.125	0.139	0.131	0.162
00:42:57	0.136	0.13	0.129	0.131667	0.114	0.115	0.114	0.114333	0.126	0.119	0.122	0.122333	0.127	0.121	0.126	0.124667	0.122	0.123	0.125	0.123333	0.12	0.118	0.12	0.119333	0.129	0.126	0.129	0.128	0.112	0.114	0.117	0.114333	0.125	0.122	0.136	0.127667	0.125	0.123	0.136	0.128	0.126	0.128	0.14	0.131333	0.129	0.126	0.139	0.131333	0.163
00:43:19	0.136	0.131	0.13	0.132333	0.115	0.115	0.114	0.114667	0.127	0.12	0.122	0.123	0.127	0.122	0.127	0.125333	0.123	0.123	0.126	0.124	0.121	0.119	0.121	0.120333	0.129	0.126	0.13	0.128333	0.112	0.114	0.117	0.114333	0.125	0.123	0.136	0.128	0.126	0.124	0.137	0.129	0.127	0.128	0.141	0.132	0.13	0.126	0.14	0.132	0.163
00:43:41	0.137	0.131	0.13	0.132667	0.115	0.116	0.114	0.115	0.127	0.12	0.123	0.123333	0.128	0.122	0.127	0.125667	0.123	0.124	0.126	0.124333	0.121	0.119	0.121	0.120333	0.13	0.126	0.13	0.128667	0.112	0.115	0.118	0.115	0.125	0.123	0.137	0.128333	0.126	0.124	0.137	0.129	0.127	0.129	0.141	0.132333	0.13	0.127	0.14	0.132333	0.164
00:44:03	0.138	0.132	0.131	0.133667	0.115	0.116	0.115	0.115333	0.128	0.121	0.123	0.124	0.128	0.122	0.128	0.126	0.124	0.124	0.127	0.125	0.122	0.12	0.122	0.121333	0.13	0.127	0.131	0.129333	0.113	0.115	0.118	0.115333	0.126	0.123	0.137	0.128667	0.126	0.124	0.138	0.129333	0.128	0.129	0.141	0.132667	0.131	0.127	0.141	0.133	0.164
00:44:25	0.138	0.133	0.132	0.134333	0.116	0.117	0.115	0.116	0.129	0.121	0.124	0.124667	0.129	0.123	0.129	0.127	0.124	0.125	0.127	0.125333	0.122	0.12	0.122	0.121333	0.131	0.128	0.131	0.13	0.113	0.116	0.119	0.116	0.127	0.124	0.138	0.129667	0.127	0.125	0.138	0.13	0.129	0.13	0.142	0.133667	0.131	0.128	0.141	0.133333	0.165
00:44:47	0.139	0.133	0.132	0.134667	0.116	0.117	0.116	0.116333	0.129	0.122	0.124	0.125	0.13	0.123	0.129	0.127333	0.125	0.125	0.128	0.126	0.123	0.121	0.123	0.122333	0.131	0.128	0.132	0.130333	0.113	0.116	0.119	0.116	0.127	0.125	0.139	0.130333	0.127	0.125	0.139	0.130333	0.129	0.13	0.142	0.133667	0.131	0.128	0.141	0.133333	0.165
00:45:09	0.139	0.134	0.133	0.135333	0.117	0.117	0.116	0.116667	0.13	0.122	0.125	0.125667	0.13	0.124	0.129	0.127667	0.125	0.125	0.128	0.126	0.123	0.121	0.123	0.122333	0.132	0.129	0.132	0.131	0.114	0.116	0.119	0.116333	0.128	0.125	0.139	0.130667	0.128	0.125	0.139	0.130667	0.129	0.13	0.143	0.134	0.132	0.129	0.142	0.134333	0.165
00:45:31	0.14	0.135	0.134	0.136333	0.117	0.118	0.117	0.117333	0.13	0.123	0.125	0.126	0.131	0.124	0.13	0.128333	0.126	0.126	0.129	0.127	0.124	0.122	0.124	0.123333	0.132	0.129	0.133	0.131333	0.114	0.117	0.12	0.117	0.128	0.125	0.14	0.131	0.128	0.126	0.14	0.131333	0.13	0.131	0.144	0.135	0.132	0.129	0.142	0.134333	0.166
00:45:53	0.141	0.135	0.134	0.136667	0.118	0.118	0.117	0.117667	0.131	0.123	0.126	0.126667	0.131	0.125	0.131	0.129	0.126	0.126	0.129	0.127	0.125	0.122	0.124	0.123667	0.133	0.129	0.134	0.132	0.114	0.117	0.12	0.117	0.129	0.126	0.141	0.132	0.129	0.126	0.14	0.131667	0.13	0.131	0.144	0.135	0.133	0.13	0.143	0.135333	0.166
00:46:15	0.141	0.136	0.135	0.137333	0.118	0.118	0.117	0.117667	0.131	0.124	0.126	0.127	0.132	0.125	0.131	0.129333	0.126	0.127	0.13	0.127667	0.125	0.123	0.125	0.124333	0.133	0.13	0.134	0.132333	0.115	0.117	0.12	0.117333	0.129	0.126	0.141	0.132	0.129	0.127	0.141	0.132333	0.131	0.132	0.144	0.135667	0.133	0.13	0.143	0.135333	0.166
00:46:37	0.142	0.137	0.135	0.138	0.118	0.119	0.118	0.118333	0.132	0.124	0.127	0.127667	0.133	0.126	0.132	0.130333	0.127	0.127	0.13	0.128	0.126	0.123	0.125	0.124667	0.134	0.13	0.134	0.132667	0.115	0.117	0.121	0.117667	0.13	0.127	0.141	0.132667	0.129	0.127	0.141	0.132333	0.131	0.132	0.145	0.136	0.133	0.131	0.143	0.135667	0.167
00:46:59	0.142	0.137	0.136	0.138333	0.119	0.119	0.118	0.118667	0.132	0.124	0.127	0.127667	0.133	0.126	0.132	0.130333	0.127	0.128	0.131	0.128667	0.126	0.123	0.125	0.124667	0.134	0.131	0.135	0.133333	0.115	0.118	0.121	0.118	0.13	0.127	0.142	0.133	0.13	0.127	0.142	0.133	0.132	0.132	0.145	0.136333	0.134	0.131	0.144	0.136333	0.167
00:47:21	0.143	0.138	0.137	0.139333	0.12	0.12	0.119	0.119667	0.133	0.125	0.128	0.128667	0.134	0.127	0.133	0.131333	0.128	0.128	0.131	0.129	0.127	0.124	0.126	0.125667	0.135	0.131	0.136	0.134	0.116	0.118	0.122	0.118667	0.131	0.128	0.143	0.134	0.13	0.128	0.142	0.133333	0.132	0.133	0.146	0.137	0.134	0.131	0.144	0.136333	0.167
00:47:43	0.143	0.139	0.137	0.139667	0.12	0.12	0.119	0.119667	0.134	0.126	0.128	0.129333	0.134	0.127	0.133	0.131333	0.128	0.129	0.132	0.129667	0.127	0.124	0.127	0.126	0.135	0.132	0.136	0.134333	0.116	0.119	0.122	0.119	0.131	0.128	0.143	0.134	0.13	0.128	0.142	0.133333	0.132	0.133	0.146	0.137	0.134	0.132	0.144	0.136667	0.168
00:48:05	0.143	0.139	0.138	0.14	0.12	0.12	0.12	0.12	0.134	0.126	0.129	0.129667	0.135	0.128	0.134	0.132333	0.129	0.129	0.132	0.13	0.128	0.125	0.127	0.126667	0.135	0.132	0.136	0.134333	0.116	0.119	0.122	0.119	0.132	0.129	0.144	0.135	0.131	0.129	0.143	0.134333	0.133	0.134	0.147	0.138	0.135	0.132	0.145	0.137333	0.168
00:48:27	0.144	0.14	0.139	0.141	0.121	0.121	0.12	0.120667	0.134	0.126	0.13	0.13	0.135	0.128	0.134	0.132333	0.129	0.129	0.132	0.13	0.128	0.125	0.127	0.126667	0.136	0.133	0.137	0.135333	0.116	0.119	0.123	0.119333	0.132	0.129	0.144	0.135	0.131	0.129	0.143	0.134333	0.133	0.134	0.147	0.138	0.135	0.133	0.145	0.137667	0.168
00:48:49	0.144	0.14	0.139	0.141	0.121	0.121	0.12	0.120667	0.135	0.127	0.13	0.130667	0.136	0.129	0.135	0.133333	0.129	0.13	0.133	0.130667	0.129	0.126	0.128	0.127667	0.136	0.133	0.138	0.135667	0.117	0.12	0.123	0.12	0.133	0.13	0.145	0.136	0.132	0.13	0.144	0.135333	0.134	0.134	0.148	0.138667	0.135	0.133	0.145	0.137667	0.169
00:49:11	0.145	0.141	0.139	0.141667	0.121	0.121	0.121	0.121	0.135	0.127	0.131	0.131	0.136	0.129	0.135	0.133333	0.13	0.13	0.133	0.131	0.129	0.126	0.128	0.127667	0.137	0.134	0.138	0.136333	0.117	0.12	0.123	0.12	0.133	0.13	0.145	0.136	0.132	0.13	0.144	0.135333	0.134	0.135	0.148	0.139	0.135	0.133	0.145	0.137667	0.169
00:49:33	0.145	0.141	0.14	0.142	0.122	0.122	0.121	0.121667	0.136	0.128	0.131	0.131667	0.136	0.13	0.136	0.134	0.13	0.131	0.134	0.131667	0.13	0.127	0.129	0.128667	0.137	0.134	0.138	0.136333	0.117	0.12	0.124	0.120333	0.133	0.13	0.145	0.136	0.132	0.13	0.144	0.135333	0.134	0.135	0.148	0.139	0.136	0.134	0.146	0.138667	0.169
00:49:55	0.146	0.142	0.141	0.143	0.122	0.122	0.122	0.122	0.137	0.128	0.132	0.132333	0.137	0.13	0.136	0.134333	0.131	0.131	0.134	0.132	0.13	0.127	0.13	0.129	0.138	0.134	0.139	0.137	0.117	0.121	0.124	0.120667	0.133	0.131	0.146	0.136667	0.132	0.13	0.145	0.135667	0.134	0.135	0.149	0.139333	0.136	0.134	0.146	0.138667	0.169
00:50:17	0.146	0.142	0.141	0.143	0.123	0.123	0.122	0.122667	0.137	0.129	0.132	0.132667	0.137	0.13	0.137	0.134667	0.131	0.132	0.135	0.132667	0.131	0.128	0.13	0.129667	0.138	0.134	0.139	0.137	0.118	0.121	0.124	0.121	0.134	0.131	0.147	0.137333	0.133	0.131	0.145	0.136333	0.135	0.136	0.149	0.14	0.136	0.134	0.146	0.138667	0.169
00:50:39	0.146	0.143	0.141	0.143333	0.123	0.123	0.122	0.122667	0.137	0.129	0.132	0.132667	0.138	0.131	0.137	0.135333	0.131	0.132	0.135	0.132667	0.131	0.128	0.13	0.129667	0.138	0.135	0.14	0.137667	0.118	0.121	0.124	0.121	0.134	0.132	0.147	0.137667	0.133	0.131	0.145	0.136333	0.135	0.136	0.149	0.14	0.136	0.134	0.146	0.138667	0.169
00:51:01	0.147	0.143	0.142	0.144	0.124	0.123	0.123	0.123333	0.138	0.13	0.133	0.133667	0.138	0.131	0.138	0.135667	0.131	0.132	0.135	0.132667	0.132	0.128	0.131	0.130333	0.139	0.135	0.14	0.138	0.118	0.122	0.125	0.121667	0.135	0.132	0.147	0.138	0.133	0.131	0.145	0.136333	0.135	0.136	0.149	0.14	0.137	0.135	0.146	0.139333	0.17
00:51:23	0.147	0.144	0.142	0.144333	0.124	0.124	0.123	0.123667	0.138	0.13	0.134	0.134	0.139	0.132	0.138	0.136333	0.132	0.133	0.136	0.133667	0.132	0.129	0.131	0.130667	0.139	0.136	0.14	0.138333	0.118	0.122	0.125	0.121667	0.135	0.132	0.148	0.138333	0.134	0.132	0.146	0.137333	0.136	0.136	0.15	0.140667	0.137	0.135	0.147	0.139667	0.17
00:51:45	0.147	0.144	0.143	0.144667	0.124	0.124	0.124	0.124	0.139	0.13	0.134	0.134333	0.139	0.132	0.139	0.136667	0.132	0.133	0.136	0.133667	0.133	0.129	0.132	0.131333	0.14	0.136	0.141	0.139	0.119	0.122	0.125	0.122	0.136	0.133	0.148	0.139	0.134	0.132	0.146	0.137333	0.136	0.137	0.15	0.141	0.137	0.136	0.147	0.14	0.17
00:52:07	0.148	0.145	0.143	0.145333	0.125	0.125	0.124	0.124667	0.139	0.131	0.134	0.134667	0.14	0.133	0.139	0.137333	0.132	0.133	0.136	0.133667	0.133	0.13	0.132	0.131667	0.14	0.136	0.141	0.139	0.119	0.123	0.126	0.122667	0.136	0.133	0.149	0.139333	0.134	0.132	0.147	0.137667	0.136	0.137	0.15	0.141	0.137	0.136	0.147	0.14	0.17
00:52:29	0.148	0.145	0.144	0.145667	0.125	0.125	0.124	0.124667	0.14	0.131	0.135	0.135333	0.14	0.133	0.139	0.137333	0.133	0.134	0.137	0.134667	0.133	0.13	0.133	0.132	0.14	0.137	0.141	0.139333	0.119	0.123	0.126	0.122667	0.136	0.134	0.149	0.139667	0.134	0.132	0.147	0.137667	0.137	0.137	0.15	0.141333	0.137	0.136	0.147	0.14	0.17
00:52:51	0.148	0.146	0.144	0.146	0.125	0.125	0.125	0.125	0.14	0.132	0.135	0.135667	0.14	0.133	0.14	0.137667	0.133	0.134	0.137	0.134667	0.134	0.13	0.133	0.132333	0.141	0.137	0.142	0.14	0.119	0.123	0.126	0.122667	0.136	0.134	0.15	0.14	0.135	0.133	0.147	0.138333	0.137	0.138	0.151	0.142	0.138	0.136	0.147	0.140333	0.17
00:53:13	0.149	0.146	0.145	0.146667	0.126	0.126	0.125	0.125667	0.14	0.132	0.136	0.136	0.141	0.134	0.14	0.138333	0.133	0.134	0.138	0.135	0.134	0.131	0.134	0.133	0.141	0.138	0.142	0.140333	0.119	0.124	0.126	0.123	0.137	0.134	0.15	0.140333	0.135	0.133	0.148	0.138667	0.137	0.138	0.152	0.142333	0.138	0.137	0.147	0.140667	0.171
00:53:35	0.149	0.146	0.145	0.146667	0.126	0.126	0.125	0.125667	0.141	0.133	0.136	0.136667	0.141	0.134	0.141	0.138667	0.133	0.135	0.138	0.135333	0.135	0.131	0.134	0.133333	0.141	0.138	0.142	0.140333	0.12	0.124	0.127	0.123667	0.137	0.135	0.15	0.140667	0.135	0.133	0.148	0.138667	0.137	0.138	0.152	0.142333	0.138	0.137	0.148	0.141	0.17
00:53:57	0.149	0.147	0.145	0.147	0.126	0.126	0.126	0.126	0.141	0.133	0.136	0.136667	0.141	0.135	0.141	0.139	0.134	0.135	0.138	0.135667	0.135	0.132	0.134	0.133667	0.141	0.138	0.143	0.140667	0.12	0.124	0.127	0.123667	0.138	0.135	0.151	0.141333	0.135	0.134	0.148	0.139	0.138	0.139	0.152	0.143	0.138	0.137	0.148	0.141	0.171
00:54:19	0.149	0.147	0.146	0.147333	0.127	0.126	0.126	0.126333	0.141	0.133	0.137	0.137	0.142	0.135	0.142	0.139667	0.134	0.135	0.139	0.136	0.135	0.132	0.135	0.134	0.142	0.139	0.143	0.141333	0.12	0.124	0.127	0.123667	0.138	0.135	0.151	0.141333	0.136	0.134	0.148	0.139333	0.138	0.139	0.152	0.143	0.138	0.137	0.148	0.141	0.171
00:54:41	0.15	0.147	0.146	0.147667	0.127	0.127	0.127	0.127	0.142	0.134	0.137	0.137667	0.142	0.135	0.142	0.139667	0.134	0.135	0.139	0.136	0.136	0.132	0.135	0.134333	0.142	0.139	0.143	0.141333	0.12	0.125	0.127	0.124	0.138	0.136	0.152	0.142	0.136	0.134	0.148	0.139333	0.138	0.139	0.152	0.143	0.138	0.137	0.148	0.141	0.171
00:55:03	0.15	0.148	0.146	0.148	0.127	0.127	0.127	0.127	0.142	0.134	0.138	0.138	0.142	0.136	0.142	0.14	0.134	0.136	0.139	0.136333	0.136	0.133	0.136	0.135	0.142	0.139	0.144	0.141667	0.12	0.125	0.128	0.124333	0.138	0.136	0.152	0.142	0.136	0.134	0.148	0.139333	0.139	0.139	0.152	0.143333	0.139	0.138	0.148	0.141667	0.171
00:55:25	0.15	0.148	0.147	0.148333	0.128	0.128	0.127	0.127667	0.143	0.135	0.138	0.138667	0.143	0.136	0.143	0.140667	0.135	0.136	0.14	0.137	0.137	0.133	0.136	0.135333	0.143	0.14	0.144	0.142333	0.121	0.125	0.128	0.124667	0.139	0.136	0.152	0.142333	0.136	0.135	0.149	0.14	0.139	0.14	0.153	0.144	0.139	0.138	0.148	0.141667	0.171
00:55:47	0.151	0.149	0.147	0.149	0.128	0.128	0.128	0.128	0.143	0.135	0.138	0.138667	0.143	0.136	0.143	0.140667	0.135	0.136	0.14	0.137	0.137	0.134	0.136	0.135667	0.143	0.14	0.144	0.142333	0.121	0.125	0.128	0.124667	0.139	0.137	0.152	0.142667	0.136	0.135	0.149	0.14	0.139	0.14	0.153	0.144	0.139	0.138	0.148	0.141667	0.171
00:56:09	0.15	0.149	0.148	0.149	0.128	0.128	0.128	0.128	0.143	0.136	0.139	0.139333	0.143	0.137	0.143	0.141	0.135	0.137	0.14	0.137333	0.137	0.134	0.137	0.136	0.143	0.14	0.145	0.142667	0.121	0.126	0.128	0.125	0.139	0.137	0.153	0.143	0.137	0.135	0.149	0.140333	0.139	0.14	0.153	0.144	0.139	0.138	0.148	0.141667	0.171
00:56:31	0.151	0.15	0.148	0.149667	0.129	0.129	0.128	0.128667	0.144	0.136	0.139	0.139667	0.144	0.137	0.144	0.141667	0.136	0.137	0.14	0.137667	0.138	0.134	0.137	0.136333	0.143	0.141	0.145	0.143	0.121	0.126	0.129	0.125333	0.14	0.138	0.153	0.143667	0.137	0.135	0.15	0.140667	0.139	0.14	0.153	0.144	0.139	0.139	0.148	0.142	0.171
00:56:53	0.152	0.15	0.148	0.15	0.129	0.129	0.129	0.129	0.144	0.136	0.14	0.14	0.144	0.138	0.144	0.142	0.136	0.137	0.141	0.138	0.138	0.135	0.138	0.137	0.144	0.141	0.146	0.143667	0.121	0.126	0.129	0.125333	0.14	0.138	0.153	0.143667	0.137	0.136	0.15	0.141	0.139	0.14	0.154	0.144333	0.139	0.139	0.149	0.142333	0.171
00:57:15	0.152	0.151	0.148	0.150333	0.129	0.129	0.129	0.129	0.144	0.137	0.14	0.140333	0.145	0.138	0.145	0.142667	0.136	0.138	0.141	0.138333	0.139	0.135	0.138	0.137333	0.144	0.141	0.146	0.143667	0.121	0.127	0.129	0.125667	0.14	0.138	0.154	0.144	0.138	0.136	0.15	0.141333	0.14	0.141	0.154	0.145	0.139	0.139	0.149	0.142333	0.171
00:57:37	0.151	0.15	0.149	0.15	0.13	0.13	0.129	0.129667	0.144	0.137	0.14	0.140333	0.145	0.138	0.145	0.142667	0.136	0.138	0.141	0.138333	0.139	0.136	0.139	0.138	0.144	0.141	0.146	0.143667	0.121	0.127	0.129	0.125667	0.141	0.139	0.154	0.144667	0.138	0.136	0.15	0.141333	0.14	0.141	0.154	0.145	0.139	0.139	0.149	0.142333	0.171
00:57:59	0.152	0.151	0.149	0.150667	0.13	0.13	0.13	0.13	0.145	0.137	0.141	0.141	0.145	0.139	0.146	0.143333	0.136	0.138	0.142	0.138667	0.139	0.136	0.139	0.138	0.144	0.142	0.146	0.144	0.121	0.127	0.129	0.125667	0.141	0.139	0.154	0.144667	0.138	0.137	0.15	0.141667	0.14	0.141	0.154	0.145	0.139	0.139	0.148	0.142	0.171
00:58:21	0.152	0.151	0.149	0.150667	0.13	0.13	0.13	0.13	0.145	0.138	0.141	0.141333	0.145	0.139	0.145	0.143	0.136	0.138	0.142	0.138667	0.14	0.136	0.139	0.138333	0.144	0.142	0.147	0.144333	0.122	0.127	0.13	0.126333	0.141	0.139	0.154	0.144667	0.138	0.136	0.15	0.141333	0.14	0.141	0.154	0.145	0.139	0.14	0.149	0.142667	0.171
00:58:43	0.152	0.152	0.15	0.151333	0.131	0.131	0.131	0.131	0.145	0.138	0.141	0.141333	0.146	0.139	0.146	0.143667	0.137	0.139	0.142	0.139333	0.14	0.137	0.14	0.139	0.144	0.143	0.147	0.144667	0.122	0.127	0.13	0.126333	0.141	0.139	0.155	0.145	0.138	0.137	0.151	0.142	0.14	0.141	0.154	0.145	0.14	0.14	0.149	0.143	0.171
00:59:05	0.152	0.152	0.15	0.151333	0.131	0.131	0.131	0.131	0.146	0.138	0.142	0.142	0.146	0.139	0.146	0.143667	0.137	0.139	0.142	0.139333	0.14	0.137	0.14	0.139	0.145	0.143	0.147	0.145	0.122	0.127	0.13	0.126333	0.141	0.14	0.155	0.145333	0.138	0.137	0.151	0.142	0.14	0.141	0.154	0.145	0.14	0.14	0.149	0.143	0.17
00:59:27	0.152	0.152	0.15	0.151333	0.131	0.131	0.131	0.131	0.146	0.139	0.142	0.142333	0.146	0.14	0.147	0.144333	0.137	0.14	0.143	0.14	0.141	0.137	0.14	0.139333	0.145	0.143	0.148	0.145333	0.122	0.128	0.13	0.126667	0.142	0.14	0.155	0.145667	0.139	0.137	0.151	0.142333	0.141	0.142	0.155	0.146	0.14	0.14	0.148	0.142667	0.171
00:59:49	0.152	0.152	0.15	0.151333	0.131	0.132	0.131	0.131333	0.146	0.139	0.142	0.142333	0.146	0.14	0.147	0.144333	0.137	0.14	0.143	0.14	0.141	0.138	0.141	0.14	0.145	0.143	0.148	0.145333	0.122	0.128	0.13	0.126667	0.142	0.14	0.156	0.146	0.138	0.138	0.151	0.142333	0.141	0.142	0.155	0.146	0.14	0.14	0.149	0.143	0.171
01:00:11	0.152	0.153	0.15	0.151667	0.132	0.132	0.132	0.132	0.147	0.139	0.143	0.143	0.147	0.141	0.147	0.145	0.138	0.14	0.143	0.140333	0.141	0.138	0.141	0.14	0.145	0.143	0.148	0.145333	0.122	0.128	0.131	0.127	0.142	0.14	0.156	0.146	0.138	0.138	0.151	0.142333	0.141	0.142	0.154	0.145667	0.14	0.14	0.149	0.143	0.171
01:00:33	0.153	0.153	0.151	0.152333	0.132	0.132	0.132	0.132	0.147	0.14	0.143	0.143333	0.147	0.141	0.148	0.145333	0.138	0.14	0.143	0.140333	0.141	0.138	0.142	0.140333	0.146	0.143	0.148	0.145667	0.122	0.129	0.131	0.127333	0.142	0.141	0.156	0.146333	0.139	0.138	0.152	0.143	0.141	0.142	0.155	0.146	0.14	0.14	0.149	0.143	0.171
01:00:55	0.153	0.153	0.151	0.152333	0.132	0.132	0.132	0.132	0.147	0.14	0.143	0.143333	0.147	0.141	0.148	0.145333	0.138	0.14	0.144	0.140667	0.142	0.139	0.142	0.141	0.146	0.144	0.149	0.146333	0.122	0.129	0.131	0.127333	0.142	0.141	0.156	0.146333	0.139	0.138	0.151	0.142667	0.141	0.142	0.155	0.146	0.14	0.14	0.148	0.142667	0.17
01:01:17	0.153	0.153	0.151	0.152333	0.132	0.133	0.133	0.132667	0.147	0.14	0.144	0.143667	0.147	0.141	0.148	0.145333	0.138	0.141	0.144	0.141	0.142	0.139	0.142	0.141	0.146	0.144	0.149	0.146333	0.122	0.129	0.131	0.127333	0.142	0.141	0.156	0.146333	0.139	0.138	0.151	0.142667	0.141	0.142	0.155	0.146	0.14	0.14	0.149	0.143	0.17
01:01:39	0.153	0.153	0.152	0.152667	0.133	0.133	0.133	0.133	0.147	0.141	0.144	0.144	0.148	0.142	0.149	0.146333	0.138	0.141	0.144	0.141	0.142	0.14	0.142	0.141333	0.146	0.144	0.149	0.146333	0.123	0.129	0.131	0.127667	0.143	0.141	0.157	0.147	0.14	0.138	0.152	0.143333	0.141	0.142	0.155	0.146	0.14	0.141	0.149	0.143333	0.171
01:02:01	0.153	0.154	0.152	0.153	0.133	0.133	0.133	0.133	0.147	0.141	0.144	0.144	0.147	0.142	0.149	0.146	0.138	0.141	0.144	0.141	0.142	0.14	0.143	0.141667	0.146	0.145	0.149	0.146667	0.122	0.129	0.131	0.127333	0.143	0.142	0.156	0.147	0.139	0.139	0.152	0.143333	0.141	0.142	0.155	0.146	0.14	0.141	0.148	0.143	0.17
01:02:23	0.153	0.154	0.152	0.153	0.133	0.133	0.133	0.133	0.148	0.141	0.145	0.144667	0.148	0.142	0.149	0.146333	0.138	0.141	0.144	0.141	0.143	0.14	0.143	0.142	0.147	0.145	0.15	0.147333	0.123	0.129	0.131	0.127667	0.143	0.142	0.157	0.147333	0.139	0.139	0.152	0.143333	0.142	0.142	0.155	0.146333	0.14	0.141	0.149	0.143333	0.17
01:02:45	0.153	0.154	0.152	0.153	0.133	0.134	0.134	0.133667	0.148	0.141	0.145	0.144667	0.148	0.142	0.149	0.146333	0.139	0.141	0.145	0.141667	0.143	0.14	0.144	0.142333	0.147	0.145	0.15	0.147333	0.123	0.129	0.132	0.128	0.143	0.142	0.157	0.147333	0.14	0.139	0.152	0.143667	0.142	0.143	0.156	0.147	0.14	0.141	0.149	0.143333	0.17
01:03:07	0.153	0.154	0.152	0.153	0.134	0.134	0.134	0.134	0.148	0.142	0.145	0.145	0.148	0.143	0.15	0.147	0.139	0.142	0.145	0.142	0.143	0.141	0.144	0.142667	0.147	0.145	0.15	0.147333	0.123	0.129	0.132	0.128	0.143	0.142	0.157	0.147333	0.14	0.139	0.152	0.143667	0.142	0.143	0.155	0.146667	0.14	0.141	0.149	0.143333	0.17
01:03:29	0.153	0.155	0.152	0.153333	0.133	0.134	0.134	0.133667	0.148	0.142	0.145	0.145	0.149	0.143	0.15	0.147333	0.139	0.142	0.145	0.142	0.143	0.141	0.144	0.142667	0.147	0.146	0.15	0.147667	0.123	0.13	0.132	0.128333	0.144	0.143	0.158	0.148333	0.14	0.139	0.152	0.143667	0.142	0.143	0.155	0.146667	0.14	0.141	0.149	0.143333	0.17
01:03:51	0.153	0.155	0.152	0.153333	0.134	0.135	0.135	0.134667	0.149	0.142	0.146	0.145667	0.149	0.143	0.15	0.147333	0.139	0.142	0.146	0.142333	0.144	0.141	0.144	0.143	0.147	0.146	0.151	0.148	0.123	0.13	0.132	0.128333	0.144	0.143	0.157	0.148	0.14	0.139	0.152	0.143667	0.142	0.143	0.155	0.146667	0.14	0.141	0.149	0.143333	0.17
01:04:13	0.153	0.155	0.153	0.153667	0.135	0.135	0.135	0.135	0.149	0.142	0.146	0.145667	0.149	0.143	0.15	0.147333	0.139	0.142	0.146	0.142333	0.144	0.141	0.145	0.143333	0.148	0.146	0.151	0.148333	0.123	0.13	0.132	0.128333	0.144	0.143	0.158	0.148333	0.14	0.14	0.152	0.144	0.142	0.143	0.156	0.147	0.14	0.141	0.149	0.143333	0.169
01:04:35	0.154	0.155	0.153	0.154	0.134	0.135	0.135	0.134667	0.149	0.142	0.146	0.145667	0.149	0.144	0.15	0.147667	0.139	0.142	0.146	0.142333	0.144	0.142	0.145	0.143667	0.147	0.146	0.151	0.148	0.123	0.13	0.132	0.128333	0.144	0.143	0.158	0.148333	0.14	0.14	0.152	0.144	0.142	0.143	0.155	0.146667	0.14	0.141	0.148	0.143	0.17
01:04:57	0.153	0.156	0.153	0.154	0.135	0.135	0.135	0.135	0.149	0.143	0.147	0.146333	0.15	0.144	0.151	0.148333	0.139	0.143	0.146	0.142667	0.144	0.142	0.145	0.143667	0.148	0.146	0.151	0.148333	0.123	0.13	0.132	0.128333	0.144	0.143	0.158	0.148333	0.14	0.14	0.153	0.144333	0.142	0.143	0.156	0.147	0.14	0.141	0.149	0.143333	0.169
01:05:19	0.153	0.156	0.153	0.154	0.135	0.136	0.136	0.135667	0.149	0.143	0.147	0.146333	0.15	0.144	0.151	0.148333	0.139	0.143	0.146	0.142667	0.144	0.142	0.146	0.144	0.147	0.147	0.151	0.148333	0.123	0.13	0.132	0.128333	0.144	0.144	0.158	0.148667	0.14	0.14	0.153	0.144333	0.142	0.143	0.156	0.147	0.14	0.141	0.148	0.143	0.17
01:05:41	0.153	0.156	0.153	0.154	0.135	0.136	0.136	0.135667	0.149	0.143	0.147	0.146333	0.15	0.144	0.151	0.148333	0.139	0.143	0.146	0.142667	0.144	0.142	0.146	0.144	0.148	0.147	0.152	0.149	0.123	0.131	0.132	0.128667	0.144	0.144	0.158	0.148667	0.141	0.14	0.153	0.144667	0.142	0.144	0.155	0.147	0.14	0.141	0.148	0.143	0.169
01:06:03	0.153	0.156	0.153	0.154	0.135	0.136	0.136	0.135667	0.149	0.143	0.147	0.146333	0.15	0.145	0.152	0.149	0.14	0.143	0.146	0.143	0.145	0.143	0.146	0.144667	0.148	0.147	0.152	0.149	0.123	0.131	0.133	0.129	0.144	0.144	0.158	0.148667	0.14	0.14	0.153	0.144333	0.142	0.144	0.156	0.147333	0.14	0.141	0.148	0.143	0.169
01:06:25	0.153	0.156	0.153	0.154	0.135	0.136	0.136	0.135667	0.15	0.144	0.148	0.147333	0.15	0.145	0.152	0.149	0.14	0.143	0.147	0.143333	0.145	0.143	0.146	0.144667	0.148	0.147	0.152	0.149	0.123	0.131	0.133	0.129	0.145	0.144	0.158	0.149	0.141	0.14	0.153	0.144667	0.142	0.144	0.156	0.147333	0.14	0.141	0.148	0.143	0.169
01:06:47	0.153	0.156	0.153	0.154	0.135	0.137	0.137	0.136333	0.15	0.144	0.148	0.147333	0.15	0.145	0.152	0.149	0.14	0.144	0.147	0.143667	0.145	0.144	0.147	0.145333	0.148	0.148	0.152	0.149333	0.123	0.131	0.133	0.129	0.145	0.144	0.159	0.149333	0.141	0.141	0.153	0.145	0.142	0.144	0.156	0.147333	0.14	0.142	0.148	0.143333	0.169
01:07:09	0.153	0.156	0.154	0.154333	0.136	0.137	0.137	0.136667	0.15	0.144	0.148	0.147333	0.15	0.145	0.152	0.149	0.14	0.144	0.147	0.143667	0.146	0.143	0.147	0.145333	0.148	0.148	0.152	0.149333	0.123	0.131	0.133	0.129	0.145	0.145	0.159	0.149667	0.141	0.141	0.153	0.145	0.143	0.144	0.156	0.147667	0.14	0.141	0.148	0.143	0.169
01:07:31	0.153	0.156	0.154	0.154333	0.136	0.137	0.137	0.136667	0.15	0.145	0.148	0.147667	0.15	0.145	0.152	0.149	0.14	0.144	0.147	0.143667	0.146	0.144	0.147	0.145667	0.148	0.147	0.153	0.149333	0.123	0.131	0.133	0.129	0.145	0.145	0.159	0.149667	0.141	0.141	0.153	0.145	0.142	0.144	0.156	0.147333	0.14	0.141	0.147	0.142667	0.169
01:07:53	0.153	0.157	0.153	0.154333	0.136	0.137	0.137	0.136667	0.15	0.144	0.148	0.147333	0.15	0.146	0.153	0.149667	0.14	0.144	0.147	0.143667	0.146	0.144	0.147	0.145667	0.148	0.148	0.153	0.149667	0.123	0.131	0.133	0.129	0.145	0.145	0.159	0.149667	0.141	0.141	0.153	0.145	0.143	0.144	0.156	0.147667	0.14	0.142	0.148	0.143333	0.169
01:08:15	0.153	0.156	0.154	0.154333	0.136	0.137	0.137	0.136667	0.15	0.145	0.149	0.148	0.151	0.146	0.153	0.15	0.14	0.144	0.147	0.143667	0.146	0.144	0.148	0.146	0.149	0.148	0.153	0.15	0.123	0.131	0.133	0.129	0.145	0.145	0.16	0.15	0.141	0.141	0.153	0.145	0.143	0.144	0.156	0.147667	0.14	0.142	0.147	0.143	0.168
01:08:37	0.153	0.157	0.154	0.154667	0.136	0.138	0.138	0.137333	0.15	0.145	0.149	0.148	0.151	0.146	0.153	0.15	0.14	0.144	0.148	0.144	0.146	0.144	0.148	0.146	0.148	0.148	0.153	0.149667	0.123	0.131	0.133	0.129	0.145	0.145	0.16	0.15	0.141	0.141	0.153	0.145	0.143	0.144	0.156	0.147667	0.14	0.142	0.148	0.143333	0.168
01:08:59	0.153	0.157	0.154	0.154667	0.136	0.138	0.138	0.137333	0.15	0.145	0.149	0.148	0.151	0.147	0.153	0.150333	0.14	0.144	0.148	0.144	0.146	0.145	0.148	0.146333	0.149	0.148	0.153	0.15	0.123	0.132	0.133	0.129333	0.145	0.145	0.16	0.15	0.141	0.141	0.153	0.145	0.143	0.144	0.156	0.147667	0.139	0.141	0.148	0.142667	0.168
01:09:21	0.153	0.157	0.154	0.154667	0.136	0.138	0.138	0.137333	0.151	0.145	0.149	0.148333	0.151	0.147	0.153	0.150333	0.14	0.145	0.148	0.144333	0.147	0.145	0.149	0.147	0.149	0.149	0.153	0.150333	0.123	0.132	0.133	0.129333	0.145	0.146	0.16	0.150333	0.141	0.141	0.153	0.145	0.143	0.144	0.156	0.147667	0.139	0.141	0.147	0.142333	0.168
01:09:43	0.154	0.157	0.154	0.155	0.137	0.138	0.138	0.137667	0.151	0.146	0.149	0.148667	0.151	0.147	0.154	0.150667	0.14	0.145	0.148	0.144333	0.147	0.145	0.149	0.147	0.149	0.149	0.153	0.150333	0.124	0.132	0.133	0.129667	0.146	0.146	0.16	0.150667	0.141	0.141	0.153	0.145	0.143	0.145	0.156	0.148	0.14	0.142	0.147	0.143	0.168
01:10:05	0.153	0.157	0.154	0.154667	0.136	0.138	0.139	0.137667	0.151	0.146	0.149	0.148667	0.151	0.147	0.154	0.150667	0.14	0.145	0.148	0.144333	0.147	0.146	0.149	0.147333	0.148	0.149	0.154	0.150333	0.123	0.132	0.133	0.129333	0.146	0.146	0.16	0.150667	0.141	0.141	0.153	0.145	0.143	0.144	0.156	0.147667	0.139	0.141	0.147	0.142333	0.168
01:10:27	0.153	0.157	0.154	0.154667	0.137	0.138	0.139	0.138	0.151	0.146	0.149	0.148667	0.151	0.147	0.154	0.150667	0.14	0.145	0.148	0.144333	0.147	0.145	0.149	0.147	0.149	0.149	0.154	0.150667	0.123	0.132	0.133	0.129333	0.145	0.146	0.16	0.150333	0.141	0.141	0.153	0.145	0.143	0.144	0.156	0.147667	0.139	0.141	0.147	0.142333	0.167
01:10:49	0.153	0.157	0.154	0.154667	0.137	0.139	0.139	0.138333	0.151	0.146	0.15	0.149	0.152	0.147	0.155	0.151333	0.141	0.145	0.149	0.145	0.147	0.146	0.149	0.147333	0.149	0.149	0.154	0.150667	0.123	0.132	0.133	0.129333	0.146	0.146	0.16	0.150667	0.141	0.142	0.153	0.145333	0.143	0.145	0.156	0.148	0.14	0.141	0.147	0.142667	0.167
01:11:11	0.153	0.157	0.155	0.155	0.137	0.139	0.139	0.138333	0.151	0.146	0.15	0.149	0.151	0.148	0.155	0.151333	0.141	0.145	0.149	0.145	0.147	0.146	0.15	0.147667	0.149	0.149	0.154	0.150667	0.123	0.132	0.133	0.129333	0.145	0.146	0.16	0.150333	0.141	0.141	0.153	0.145	0.143	0.145	0.156	0.148	0.139	0.142	0.147	0.142667	0.168
01:11:33	0.153	0.158	0.154	0.155	0.137	0.139	0.139	0.138333	0.151	0.147	0.15	0.149333	0.151	0.148	0.155	0.151333	0.141	0.146	0.149	0.145333	0.148	0.146	0.15	0.148	0.149	0.149	0.154	0.150667	0.123	0.132	0.133	0.129333	0.146	0.147	0.16	0.151	0.141	0.142	0.153	0.145333	0.143	0.145	0.156	0.148	0.139	0.141	0.147	0.142333	0.167
01:11:55	0.153	0.158	0.155	0.155333	0.137	0.14	0.139	0.138667	0.151	0.147	0.15	0.149333	0.152	0.148	0.155	0.151667	0.141	0.145	0.149	0.145	0.147	0.147	0.15	0.148	0.149	0.149	0.154	0.150667	0.123	0.132	0.133	0.129333	0.146	0.147	0.16	0.151	0.141	0.142	0.153	0.145333	0.143	0.145	0.156	0.148	0.139	0.141	0.146	0.142	0.167
01:12:17	0.153	0.157	0.155	0.155	0.138	0.14	0.14	0.139333	0.151	0.147	0.151	0.149667	0.152	0.148	0.155	0.151667	0.141	0.146	0.149	0.145333	0.148	0.147	0.15	0.148333	0.149	0.15	0.154	0.151	0.124	0.132	0.133	0.129667	0.146	0.147	0.16	0.151	0.141	0.142	0.153	0.145333	0.143	0.145	0.156	0.148	0.139	0.141	0.146	0.142	0.167
01:12:39	0.153	0.157	0.155	0.155	0.137	0.14	0.14	0.139	0.152	0.147	0.151	0.15	0.152	0.148	0.155	0.151667	0.141	0.146	0.149	0.145333	0.148	0.147	0.151	0.148667	0.149	0.15	0.155	0.151333	0.123	0.132	0.133	0.129333	0.146	0.147	0.16	0.151	0.141	0.142	0.153	0.145333	0.143	0.145	0.155	0.147667	0.139	0.141	0.146	0.142	0.167
01:13:01	0.152	0.158	0.155	0.155	0.138	0.14	0.14	0.139333	0.151	0.147	0.151	0.149667	0.152	0.148	0.155	0.151667	0.141	0.146	0.149	0.145333	0.148	0.147	0.151	0.148667	0.15	0.15	0.155	0.151667	0.124	0.132	0.134	0.13	0.146	0.147	0.161	0.151333	0.141	0.142	0.153	0.145333	0.143	0.145	0.156	0.148	0.139	0.141	0.146	0.142	0.167
01:13:23	0.153	0.158	0.155	0.155333	0.138	0.14	0.14	0.139333	0.152	0.148	0.151	0.150333	0.152	0.149	0.155	0.152	0.141	0.146	0.149	0.145333	0.148	0.148	0.151	0.149	0.15	0.15	0.155	0.151667	0.124	0.132	0.134	0.13	0.146	0.147	0.161	0.151333	0.142	0.142	0.154	0.146	0.143	0.145	0.156	0.148	0.138	0.142	0.146	0.142	0.166
01:13:45	0.153	0.158	0.155	0.155333	0.137	0.14	0.14	0.139	0.151	0.147	0.151	0.149667	0.152	0.148	0.155	0.151667	0.141	0.146	0.149	0.145333	0.148	0.148	0.151	0.149	0.15	0.15	0.155	0.151667	0.123	0.132	0.134	0.129667	0.146	0.147	0.16	0.151	0.141	0.142	0.153	0.145333	0.142	0.145	0.155	0.147333	0.139	0.141	0.146	0.142	0.167
01:14:07	0.153	0.158	0.155	0.155333	0.138	0.141	0.141	0.14	0.152	0.148	0.152	0.150667	0.152	0.149	0.156	0.152333	0.141	0.147	0.15	0.146	0.149	0.148	0.151	0.149333	0.15	0.151	0.155	0.152	0.124	0.133	0.134	0.130333	0.146	0.148	0.161	0.151667	0.142	0.142	0.153	0.145667	0.143	0.145	0.156	0.148	0.139	0.141	0.145	0.141667	0.166
01:14:29	0.153	0.158	0.155	0.155333	0.138	0.141	0.141	0.14	0.152	0.148	0.152	0.150667	0.152	0.149	0.155	0.152	0.141	0.147	0.15	0.146	0.148	0.148	0.152	0.149333	0.149	0.151	0.155	0.151667	0.123	0.133	0.134	0.13	0.146	0.147	0.16	0.151	0.142	0.142	0.153	0.145667	0.143	0.145	0.155	0.147667	0.138	0.141	0.146	0.141667	0.166
01:14:51	0.152	0.158	0.155	0.155	0.138	0.141	0.141	0.14	0.152	0.148	0.152	0.150667	0.152	0.149	0.156	0.152333	0.141	0.147	0.15	0.146	0.148	0.148	0.152	0.149333	0.149	0.151	0.156	0.152	0.124	0.133	0.134	0.130333	0.146	0.148	0.161	0.151667	0.141	0.143	0.153	0.145667	0.143	0.145	0.156	0.148	0.138	0.141	0.146	0.141667	0.166
01:15:13	0.153	0.158	0.155	0.155333	0.138	0.141	0.141	0.14	0.152	0.148	0.152	0.150667	0.152	0.149	0.156	0.152333	0.141	0.147	0.15	0.146	0.148	0.148	0.152	0.149333	0.149	0.15	0.155	0.151333	0.123	0.133	0.134	0.13	0.146	0.148	0.161	0.151667	0.141	0.142	0.153	0.145333	0.143	0.145	0.155	0.147667	0.138	0.141	0.146	0.141667	0.166
01:15:35	0.152	0.158	0.155	0.155	0.138	0.141	0.141	0.14	0.152	0.148	0.152	0.150667	0.152	0.149	0.156	0.152333	0.141	0.147	0.15	0.146	0.148	0.148	0.152	0.149333	0.149	0.15	0.156	0.151667	0.123	0.133	0.134	0.13	0.146	0.148	0.161	0.151667	0.141	0.142	0.153	0.145333	0.143	0.145	0.155	0.147667	0.139	0.141	0.146	0.142	0.165
01:15:57	0.152	0.158	0.155	0.155	0.139	0.141	0.141	0.140333	0.152	0.148	0.152	0.150667	0.152	0.149	0.156	0.152333	0.141	0.147	0.15	0.146	0.148	0.149	0.152	0.149667	0.149	0.151	0.155	0.151667	0.124	0.133	0.134	0.130333	0.146	0.148	0.16	0.151333	0.142	0.143	0.153	0.146	0.143	0.145	0.155	0.147667	0.138	0.141	0.145	0.141333	0.166
01:16:19	0.152	0.158	0.155	0.155	0.138	0.141	0.142	0.140333	0.152	0.149	0.152	0.151	0.152	0.15	0.156	0.152667	0.141	0.147	0.15	0.146	0.149	0.149	0.152	0.15	0.149	0.151	0.156	0.152	0.123	0.133	0.134	0.13	0.146	0.148	0.161	0.151667	0.142	0.142	0.153	0.145667	0.142	0.145	0.155	0.147333	0.138	0.141	0.145	0.141333	0.165
01:16:41	0.152	0.158	0.155	0.155	0.138	0.142	0.142	0.140667	0.152	0.149	0.152	0.151	0.152	0.15	0.156	0.152667	0.141	0.147	0.15	0.146	0.149	0.149	0.152	0.15	0.149	0.151	0.156	0.152	0.123	0.133	0.134	0.13	0.146	0.148	0.161	0.151667	0.141	0.142	0.153	0.145333	0.143	0.145	0.155	0.147667	0.138	0.141	0.145	0.141333	0.166
01:17:03	0.152	0.158	0.155	0.155	0.139	0.141	0.142	0.140667	0.151	0.149	0.152	0.150667	0.152	0.149	0.156	0.152333	0.141	0.147	0.15	0.146	0.148	0.149	0.153	0.15	0.149	0.151	0.156	0.152	0.123	0.133	0.134	0.13	0.146	0.148	0.161	0.151667	0.141	0.143	0.152	0.145333	0.142	0.145	0.155	0.147333	0.138	0.141	0.145	0.141333	0.165
01:17:25	0.152	0.158	0.155	0.155	0.139	0.142	0.142	0.141	0.152	0.149	0.152	0.151	0.152	0.15	0.156	0.152667	0.141	0.147	0.15	0.146	0.149	0.149	0.153	0.150333	0.149	0.151	0.156	0.152	0.123	0.133	0.134	0.13	0.146	0.148	0.16	0.151333	0.141	0.143	0.153	0.145667	0.142	0.144	0.155	0.147	0.138	0.141	0.144	0.141	0.165
01:17:47	0.152	0.159	0.154	0.155	0.139	0.142	0.142	0.141	0.152	0.149	0.152	0.151	0.152	0.15	0.157	0.153	0.141	0.148	0.151	0.146667	0.149	0.149	0.153	0.150333	0.149	0.151	0.156	0.152	0.123	0.133	0.134	0.13	0.146	0.148	0.161	0.151667	0.141	0.143	0.152	0.145333	0.142	0.145	0.155	0.147333	0.138	0.141	0.145	0.141333	0.165
01:18:09	0.152	0.158	0.155	0.155	0.139	0.142	0.142	0.141	0.152	0.149	0.153	0.151333	0.152	0.15	0.157	0.153	0.141	0.147	0.15	0.146	0.149	0.15	0.153	0.150667	0.149	0.151	0.156	0.152	0.123	0.133	0.134	0.13	0.147	0.148	0.161	0.152	0.141	0.143	0.153	0.145667	0.142	0.145	0.155	0.147333	0.137	0.141	0.145	0.141	0.165
01:18:31	0.152	0.158	0.155	0.155	0.139	0.142	0.142	0.141	0.152	0.149	0.153	0.151333	0.152	0.15	0.157	0.153	0.141	0.147	0.15	0.146	0.149	0.15	0.153	0.150667	0.149	0.151	0.156	0.152	0.123	0.133	0.134	0.13	0.146	0.148	0.161	0.151667	0.141	0.143	0.152	0.145333	0.142	0.144	0.155	0.147	0.137	0.141	0.145	0.141	0.164
01:18:53	0.151	0.158	0.155	0.154667	0.139	0.142	0.142	0.141	0.152	0.149	0.153	0.151333	0.152	0.15	0.157	0.153	0.141	0.148	0.15	0.146333	0.149	0.15	0.153	0.150667	0.15	0.151	0.156	0.152333	0.123	0.133	0.134	0.13	0.146	0.149	0.16	0.151667	0.141	0.143	0.152	0.145333	0.142	0.145	0.155	0.147333	0.137	0.141	0.144	0.140667	0.165
01:19:15	0.151	0.158	0.154	0.154333	0.139	0.143	0.142	0.141333	0.152	0.149	0.153	0.151333	0.152	0.15	0.157	0.153	0.141	0.148	0.15	0.146333	0.149	0.15	0.154	0.151	0.15	0.152	0.156	0.152667	0.123	0.133	0.134	0.13	0.146	0.149	0.161	0.152	0.141	0.143	0.152	0.145333	0.142	0.145	0.155	0.147333	0.138	0.141	0.144	0.141	0.165
01:19:37	0.151	0.158	0.155	0.154667	0.139	0.143	0.143	0.141667	0.151	0.15	0.153	0.151333	0.152	0.151	0.157	0.153333	0.141	0.148	0.151	0.146667	0.149	0.15	0.154	0.151	0.149	0.151	0.156	0.152	0.123	0.133	0.134	0.13	0.146	0.149	0.16	0.151667	0.141	0.143	0.153	0.145667	0.142	0.145	0.155	0.147333	0.137	0.14	0.144	0.140333	0.164
01:19:59	0.151	0.158	0.154	0.154333	0.139	0.143	0.143	0.141667	0.152	0.15	0.153	0.151667	0.153	0.151	0.157	0.153667	0.141	0.148	0.15	0.146333	0.149	0.15	0.154	0.151	0.149	0.151	0.156	0.152	0.123	0.133	0.134	0.13	0.146	0.149	0.16	0.151667	0.141	0.143	0.152	0.145333	0.142	0.144	0.154	0.146667	0.137	0.14	0.144	0.140333	0.164
01:20:21	0.151	0.157	0.154	0.154	0.139	0.143	0.143	0.141667	0.152	0.149	0.153	0.151333	0.153	0.151	0.157	0.153667	0.141	0.148	0.151	0.146667	0.149	0.15	0.154	0.151	0.149	0.152	0.156	0.152333	0.123	0.133	0.134	0.13	0.146	0.149	0.161	0.152	0.141	0.143	0.152	0.145333	0.142	0.145	0.154	0.147	0.137	0.141	0.144	0.140667	0.163
01:20:43	0.15	0.158	0.154	0.154	0.139	0.143	0.143	0.141667	0.152	0.15	0.154	0.152	0.152	0.151	0.157	0.153333	0.141	0.148	0.151	0.146667	0.149	0.15	0.154	0.151	0.149	0.152	0.156	0.152333	0.123	0.133	0.134	0.13	0.146	0.149	0.161	0.152	0.141	0.143	0.152	0.145333	0.142	0.144	0.154	0.146667	0.137	0.14	0.143	0.14	0.164
01:21:05	0.151	0.158	0.155	0.154667	0.139	0.143	0.143	0.141667	0.152	0.15	0.154	0.152	0.153	0.151	0.157	0.153667	0.141	0.148	0.151	0.146667	0.149	0.151	0.154	0.151333	0.149	0.152	0.157	0.152667	0.123	0.133	0.134	0.13	0.147	0.149	0.16	0.152	0.142	0.143	0.152	0.145667	0.142	0.144	0.154	0.146667	0.137	0.141	0.143	0.140333	0.163
01:21:27	0.15	0.157	0.154	0.153667	0.139	0.143	0.143	0.141667	0.152	0.15	0.153	0.151667	0.153	0.151	0.157	0.153667	0.141	0.148	0.151	0.146667	0.149	0.151	0.154	0.151333	0.149	0.152	0.156	0.152333	0.123	0.133	0.134	0.13	0.146	0.149	0.16	0.151667	0.141	0.143	0.152	0.145333	0.142	0.144	0.154	0.146667	0.137	0.14	0.143	0.14	0.163
01:21:49	0.151	0.158	0.154	0.154333	0.139	0.143	0.143	0.141667	0.152	0.15	0.153	0.151667	0.152	0.151	0.157	0.153333	0.141	0.148	0.151	0.146667	0.15	0.15	0.154	0.151333	0.149	0.152	0.156	0.152333	0.123	0.133	0.134	0.13	0.146	0.149	0.16	0.151667	0.141	0.143	0.152	0.145333	0.142	0.144	0.154	0.146667	0.136	0.14	0.143	0.139667	0.163
01:22:11	0.15	0.158	0.154	0.154	0.139	0.144	0.143	0.142	0.152	0.15	0.154	0.152	0.153	0.151	0.158	0.154	0.141	0.148	0.151	0.146667	0.149	0.151	0.154	0.151333	0.149	0.152	0.156	0.152333	0.123	0.133	0.134	0.13	0.146	0.149	0.16	0.151667	0.141	0.143	0.151	0.145	0.142	0.144	0.154	0.146667	0.137	0.14	0.143	0.14	0.163
01:22:33	0.15	0.158	0.154	0.154	0.139	0.143	0.144	0.142	0.152	0.15	0.153	0.151667	0.153	0.151	0.157	0.153667	0.141	0.148	0.151	0.146667	0.149	0.151	0.154	0.151333	0.149	0.152	0.156	0.152333	0.123	0.133	0.133	0.129667	0.146	0.149	0.16	0.151667	0.141	0.143	0.152	0.145333	0.142	0.144	0.153	0.146333	0.137	0.14	0.142	0.139667	0.163
01:22:55	0.15	0.157	0.154	0.153667	0.139	0.144	0.143	0.142	0.152	0.15	0.154	0.152	0.152	0.151	0.157	0.153333	0.141	0.148	0.151	0.146667	0.149	0.151	0.154	0.151333	0.149	0.152	0.156	0.152333	0.123	0.133	0.134	0.13	0.146	0.149	0.16	0.151667	0.141	0.143	0.152	0.145333	0.142	0.144	0.154	0.146667	0.136	0.14	0.143	0.139667	0.162
01:23:17	0.15	0.157	0.154	0.153667	0.139	0.144	0.144	0.142333	0.151	0.15	0.154	0.151667	0.152	0.152	0.157	0.153667	0.141	0.148	0.151	0.146667	0.149	0.151	0.155	0.151667	0.149	0.152	0.156	0.152333	0.123	0.133	0.134	0.13	0.146	0.149	0.16	0.151667	0.141	0.143	0.152	0.145333	0.142	0.144	0.154	0.146667	0.136	0.14	0.143	0.139667	0.162
01:23:39	0.15	0.157	0.154	0.153667	0.139	0.144	0.144	0.142333	0.151	0.15	0.154	0.151667	0.152	0.151	0.157	0.153333	0.141	0.148	0.151	0.146667	0.149	0.151	0.155	0.151667	0.149	0.152	0.156	0.152333	0.123	0.133	0.134	0.13	0.146	0.149	0.16	0.151667	0.141	0.143	0.152	0.145333	0.141	0.144	0.154	0.146333	0.136	0.14	0.142	0.139333	0.162
01:24:01	0.15	0.157	0.154	0.153667	0.139	0.144	0.144	0.142333	0.152	0.151	0.154	0.152333	0.152	0.152	0.158	0.154	0.141	0.148	0.151	0.146667	0.149	0.151	0.155	0.151667	0.149	0.152	0.157	0.152667	0.123	0.133	0.133	0.129667	0.146	0.149	0.16	0.151667	0.141	0.143	0.152	0.145333	0.142	0.144	0.153	0.146333	0.136	0.14	0.142	0.139333	0.162
01:24:23	0.15	0.157	0.154	0.153667	0.139	0.144	0.144	0.142333	0.151	0.151	0.154	0.152	0.152	0.151	0.157	0.153333	0.141	0.148	0.151	0.146667	0.149	0.151	0.155	0.151667	0.149	0.152	0.156	0.152333	0.123	0.133	0.134	0.13	0.146	0.149	0.16	0.151667	0.141	0.143	0.152	0.145333	0.142	0.144	0.153	0.146333	0.136	0.14	0.142	0.139333	0.161
01:24:45	0.15	0.157	0.154	0.153667	0.139	0.144	0.144	0.142333	0.151	0.151	0.154	0.152	0.152	0.151	0.157	0.153333	0.141	0.148	0.151	0.146667	0.149	0.151	0.155	0.151667	0.149	0.152	0.156	0.152333	0.123	0.133	0.134	0.13	0.146	0.149	0.16	0.151667	0.141	0.143	0.152	0.145333	0.141	0.144	0.153	0.146	0.136	0.14	0.142	0.139333	0.161
01:25:07	0.149	0.157	0.154	0.153333	0.139	0.144	0.144	0.142333	0.152	0.15	0.154	0.152	0.152	0.152	0.158	0.154	0.141	0.148	0.151	0.146667	0.149	0.152	0.155	0.152	0.149	0.152	0.156	0.152333	0.123	0.133	0.133	0.129667	0.146	0.15	0.16	0.152	0.141	0.143	0.151	0.145	0.141	0.144	0.153	0.146	0.136	0.14	0.141	0.139	0.161
01:25:29	0.148	0.157	0.153	0.152667	0.139	0.144	0.144	0.142333	0.152	0.151	0.154	0.152333	0.152	0.151	0.158	0.153667	0.141	0.149	0.151	0.147	0.149	0.152	0.155	0.152	0.149	0.152	0.156	0.152333	0.123	0.133	0.133	0.129667	0.146	0.149	0.16	0.151667	0.141	0.143	0.151	0.145	0.141	0.144	0.153	0.146	0.135	0.139	0.142	0.138667	0.161
01:25:51	0.149	0.157	0.153	0.153	0.139	0.144	0.144	0.142333	0.151	0.151	0.154	0.152	0.152	0.152	0.157	0.153667	0.141	0.148	0.151	0.146667	0.149	0.152	0.155	0.152	0.149	0.152	0.156	0.152333	0.123	0.133	0.133	0.129667	0.146	0.149	0.16	0.151667	0.141	0.143	0.151	0.145	0.141	0.144	0.153	0.146	0.135	0.139	0.141	0.138333	0.161
01:26:13	0.149	0.157	0.153	0.153	0.139	0.144	0.144	0.142333	0.151	0.151	0.154	0.152	0.152	0.151	0.157	0.153333	0.141	0.148	0.151	0.146667	0.149	0.151	0.155	0.151667	0.149	0.152	0.156	0.152333	0.122	0.133	0.133	0.129333	0.146	0.149	0.16	0.151667	0.141	0.143	0.151	0.145	0.141	0.144	0.152	0.145667	0.135	0.139	0.142	0.138667	0.161
01:26:35	0.148	0.157	0.153	0.152667	0.139	0.145	0.144	0.142667	0.151	0.151	0.154	0.152	0.152	0.152	0.158	0.154	0.141	0.149	0.151	0.147	0.149	0.152	0.155	0.152	0.149	0.152	0.156	0.152333	0.123	0.133	0.133	0.129667	0.146	0.149	0.159	0.151333	0.141	0.143	0.151	0.145	0.141	0.144	0.153	0.146	0.135	0.139	0.141	0.138333	0.161
01:26:57	0.149	0.157	0.153	0.153	0.139	0.144	0.145	0.142667	0.151	0.151	0.154	0.152	0.152	0.152	0.157	0.153667	0.141	0.149	0.151	0.147	0.149	0.152	0.155	0.152	0.149	0.152	0.157	0.152667	0.123	0.133	0.133	0.129667	0.146	0.149	0.16	0.151667	0.141	0.143	0.151	0.145	0.141	0.144	0.152	0.145667	0.135	0.139	0.141	0.138333	0.16
01:27:19	0.148	0.157	0.153	0.152667	0.139	0.145	0.145	0.143	0.151	0.151	0.154	0.152	0.152	0.152	0.158	0.154	0.141	0.149	0.151	0.147	0.149	0.152	0.155	0.152	0.149	0.152	0.157	0.152667	0.123	0.133	0.133	0.129667	0.146	0.15	0.159	0.151667	0.141	0.143	0.151	0.145	0.141	0.144	0.152	0.145667	0.135	0.139	0.141	0.138333	0.16
01:27:41	0.148	0.156	0.152	0.152	0.139	0.145	0.144	0.142667	0.15	0.151	0.154	0.151667	0.151	0.152	0.158	0.153667	0.141	0.149	0.151	0.147	0.149	0.152	0.155	0.152	0.148	0.152	0.156	0.152	0.122	0.133	0.133	0.129333	0.146	0.149	0.16	0.151667	0.141	0.143	0.151	0.145	0.141	0.144	0.152	0.145667	0.135	0.139	0.14	0.138	0.16
01:28:03	0.148	0.157	0.153	0.152667	0.139	0.145	0.145	0.143	0.151	0.151	0.154	0.152	0.152	0.152	0.158	0.154	0.14	0.149	0.151	0.146667	0.149	0.152	0.155	0.152	0.148	0.152	0.156	0.152	0.122	0.133	0.133	0.129333	0.146	0.149	0.16	0.151667	0.14	0.143	0.151	0.144667	0.14	0.144	0.152	0.145333	0.135	0.139	0.14	0.138	0.16
01:28:25	0.147	0.157	0.152	0.152	0.139	0.145	0.145	0.143	0.151	0.151	0.154	0.152	0.151	0.152	0.158	0.153667	0.141	0.149	0.151	0.147	0.149	0.152	0.155	0.152	0.148	0.152	0.156	0.152	0.122	0.133	0.133	0.129333	0.146	0.149	0.159	0.151333	0.141	0.143	0.15	0.144667	0.141	0.143	0.152	0.145333	0.135	0.139	0.14	0.138	0.161
01:28:47	0.147	0.156	0.152	0.151667	0.139	0.145	0.145	0.143	0.15	0.151	0.154	0.151667	0.151	0.152	0.158	0.153667	0.14	0.148	0.151	0.146333	0.149	0.152	0.155	0.152	0.148	0.152	0.156	0.152	0.122	0.133	0.133	0.129333	0.145	0.149	0.159	0.151	0.14	0.143	0.15	0.144333	0.141	0.143	0.152	0.145333	0.134	0.139	0.14	0.137667	0.16
01:29:09	0.147	0.157	0.152	0.152	0.139	0.145	0.145	0.143	0.151	0.151	0.154	0.152	0.151	0.152	0.158	0.153667	0.141	0.149	0.151	0.147	0.149	0.152	0.155	0.152	0.148	0.152	0.156	0.152	0.122	0.133	0.133	0.129333	0.146	0.149	0.159	0.151333	0.14	0.143	0.15	0.144333	0.141	0.143	0.152	0.145333	0.134	0.138	0.14	0.137333	0.159
01:29:31	0.147	0.156	0.153	0.152	0.139	0.145	0.145	0.143	0.151	0.151	0.154	0.152	0.152	0.152	0.158	0.154	0.141	0.149	0.151	0.147	0.149	0.152	0.156	0.152333	0.148	0.152	0.156	0.152	0.122	0.133	0.133	0.129333	0.145	0.15	0.159	0.151333	0.14	0.143	0.15	0.144333	0.141	0.143	0.152	0.145333	0.134	0.138	0.139	0.137	0.159
01:29:53	0.147	0.156	0.152	0.151667	0.139	0.145	0.145	0.143	0.151	0.151	0.154	0.152	0.151	0.152	0.158	0.153667	0.14	0.149	0.151	0.146667	0.149	0.152	0.156	0.152333	0.148	0.152	0.156	0.152	0.122	0.133	0.133	0.129333	0.145	0.15	0.159	0.151333	0.14	0.143	0.15	0.144333	0.14	0.143	0.152	0.145	0.134	0.138	0.14	0.137333	0.159
				0.155333				0.143				0.152333				0.154				0.147				0.152333				0.152667				0.130333				0.152				0.146				0.148				0.143333
[truncated: 7 more columns]
