# Supplementary material for: G‐Quadruplexes act as sequence‐dependent protein chaperones
Source: EMBO Rep. 2020 Sep 18;21(10):e49735. doi: 10.15252/embr.201949735 (PMC7534610; doi:10.15252/embr.201949735)
Supplement: Supplementary file 7 — Source Data fore Figure 2 [file EMBR-21-e49735-s005.zip]

Archive with 3 entries (2 files):
- FIG2_Source_Data/
- FIG2_Source_Data/RangeOfConcentrationsCSHeatDenaturation.xlsx
- FIG2_Source_Data/CleanedConcentrationRangeData.xlsx
