# Supplementary material for: G‐Quadruplexes act as sequence‐dependent protein chaperones
Source: EMBO Rep. 2020 Sep 18;21(10):e49735. doi: 10.15252/embr.201949735 (PMC7534610; doi:10.15252/embr.201949735)
Supplement: Supplementary file 7 — Source Data fore Figure 2 [file EMBR-21-e49735-s005.zip › FIG2_Source_Data/RangeOfConcentrationsCSHeatDenaturation.xlsx]

## Sheet: Protein
	Time	Run1	Run2	Run3	Blank
0	0:00:03	0.105	0.105	0.103	0.098
1	0:00:40	0.105	0.107	0.103	0.098
2	0:01:17	0.105	0.106	0.103	0.098
3	0:01:54	0.104	0.106	0.103	0.098
4	0:02:31	0.104	0.104	0.103	0.098
5	0:03:08	0.104	0.103	0.103	0.098
6	0:03:45	0.104	0.102	0.103	0.098
7	0:04:22	0.104	0.102	0.103	0.098
8	0:04:59	0.104	0.102	0.103	0.098
9	0:05:36	0.104	0.102	0.103	0.098
10	0:06:13	0.104	0.102	0.103	0.098
11	0:06:50	0.104	0.102	0.103	0.098
12	0:07:27	0.104	0.102	0.103	0.098
13	0:08:04	0.104	0.102	0.103	0.097
14	0:08:41	0.104	0.102	0.103	0.098
15	0:09:18	0.104	0.102	0.103	0.097
16	0:09:55	0.104	0.102	0.103	0.097
17	0:10:32	0.104	0.102	0.103	0.097
18	0:11:09	0.104	0.102	0.103	0.097
19	0:11:46	0.104	0.102	0.103	0.097
20	0:12:23	0.104	0.102	0.103	0.097
21	0:13:00	0.104	0.102	0.103	0.097
22	0:13:37	0.104	0.102	0.103	0.097
23	0:14:14	0.104	0.102	0.103	0.097
24	0:14:51	0.104	0.102	0.103	0.097
25	0:15:28	0.104	0.102	0.103	0.097
26	0:16:05	0.104	0.102	0.103	0.097
27	0:16:42	0.104	0.102	0.103	0.097
28	0:17:19	0.104	0.102	0.103	0.097
29	0:17:56	0.104	0.102	0.103	0.097
30	0:18:33	0.105	0.102	0.103	0.097
31	0:19:10	0.105	0.103	0.103	0.097
32	0:19:47	0.105	0.103	0.104	0.097
33	0:20:24	0.105	0.103	0.105	0.097
34	0:21:01	0.106	0.104	0.105	0.097
35	0:21:38	0.107	0.105	0.106	0.097
36	0:22:15	0.108	0.105	0.107	0.097
37	0:22:52	0.108	0.106	0.108	0.097
38	0:23:29	0.109	0.107	0.109	0.097
39	0:24:06	0.111	0.108	0.11	0.098
40	0:24:43	0.111	0.109	0.112	0.097
41	0:25:20	0.113	0.11	0.113	0.097
42	0:25:57	0.114	0.112	0.114	0.097
43	0:26:34	0.115	0.113	0.116	0.097
44	0:27:11	0.117	0.115	0.117	0.097
45	0:27:48	0.118	0.116	0.119	0.097
46	0:28:25	0.12	0.118	0.121	0.097
47	0:29:02	0.122	0.119	0.122	0.097
48	0:29:39	0.124	0.121	0.124	0.097
49	0:30:16	0.125	0.123	0.126	0.097
50	0:30:53	0.127	0.124	0.127	0.097
51	0:31:30	0.129	0.126	0.129	0.097
52	0:32:07	0.131	0.128	0.131	0.097
53	0:32:44	0.133	0.13	0.133	0.097
54	0:33:21	0.135	0.132	0.135	0.097
55	0:33:58	0.137	0.134	0.136	0.097
56	0:34:35	0.138	0.135	0.138	0.097
57	0:35:12	0.14	0.137	0.14	0.097
58	0:35:49	0.142	0.138	0.141	0.097
59	0:36:26	0.143	0.14	0.143	0.097
60	0:37:03	0.145	0.141	0.144	0.097
61	0:37:40	0.147	0.143	0.146	0.097
62	0:38:17	0.148	0.144	0.147	0.097
63	0:38:54	0.149	0.146	0.149	0.097
64	0:39:31	0.151	0.147	0.15	0.097
65	0:40:08	0.152	0.148	0.151	0.097
66	0:40:45	0.154	0.15	0.152	0.097
67	0:41:22	0.155	0.151	0.153	0.097
68	0:41:59	0.156	0.152	0.155	0.097
69	0:42:36	0.157	0.153	0.156	0.097
70	0:43:13	0.159	0.154	0.157	0.097
71	0:43:50	0.16	0.155	0.157	0.097
72	0:44:27	0.161	0.156	0.158	0.097
73	0:45:04	0.162	0.157	0.159	0.097
74	0:45:41	0.162	0.158	0.16	0.097
75	0:46:18	0.163	0.159	0.161	0.097
76	0:46:55	0.164	0.159	0.161	0.097
77	0:47:32	0.164	0.16	0.162	0.097
78	0:48:09	0.165	0.161	0.162	0.097
79	0:48:46	0.166	0.161	0.163	0.097
80	0:49:23	0.166	0.162	0.163	0.097
81	0:50:00	0.167	0.162	0.164	0.097
82	0:50:37	0.167	0.163	0.164	0.097
83	0:51:14	0.167	0.163	0.164	0.097
84	0:51:51	0.168	0.163	0.164	0.097
85	0:52:28	0.168	0.164	0.165	0.097
86	0:53:05	0.169	0.164	0.166	0.097
87	0:53:42	0.169	0.164	0.165	0.097
88	0:54:19	0.169	0.165	0.166	0.097
89	0:54:56	0.169	0.165	0.166	0.097
90	0:55:33	0.169	0.165	0.166	0.097
91	0:56:10	0.169	0.165	0.166	0.097
92	0:56:47	0.17	0.166	0.166	0.097
93	0:57:24	0.17	0.166	0.166	0.097
94	0:58:01	0.17	0.165	0.166	0.097
95	0:58:38	0.17	0.165	0.166	0.097
96	0:59:15	0.17	0.166	0.166	0.097
97	0:59:52	0.17	0.165	0.166	0.097
98	1:00:29	0.17	0.166	0.166	0.097
99	1:01:06	0.17	0.166	0.166	0.097
100	1:01:43	0.17	0.166	0.166	0.097
101	1:02:20	0.17	0.166	0.166	0.097
102	1:02:57	0.17	0.166	0.166	0.097
103	1:03:34	0.169	0.165	0.165	0.097
104	1:04:11	0.17	0.165	0.165	0.097
105	1:04:48	0.169	0.165	0.165	0.097
106	1:05:25	0.169	0.165	0.165	0.097
107	1:06:02	0.169	0.165	0.165	0.097
108	1:06:39	0.169	0.165	0.165	0.097
109	1:07:16	0.168	0.164	0.164	0.097
110	1:07:53	0.168	0.164	0.164	0.097
111	1:08:30	0.169	0.164	0.164	0.097
112	1:09:07	0.168	0.164	0.164	0.097
113	1:09:44	0.168	0.164	0.163	0.097
114	1:10:21	0.167	0.163	0.163	0.097
115	1:10:58	0.168	0.164	0.163	0.097
116	1:11:35	0.167	0.163	0.163	0.097
117	1:12:12	0.167	0.163	0.163	0.097
118	1:12:49	0.167	0.163	0.162	0.097
119	1:13:26	0.167	0.163	0.163	0.097
120	1:14:03	0.166	0.163	0.162	0.097
121	1:14:40	0.166	0.162	0.162	0.097
122	1:15:17	0.166	0.162	0.161	0.097
123	1:15:54	0.165	0.162	0.161	0.097
124	1:16:31	0.165	0.162	0.161	0.097
125	1:17:08	0.165	0.161	0.161	0.097
126	1:17:45	0.164	0.161	0.16	0.097
127	1:18:22	0.164	0.161	0.161	0.097
128	1:18:59	0.164	0.161	0.16	0.097
129	1:19:36	0.164	0.16	0.16	0.097
130	1:20:13	0.164	0.16	0.16	0.097
131	1:20:50	0.163	0.16	0.16	0.097
132	1:21:27	0.163	0.16	0.159	0.097
133	1:22:04	0.163	0.159	0.159	0.097
134	1:22:41	0.163	0.159	0.159	0.097
135	1:23:18	0.163	0.159	0.159	0.097
136	1:23:55	0.162	0.159	0.158	0.097
137	1:24:32	0.162	0.158	0.158	0.097
138	1:25:09	0.162	0.158	0.158	0.097
139	1:25:46	0.162	0.158	0.157	0.097
140	1:26:23	0.161	0.158	0.157	0.097
141	1:27:00	0.161	0.157	0.157	0.097
142	1:27:37	0.161	0.156	0.157	0.097
143	1:28:14	0.161	0.157	0.156	0.097
144	1:28:51	0.16	0.156	0.155	0.097
145	1:29:28	0.16	0.157	0.156	0.097

## Sheet: HT
	Time	Run1	Run2	Run3	Blank
0	0:00:03	0.101	0.099	0.1	0.101
1	0:00:40	0.104	0.099	0.1	0.101
2	0:01:17	0.106	0.098	0.1	0.101
3	0:01:54	0.107	0.098	0.1	0.101
4	0:02:31	0.105	0.098	0.099	0.101
5	0:03:08	0.099	0.098	0.099	0.101
6	0:03:45	0.095	0.098	0.099	0.101
7	0:04:22	0.095	0.098	0.099	0.101
8	0:04:59	0.095	0.098	0.099	0.101
9	0:05:36	0.095	0.098	0.099	0.101
10	0:06:13	0.095	0.098	0.099	0.101
11	0:06:50	0.095	0.098	0.099	0.101
12	0:07:27	0.095	0.098	0.099	0.101
13	0:08:04	0.095	0.098	0.099	0.101
14	0:08:41	0.095	0.098	0.099	0.101
15	0:09:18	0.095	0.098	0.099	0.101
16	0:09:55	0.095	0.098	0.099	0.101
17	0:10:32	0.095	0.098	0.099	0.101
18	0:11:09	0.095	0.098	0.099	0.101
19	0:11:46	0.095	0.098	0.099	0.101
20	0:12:23	0.095	0.098	0.099	0.101
21	0:13:00	0.095	0.098	0.099	0.101
22	0:13:37	0.095	0.098	0.099	0.101
23	0:14:14	0.095	0.098	0.099	0.101
24	0:14:51	0.095	0.098	0.099	0.101
25	0:15:28	0.095	0.098	0.099	0.101
26	0:16:05	0.095	0.098	0.099	0.101
27	0:16:42	0.095	0.098	0.099	0.101
28	0:17:19	0.095	0.098	0.099	0.101
29	0:17:56	0.095	0.098	0.099	0.101
30	0:18:33	0.095	0.098	0.099	0.101
31	0:19:10	0.095	0.098	0.099	0.1
32	0:19:47	0.095	0.098	0.099	0.101
33	0:20:24	0.096	0.098	0.099	0.1
34	0:21:01	0.096	0.098	0.099	0.101
35	0:21:38	0.097	0.098	0.099	0.101
36	0:22:15	0.097	0.099	0.1	0.101
37	0:22:52	0.098	0.099	0.1	0.101
38	0:23:29	0.099	0.1	0.1	0.101
39	0:24:06	0.1	0.101	0.101	0.101
40	0:24:43	0.1	0.101	0.102	0.101
41	0:25:20	0.101	0.102	0.102	0.1
42	0:25:57	0.102	0.103	0.103	0.101
43	0:26:34	0.103	0.103	0.104	0.1
44	0:27:11	0.103	0.104	0.104	0.101
45	0:27:48	0.104	0.105	0.105	0.101
46	0:28:25	0.105	0.105	0.105	0.101
47	0:29:02	0.106	0.106	0.106	0.1
48	0:29:39	0.107	0.107	0.107	0.101
49	0:30:16	0.108	0.108	0.107	0.101
50	0:30:53	0.109	0.108	0.108	0.1
51	0:31:30	0.11	0.109	0.109	0.1
52	0:32:07	0.111	0.11	0.11	0.1
53	0:32:44	0.112	0.111	0.111	0.101
54	0:33:21	0.113	0.112	0.111	0.101
55	0:33:58	0.114	0.113	0.112	0.101
56	0:34:35	0.115	0.114	0.113	0.101
57	0:35:12	0.116	0.115	0.114	0.101
58	0:35:49	0.117	0.116	0.115	0.101
59	0:36:26	0.117	0.117	0.116	0.101
60	0:37:03	0.118	0.118	0.116	0.101
61	0:37:40	0.119	0.119	0.117	0.101
62	0:38:17	0.12	0.119	0.118	0.101
63	0:38:54	0.121	0.12	0.118	0.101
64	0:39:31	0.122	0.121	0.119	0.101
65	0:40:08	0.123	0.122	0.12	0.101
66	0:40:45	0.123	0.123	0.121	0.1
67	0:41:22	0.124	0.124	0.122	0.1
68	0:41:59	0.125	0.125	0.122	0.1
69	0:42:36	0.126	0.125	0.123	0.1
70	0:43:13	0.126	0.126	0.124	0.101
71	0:43:50	0.127	0.127	0.124	0.101
72	0:44:27	0.128	0.128	0.125	0.101
73	0:45:04	0.128	0.128	0.126	0.101
74	0:45:41	0.129	0.129	0.126	0.101
75	0:46:18	0.129	0.13	0.127	0.101
76	0:46:55	0.13	0.131	0.127	0.1
77	0:47:32	0.13	0.131	0.128	0.101
78	0:48:09	0.131	0.131	0.128	0.1
79	0:48:46	0.131	0.132	0.129	0.101
80	0:49:23	0.132	0.133	0.129	0.101
81	0:50:00	0.132	0.133	0.13	0.101
82	0:50:37	0.132	0.134	0.13	0.1
83	0:51:14	0.133	0.134	0.131	0.1
84	0:51:51	0.134	0.135	0.131	0.1
85	0:52:28	0.134	0.135	0.132	0.101
86	0:53:05	0.134	0.136	0.132	0.101
87	0:53:42	0.134	0.136	0.132	0.101
88	0:54:19	0.135	0.137	0.133	0.1
89	0:54:56	0.135	0.137	0.133	0.1
90	0:55:33	0.135	0.137	0.133	0.101
91	0:56:10	0.135	0.138	0.133	0.101
92	0:56:47	0.136	0.138	0.134	0.101
93	0:57:24	0.136	0.138	0.134	0.101
94	0:58:01	0.136	0.139	0.134	0.1
95	0:58:38	0.136	0.139	0.135	0.101
96	0:59:15	0.136	0.139	0.135	0.101
97	0:59:52	0.137	0.139	0.135	0.1
98	1:00:29	0.137	0.14	0.135	0.101
99	1:01:06	0.137	0.14	0.135	0.101
100	1:01:43	0.137	0.14	0.136	0.1
101	1:02:20	0.137	0.14	0.136	0.1
102	1:02:57	0.137	0.141	0.136	0.101
103	1:03:34	0.137	0.141	0.136	0.1
104	1:04:11	0.137	0.141	0.136	0.1
105	1:04:48	0.137	0.141	0.137	0.101
106	1:05:25	0.137	0.141	0.136	0.1
107	1:06:02	0.138	0.141	0.137	0.1
108	1:06:39	0.138	0.142	0.137	0.1
109	1:07:16	0.138	0.142	0.137	0.101
110	1:07:53	0.138	0.142	0.137	0.1
111	1:08:30	0.138	0.142	0.137	0.101
112	1:09:07	0.138	0.142	0.137	0.101
113	1:09:44	0.138	0.142	0.137	0.1
114	1:10:21	0.138	0.142	0.137	0.1
115	1:10:58	0.138	0.142	0.138	0.101
116	1:11:35	0.138	0.142	0.138	0.101
117	1:12:12	0.138	0.142	0.138	0.1
118	1:12:49	0.138	0.142	0.138	0.1
119	1:13:26	0.138	0.143	0.138	0.1
120	1:14:03	0.138	0.143	0.138	0.1
121	1:14:40	0.138	0.143	0.138	0.1
122	1:15:17	0.138	0.143	0.138	0.101
123	1:15:54	0.138	0.143	0.138	0.1
124	1:16:31	0.138	0.143	0.138	0.1
125	1:17:08	0.138	0.143	0.138	0.1
126	1:17:45	0.138	0.143	0.138	0.1
127	1:18:22	0.138	0.143	0.138	0.101
128	1:18:59	0.138	0.143	0.138	0.101
129	1:19:36	0.138	0.143	0.138	0.101
130	1:20:13	0.138	0.143	0.138	0.101
131	1:20:50	0.138	0.143	0.138	0.101
132	1:21:27	0.138	0.143	0.138	0.1
133	1:22:04	0.138	0.143	0.138	0.101
134	1:22:41	0.138	0.143	0.138	0.1
135	1:23:18	0.138	0.143	0.138	0.1
136	1:23:55	0.138	0.143	0.138	0.1
137	1:24:32	0.138	0.143	0.138	0.101
138	1:25:09	0.138	0.143	0.138	0.1
139	1:25:46	0.138	0.143	0.139	0.1
140	1:26:23	0.138	0.143	0.138	0.101
141	1:27:00	0.138	0.143	0.138	0.101
142	1:27:37	0.138	0.143	0.138	0.1
143	1:28:14	0.138	0.143	0.138	0.1
144	1:28:51	0.138	0.143	0.138	0.101
145	1:29:28	0.138	0.143	0.138	0.1

## Sheet: 359 0.5
	Time	Run1	Run2	Run3	Blank
0	0:00:03	0.098	0.098	0.101	0.108
1	0:00:40	0.097	0.097	0.101	0.107
2	0:01:17	0.097	0.096	0.101	0.107
3	0:01:54	0.097	0.095	0.102	0.108
4	0:02:31	0.097	0.095	0.101	0.107
5	0:03:08	0.097	0.095	0.101	0.107
6	0:03:45	0.097	0.095	0.102	0.107
7	0:04:22	0.097	0.095	0.101	0.107
8	0:04:59	0.097	0.095	0.101	0.107
9	0:05:36	0.097	0.095	0.101	0.107
10	0:06:13	0.096	0.095	0.101	0.107
11	0:06:50	0.096	0.095	0.101	0.107
12	0:07:27	0.096	0.095	0.101	0.107
13	0:08:04	0.096	0.095	0.101	0.107
14	0:08:41	0.096	0.095	0.101	0.107
15	0:09:18	0.096	0.095	0.101	0.107
16	0:09:55	0.096	0.095	0.101	0.107
17	0:10:32	0.096	0.095	0.101	0.107
18	0:11:09	0.096	0.095	0.101	0.107
19	0:11:46	0.096	0.095	0.101	0.107
20	0:12:23	0.096	0.095	0.101	0.107
21	0:13:00	0.096	0.095	0.101	0.107
22	0:13:37	0.096	0.095	0.101	0.107
23	0:14:14	0.096	0.095	0.101	0.107
24	0:14:51	0.096	0.095	0.101	0.107
25	0:15:28	0.096	0.095	0.101	0.107
26	0:16:05	0.096	0.095	0.101	0.107
27	0:16:42	0.096	0.095	0.101	0.107
28	0:17:19	0.096	0.095	0.101	0.107
29	0:17:56	0.096	0.095	0.101	0.107
30	0:18:33	0.096	0.095	0.101	0.107
31	0:19:10	0.096	0.095	0.101	0.107
32	0:19:47	0.096	0.095	0.101	0.107
33	0:20:24	0.096	0.095	0.101	0.107
34	0:21:01	0.097	0.095	0.101	0.107
35	0:21:38	0.097	0.095	0.101	0.107
36	0:22:15	0.097	0.095	0.101	0.107
37	0:22:52	0.097	0.095	0.101	0.107
38	0:23:29	0.097	0.095	0.101	0.107
39	0:24:06	0.097	0.095	0.101	0.108
40	0:24:43	0.097	0.095	0.101	0.107
41	0:25:20	0.097	0.095	0.101	0.107
42	0:25:57	0.098	0.095	0.101	0.107
43	0:26:34	0.098	0.095	0.101	0.107
44	0:27:11	0.098	0.096	0.101	0.107
45	0:27:48	0.099	0.096	0.101	0.107
46	0:28:25	0.099	0.096	0.101	0.107
47	0:29:02	0.099	0.096	0.101	0.107
48	0:29:39	0.1	0.096	0.102	0.107
49	0:30:16	0.101	0.096	0.102	0.107
50	0:30:53	0.101	0.096	0.102	0.107
51	0:31:30	0.102	0.097	0.102	0.107
52	0:32:07	0.103	0.097	0.103	0.107
53	0:32:44	0.104	0.098	0.103	0.107
54	0:33:21	0.105	0.098	0.104	0.107
55	0:33:58	0.106	0.099	0.105	0.107
56	0:34:35	0.107	0.099	0.105	0.107
57	0:35:12	0.108	0.1	0.106	0.107
58	0:35:49	0.109	0.1	0.107	0.107
59	0:36:26	0.111	0.101	0.107	0.107
60	0:37:03	0.112	0.102	0.108	0.107
61	0:37:40	0.113	0.103	0.109	0.107
62	0:38:17	0.114	0.103	0.11	0.107
63	0:38:54	0.115	0.104	0.111	0.107
64	0:39:31	0.117	0.105	0.112	0.107
65	0:40:08	0.117	0.106	0.113	0.107
66	0:40:45	0.118	0.107	0.113	0.107
67	0:41:22	0.12	0.108	0.115	0.107
68	0:41:59	0.121	0.109	0.115	0.107
69	0:42:36	0.122	0.11	0.116	0.107
70	0:43:13	0.123	0.11	0.117	0.107
71	0:43:50	0.123	0.111	0.118	0.107
72	0:44:27	0.124	0.112	0.118	0.107
73	0:45:04	0.125	0.113	0.119	0.108
74	0:45:41	0.126	0.114	0.12	0.107
75	0:46:18	0.127	0.114	0.121	0.108
76	0:46:55	0.127	0.115	0.122	0.108
77	0:47:32	0.128	0.116	0.122	0.107
78	0:48:09	0.128	0.116	0.123	0.107
79	0:48:46	0.129	0.117	0.123	0.107
80	0:49:23	0.129	0.118	0.124	0.107
81	0:50:00	0.13	0.118	0.125	0.107
82	0:50:37	0.13	0.119	0.125	0.107
83	0:51:14	0.131	0.12	0.126	0.107
84	0:51:51	0.131	0.12	0.126	0.107
85	0:52:28	0.132	0.12	0.127	0.107
86	0:53:05	0.132	0.121	0.127	0.107
87	0:53:42	0.133	0.122	0.128	0.107
88	0:54:19	0.133	0.122	0.128	0.107
89	0:54:56	0.133	0.122	0.128	0.107
90	0:55:33	0.134	0.123	0.129	0.107
91	0:56:10	0.134	0.123	0.129	0.107
92	0:56:47	0.134	0.123	0.129	0.107
93	0:57:24	0.134	0.124	0.13	0.108
94	0:58:01	0.135	0.124	0.13	0.107
95	0:58:38	0.135	0.124	0.13	0.108
96	0:59:15	0.135	0.124	0.13	0.107
97	0:59:52	0.135	0.125	0.131	0.107
98	1:00:29	0.135	0.125	0.131	0.107
99	1:01:06	0.136	0.126	0.131	0.107
100	1:01:43	0.136	0.126	0.131	0.108
101	1:02:20	0.136	0.126	0.132	0.108
102	1:02:57	0.136	0.126	0.132	0.108
103	1:03:34	0.136	0.126	0.132	0.107
104	1:04:11	0.136	0.126	0.132	0.107
105	1:04:48	0.136	0.126	0.132	0.107
106	1:05:25	0.136	0.127	0.132	0.107
107	1:06:02	0.136	0.127	0.132	0.107
108	1:06:39	0.136	0.127	0.132	0.108
109	1:07:16	0.136	0.127	0.133	0.107
110	1:07:53	0.136	0.127	0.133	0.107
111	1:08:30	0.136	0.127	0.132	0.107
112	1:09:07	0.136	0.128	0.133	0.108
113	1:09:44	0.136	0.127	0.133	0.108
114	1:10:21	0.136	0.128	0.133	0.107
115	1:10:58	0.136	0.128	0.133	0.108
116	1:11:35	0.136	0.128	0.133	0.107
117	1:12:12	0.136	0.128	0.133	0.107
118	1:12:49	0.136	0.128	0.133	0.107
119	1:13:26	0.136	0.128	0.133	0.107
120	1:14:03	0.136	0.128	0.133	0.108
121	1:14:40	0.136	0.128	0.133	0.107
122	1:15:17	0.136	0.128	0.133	0.108
123	1:15:54	0.136	0.128	0.133	0.107
124	1:16:31	0.136	0.128	0.133	0.107
125	1:17:08	0.136	0.128	0.133	0.107
126	1:17:45	0.136	0.128	0.133	0.107
127	1:18:22	0.136	0.128	0.133	0.107
128	1:18:59	0.136	0.128	0.133	0.107
129	1:19:36	0.136	0.128	0.133	0.107
130	1:20:13	0.135	0.128	0.133	0.107
131	1:20:50	0.135	0.128	0.133	0.107
132	1:21:27	0.135	0.128	0.133	0.107
133	1:22:04	0.135	0.128	0.133	0.107
134	1:22:41	0.135	0.128	0.133	0.107
135	1:23:18	0.135	0.128	0.132	0.107
136	1:23:55	0.135	0.128	0.133	0.107
137	1:24:32	0.134	0.128	0.132	0.107
138	1:25:09	0.134	0.128	0.133	0.107
139	1:25:46	0.134	0.127	0.132	0.108
140	1:26:23	0.134	0.128	0.132	0.107
141	1:27:00	0.133	0.128	0.132	0.108
142	1:27:37	0.133	0.127	0.132	0.107
143	1:28:14	0.134	0.127	0.132	0.108
144	1:28:51	0.133	0.127	0.132	0.108
145	1:29:28	0.133	0.127	0.132	0.107

## Sheet: 359 1
	Time	Run1	Run2	Run3	Blank
0	0:00:03	0.101	0.116	0.11	0.108
1	0:00:40	0.102	0.11	0.109	0.108
2	0:01:17	0.101	0.11	0.11	0.108
3	0:01:54	0.101	0.114	0.109	0.108
4	0:02:31	0.101	0.114	0.109	0.108
5	0:03:08	0.101	0.111	0.109	0.108
6	0:03:45	0.101	0.113	0.109	0.108
7	0:04:22	0.101	0.12	0.109	0.108
8	0:04:59	0.101	0.117	0.109	0.108
9	0:05:36	0.101	0.113	0.109	0.108
10	0:06:13	0.101	0.116	0.109	0.108
11	0:06:50	0.101	0.108	0.109	0.108
12	0:07:27	0.101	0.111	0.109	0.108
13	0:08:04	0.101	0.118	0.109	0.108
14	0:08:41	0.101	0.106	0.109	0.108
15	0:09:18	0.101	0.109	0.109	0.107
16	0:09:55	0.101	0.11	0.109	0.107
17	0:10:32	0.101	0.11	0.109	0.107
18	0:11:09	0.101	0.113	0.109	0.107
19	0:11:46	0.101	0.114	0.109	0.107
20	0:12:23	0.101	0.114	0.109	0.107
21	0:13:00	0.101	0.115	0.109	0.108
22	0:13:37	0.101	0.115	0.109	0.107
23	0:14:14	0.101	0.116	0.109	0.107
24	0:14:51	0.101	0.116	0.109	0.107
25	0:15:28	0.101	0.116	0.109	0.107
26	0:16:05	0.101	0.116	0.109	0.107
27	0:16:42	0.102	0.116	0.109	0.107
28	0:17:19	0.101	0.116	0.109	0.107
29	0:17:56	0.101	0.117	0.109	0.107
30	0:18:33	0.101	0.117	0.109	0.107
31	0:19:10	0.101	0.116	0.109	0.107
32	0:19:47	0.101	0.117	0.109	0.107
33	0:20:24	0.101	0.117	0.109	0.107
34	0:21:01	0.101	0.117	0.109	0.107
35	0:21:38	0.101	0.117	0.109	0.107
36	0:22:15	0.101	0.117	0.109	0.108
37	0:22:52	0.101	0.117	0.109	0.107
38	0:23:29	0.101	0.117	0.109	0.107
39	0:24:06	0.101	0.117	0.109	0.108
40	0:24:43	0.101	0.117	0.109	0.107
41	0:25:20	0.101	0.117	0.109	0.107
42	0:25:57	0.101	0.117	0.109	0.107
43	0:26:34	0.101	0.117	0.109	0.107
44	0:27:11	0.101	0.117	0.109	0.107
45	0:27:48	0.101	0.117	0.109	0.107
46	0:28:25	0.101	0.117	0.109	0.107
47	0:29:02	0.101	0.117	0.109	0.107
48	0:29:39	0.102	0.116	0.109	0.107
49	0:30:16	0.101	0.116	0.109	0.107
50	0:30:53	0.101	0.116	0.109	0.107
51	0:31:30	0.102	0.116	0.109	0.107
52	0:32:07	0.102	0.116	0.109	0.107
53	0:32:44	0.102	0.116	0.109	0.107
54	0:33:21	0.102	0.116	0.109	0.107
55	0:33:58	0.103	0.116	0.109	0.107
56	0:34:35	0.103	0.116	0.109	0.107
57	0:35:12	0.103	0.116	0.109	0.107
58	0:35:49	0.103	0.115	0.109	0.107
59	0:36:26	0.104	0.115	0.109	0.108
60	0:37:03	0.104	0.115	0.11	0.107
61	0:37:40	0.105	0.115	0.11	0.107
62	0:38:17	0.105	0.115	0.11	0.107
63	0:38:54	0.105	0.115	0.11	0.107
64	0:39:31	0.106	0.114	0.11	0.107
65	0:40:08	0.106	0.114	0.111	0.107
66	0:40:45	0.107	0.115	0.111	0.107
67	0:41:22	0.108	0.114	0.111	0.107
68	0:41:59	0.109	0.114	0.112	0.108
69	0:42:36	0.109	0.115	0.112	0.107
70	0:43:13	0.11	0.114	0.112	0.107
71	0:43:50	0.111	0.115	0.113	0.108
72	0:44:27	0.112	0.115	0.113	0.107
73	0:45:04	0.112	0.114	0.113	0.108
74	0:45:41	0.113	0.115	0.114	0.107
75	0:46:18	0.114	0.115	0.115	0.107
76	0:46:55	0.115	0.115	0.115	0.108
77	0:47:32	0.116	0.115	0.116	0.108
78	0:48:09	0.116	0.115	0.116	0.107
79	0:48:46	0.117	0.115	0.117	0.107
80	0:49:23	0.118	0.115	0.117	0.107
81	0:50:00	0.119	0.115	0.118	0.107
82	0:50:37	0.12	0.116	0.118	0.107
83	0:51:14	0.12	0.116	0.119	0.107
84	0:51:51	0.121	0.116	0.12	0.107
85	0:52:28	0.122	0.116	0.121	0.107
86	0:53:05	0.123	0.117	0.121	0.107
87	0:53:42	0.123	0.117	0.122	0.107
88	0:54:19	0.124	0.117	0.123	0.108
89	0:54:56	0.124	0.118	0.123	0.107
90	0:55:33	0.125	0.118	0.124	0.107
91	0:56:10	0.125	0.118	0.125	0.107
92	0:56:47	0.126	0.119	0.125	0.107
93	0:57:24	0.127	0.119	0.126	0.107
94	0:58:01	0.127	0.12	0.127	0.107
95	0:58:38	0.128	0.12	0.128	0.107
96	0:59:15	0.128	0.121	0.128	0.107
97	0:59:52	0.128	0.121	0.129	0.107
98	1:00:29	0.129	0.121	0.129	0.107
99	1:01:06	0.129	0.122	0.13	0.107
100	1:01:43	0.13	0.122	0.13	0.107
101	1:02:20	0.13	0.123	0.131	0.107
102	1:02:57	0.13	0.124	0.132	0.108
103	1:03:34	0.13	0.123	0.132	0.107
104	1:04:11	0.131	0.124	0.133	0.107
105	1:04:48	0.131	0.125	0.133	0.107
106	1:05:25	0.131	0.125	0.133	0.107
107	1:06:02	0.132	0.125	0.134	0.107
108	1:06:39	0.132	0.126	0.135	0.107
109	1:07:16	0.132	0.126	0.135	0.107
110	1:07:53	0.132	0.127	0.135	0.107
111	1:08:30	0.132	0.127	0.136	0.107
112	1:09:07	0.133	0.127	0.136	0.107
113	1:09:44	0.133	0.127	0.136	0.107
114	1:10:21	0.133	0.128	0.137	0.107
115	1:10:58	0.133	0.128	0.137	0.108
116	1:11:35	0.133	0.128	0.137	0.107
117	1:12:12	0.133	0.129	0.138	0.107
118	1:12:49	0.133	0.129	0.138	0.107
119	1:13:26	0.134	0.129	0.138	0.107
120	1:14:03	0.134	0.129	0.138	0.107
121	1:14:40	0.134	0.13	0.139	0.107
122	1:15:17	0.134	0.13	0.139	0.107
123	1:15:54	0.134	0.13	0.139	0.107
124	1:16:31	0.134	0.13	0.139	0.107
125	1:17:08	0.135	0.13	0.14	0.107
126	1:17:45	0.135	0.131	0.14	0.107
127	1:18:22	0.135	0.131	0.14	0.107
128	1:18:59	0.135	0.131	0.14	0.107
129	1:19:36	0.135	0.131	0.14	0.107
130	1:20:13	0.135	0.131	0.141	0.107
131	1:20:50	0.135	0.131	0.141	0.107
132	1:21:27	0.135	0.131	0.141	0.107
133	1:22:04	0.135	0.131	0.141	0.107
134	1:22:41	0.135	0.131	0.141	0.107
135	1:23:18	0.135	0.132	0.141	0.107
136	1:23:55	0.135	0.132	0.141	0.107
137	1:24:32	0.135	0.132	0.141	0.107
138	1:25:09	0.135	0.132	0.142	0.107
139	1:25:46	0.135	0.132	0.142	0.107
140	1:26:23	0.135	0.132	0.142	0.107
141	1:27:00	0.135	0.132	0.142	0.107
142	1:27:37	0.135	0.132	0.142	0.107
143	1:28:14	0.135	0.132	0.142	0.107
144	1:28:51	0.135	0.132	0.142	0.107
145	1:29:28	0.134	0.132	0.142	0.107

## Sheet: 359 2
	Time	Run1	Run2	Run3	Blank
0	0:00:03	0.106	0.105	0.123	0.109
1	0:00:40	0.106	0.105	0.123	0.108
2	0:01:17	0.106	0.105	0.123	0.108
3	0:01:54	0.106	0.105	0.123	0.108
4	0:02:31	0.105	0.105	0.123	0.108
5	0:03:08	0.105	0.105	0.123	0.108
6	0:03:45	0.105	0.104	0.123	0.108
7	0:04:22	0.105	0.104	0.123	0.108
8	0:04:59	0.115	0.104	0.123	0.108
9	0:05:36	0.107	0.104	0.122	0.108
10	0:06:13	0.116	0.104	0.125	0.108
11	0:06:50	0.105	0.104	0.122	0.108
12	0:07:27	0.105	0.104	0.122	0.108
13	0:08:04	0.105	0.104	0.125	0.108
14	0:08:41	0.105	0.104	0.123	0.108
15	0:09:18	0.105	0.104	0.123	0.108
16	0:09:55	0.105	0.104	0.127	0.108
17	0:10:32	0.105	0.104	0.123	0.108
18	0:11:09	0.105	0.104	0.122	0.108
19	0:11:46	0.105	0.104	0.123	0.107
20	0:12:23	0.105	0.104	0.122	0.107
21	0:13:00	0.105	0.104	0.123	0.107
22	0:13:37	0.105	0.104	0.123	0.107
23	0:14:14	0.105	0.104	0.123	0.108
24	0:14:51	0.105	0.104	0.123	0.107
25	0:15:28	0.105	0.104	0.122	0.107
26	0:16:05	0.105	0.104	0.123	0.108
27	0:16:42	0.105	0.104	0.123	0.107
28	0:17:19	0.105	0.104	0.122	0.107
29	0:17:56	0.105	0.104	0.123	0.107
30	0:18:33	0.105	0.104	0.122	0.107
31	0:19:10	0.104	0.104	0.122	0.107
32	0:19:47	0.105	0.104	0.122	0.107
33	0:20:24	0.105	0.104	0.122	0.107
34	0:21:01	0.104	0.104	0.122	0.107
35	0:21:38	0.105	0.104	0.122	0.107
36	0:22:15	0.105	0.104	0.123	0.107
37	0:22:52	0.104	0.103	0.122	0.107
38	0:23:29	0.105	0.104	0.122	0.107
39	0:24:06	0.105	0.104	0.123	0.108
40	0:24:43	0.105	0.104	0.122	0.107
41	0:25:20	0.104	0.104	0.122	0.107
42	0:25:57	0.105	0.104	0.122	0.107
43	0:26:34	0.105	0.104	0.122	0.107
44	0:27:11	0.105	0.104	0.123	0.107
45	0:27:48	0.105	0.104	0.122	0.107
46	0:28:25	0.105	0.104	0.122	0.107
47	0:29:02	0.105	0.104	0.122	0.107
48	0:29:39	0.105	0.104	0.123	0.107
49	0:30:16	0.105	0.104	0.122	0.107
50	0:30:53	0.105	0.104	0.122	0.107
51	0:31:30	0.105	0.104	0.122	0.107
52	0:32:07	0.105	0.104	0.122	0.107
53	0:32:44	0.105	0.104	0.123	0.107
54	0:33:21	0.105	0.104	0.123	0.107
55	0:33:58	0.105	0.104	0.123	0.107
56	0:34:35	0.105	0.104	0.123	0.107
57	0:35:12	0.105	0.104	0.123	0.107
58	0:35:49	0.105	0.104	0.123	0.107
59	0:36:26	0.105	0.104	0.123	0.107
60	0:37:03	0.105	0.104	0.123	0.107
61	0:37:40	0.105	0.104	0.123	0.107
62	0:38:17	0.105	0.104	0.123	0.107
63	0:38:54	0.106	0.104	0.123	0.107
64	0:39:31	0.106	0.104	0.123	0.107
65	0:40:08	0.106	0.104	0.123	0.107
66	0:40:45	0.106	0.104	0.123	0.107
67	0:41:22	0.106	0.105	0.124	0.107
68	0:41:59	0.106	0.105	0.124	0.107
69	0:42:36	0.107	0.105	0.124	0.107
70	0:43:13	0.107	0.105	0.124	0.107
71	0:43:50	0.107	0.105	0.124	0.107
72	0:44:27	0.107	0.105	0.124	0.107
73	0:45:04	0.108	0.106	0.124	0.107
74	0:45:41	0.108	0.106	0.124	0.107
75	0:46:18	0.108	0.106	0.125	0.107
76	0:46:55	0.109	0.106	0.125	0.107
77	0:47:32	0.109	0.106	0.125	0.107
78	0:48:09	0.11	0.107	0.125	0.107
79	0:48:46	0.11	0.107	0.126	0.107
80	0:49:23	0.11	0.107	0.126	0.107
81	0:50:00	0.111	0.107	0.127	0.107
82	0:50:37	0.111	0.108	0.127	0.107
83	0:51:14	0.112	0.108	0.127	0.107
84	0:51:51	0.112	0.108	0.128	0.107
85	0:52:28	0.113	0.109	0.128	0.107
86	0:53:05	0.113	0.109	0.129	0.107
87	0:53:42	0.114	0.109	0.129	0.107
88	0:54:19	0.115	0.11	0.13	0.107
89	0:54:56	0.115	0.11	0.13	0.107
90	0:55:33	0.116	0.111	0.131	0.107
91	0:56:10	0.116	0.111	0.131	0.107
92	0:56:47	0.117	0.112	0.132	0.107
93	0:57:24	0.117	0.112	0.132	0.107
94	0:58:01	0.118	0.112	0.133	0.107
95	0:58:38	0.119	0.113	0.133	0.107
96	0:59:15	0.119	0.113	0.134	0.107
97	0:59:52	0.12	0.114	0.134	0.107
98	1:00:29	0.12	0.115	0.135	0.107
99	1:01:06	0.121	0.115	0.136	0.107
100	1:01:43	0.122	0.116	0.136	0.107
101	1:02:20	0.122	0.116	0.137	0.107
102	1:02:57	0.123	0.117	0.138	0.107
103	1:03:34	0.123	0.117	0.138	0.107
104	1:04:11	0.124	0.118	0.138	0.107
105	1:04:48	0.124	0.118	0.139	0.107
106	1:05:25	0.125	0.119	0.14	0.107
107	1:06:02	0.125	0.119	0.14	0.107
108	1:06:39	0.126	0.12	0.141	0.107
109	1:07:16	0.126	0.121	0.141	0.107
110	1:07:53	0.127	0.121	0.142	0.107
111	1:08:30	0.127	0.121	0.142	0.107
112	1:09:07	0.127	0.122	0.143	0.107
113	1:09:44	0.128	0.122	0.143	0.107
114	1:10:21	0.128	0.123	0.144	0.107
115	1:10:58	0.129	0.124	0.145	0.107
116	1:11:35	0.129	0.124	0.145	0.107
117	1:12:12	0.129	0.124	0.145	0.107
118	1:12:49	0.129	0.124	0.146	0.107
119	1:13:26	0.13	0.125	0.146	0.107
120	1:14:03	0.13	0.125	0.147	0.107
121	1:14:40	0.13	0.126	0.147	0.107
122	1:15:17	0.131	0.126	0.148	0.107
123	1:15:54	0.131	0.127	0.148	0.107
124	1:16:31	0.131	0.127	0.148	0.107
125	1:17:08	0.131	0.127	0.148	0.107
126	1:17:45	0.131	0.128	0.149	0.107
127	1:18:22	0.132	0.128	0.149	0.107
128	1:18:59	0.132	0.128	0.15	0.107
129	1:19:36	0.132	0.129	0.15	0.107
130	1:20:13	0.132	0.129	0.15	0.107
131	1:20:50	0.132	0.129	0.15	0.107
132	1:21:27	0.132	0.129	0.151	0.107
133	1:22:04	0.133	0.13	0.151	0.107
134	1:22:41	0.133	0.13	0.151	0.107
135	1:23:18	0.133	0.13	0.151	0.107
136	1:23:55	0.133	0.13	0.152	0.107
137	1:24:32	0.133	0.13	0.152	0.107
138	1:25:09	0.133	0.131	0.152	0.107
139	1:25:46	0.133	0.131	0.152	0.107
140	1:26:23	0.134	0.131	0.152	0.107
141	1:27:00	0.134	0.131	0.152	0.107
142	1:27:37	0.134	0.131	0.153	0.107
143	1:28:14	0.134	0.132	0.153	0.107
144	1:28:51	0.134	0.132	0.153	0.107
145	1:29:28	0.134	0.132	0.153	0.107

## Sheet: 359 4
	Time	Run1	Run2	Run3	Blank
0	0:00:03	0.111	0.113	0.124	0.106
1	0:00:40	0.111	0.113	0.125	0.106
2	0:01:17	0.111	0.113	0.125	0.105
3	0:01:54	0.111	0.113	0.125	0.105
4	0:02:31	0.11	0.113	0.124	0.105
5	0:03:08	0.11	0.113	0.124	0.105
6	0:03:45	0.11	0.112	0.124	0.105
7	0:04:22	0.11	0.112	0.124	0.105
8	0:04:59	0.11	0.112	0.124	0.105
9	0:05:36	0.11	0.112	0.124	0.105
10	0:06:13	0.11	0.112	0.124	0.105
11	0:06:50	0.109	0.112	0.124	0.105
12	0:07:27	0.109	0.112	0.124	0.105
13	0:08:04	0.109	0.112	0.124	0.105
14	0:08:41	0.109	0.112	0.124	0.105
15	0:09:18	0.109	0.112	0.124	0.105
16	0:09:55	0.109	0.112	0.124	0.105
17	0:10:32	0.109	0.113	0.124	0.105
18	0:11:09	0.109	0.117	0.124	0.105
19	0:11:46	0.109	0.117	0.124	0.105
20	0:12:23	0.109	0.115	0.124	0.105
21	0:13:00	0.109	0.114	0.124	0.105
22	0:13:37	0.109	0.112	0.124	0.105
23	0:14:14	0.109	0.112	0.124	0.105
24	0:14:51	0.109	0.112	0.124	0.105
25	0:15:28	0.109	0.112	0.123	0.105
26	0:16:05	0.109	0.112	0.124	0.105
27	0:16:42	0.109	0.112	0.124	0.105
28	0:17:19	0.109	0.112	0.124	0.105
29	0:17:56	0.109	0.112	0.123	0.105
30	0:18:33	0.109	0.112	0.123	0.105
31	0:19:10	0.109	0.112	0.123	0.105
32	0:19:47	0.109	0.112	0.123	0.105
33	0:20:24	0.109	0.112	0.123	0.105
34	0:21:01	0.109	0.112	0.123	0.105
35	0:21:38	0.109	0.112	0.123	0.105
36	0:22:15	0.109	0.112	0.123	0.105
37	0:22:52	0.109	0.112	0.123	0.104
38	0:23:29	0.109	0.112	0.123	0.105
39	0:24:06	0.109	0.112	0.124	0.105
40	0:24:43	0.109	0.112	0.123	0.105
41	0:25:20	0.109	0.112	0.123	0.105
42	0:25:57	0.109	0.112	0.123	0.105
43	0:26:34	0.109	0.112	0.123	0.105
44	0:27:11	0.109	0.112	0.123	0.105
45	0:27:48	0.109	0.112	0.123	0.105
46	0:28:25	0.109	0.112	0.123	0.105
47	0:29:02	0.109	0.112	0.123	0.104
48	0:29:39	0.109	0.112	0.123	0.105
49	0:30:16	0.109	0.112	0.123	0.105
50	0:30:53	0.109	0.112	0.123	0.104
51	0:31:30	0.109	0.112	0.123	0.105
52	0:32:07	0.109	0.112	0.123	0.105
53	0:32:44	0.109	0.112	0.123	0.105
54	0:33:21	0.109	0.112	0.123	0.105
55	0:33:58	0.109	0.112	0.123	0.105
56	0:34:35	0.109	0.112	0.123	0.105
57	0:35:12	0.109	0.112	0.123	0.105
58	0:35:49	0.109	0.112	0.123	0.105
59	0:36:26	0.109	0.112	0.123	0.105
60	0:37:03	0.109	0.112	0.123	0.105
61	0:37:40	0.109	0.113	0.123	0.105
62	0:38:17	0.109	0.112	0.123	0.105
63	0:38:54	0.109	0.113	0.123	0.105
64	0:39:31	0.109	0.113	0.123	0.105
65	0:40:08	0.109	0.112	0.123	0.105
66	0:40:45	0.109	0.112	0.123	0.105
67	0:41:22	0.109	0.113	0.124	0.105
68	0:41:59	0.109	0.113	0.123	0.105
69	0:42:36	0.109	0.113	0.123	0.105
70	0:43:13	0.109	0.113	0.123	0.105
71	0:43:50	0.109	0.113	0.124	0.105
72	0:44:27	0.109	0.113	0.123	0.104
73	0:45:04	0.109	0.113	0.124	0.105
74	0:45:41	0.11	0.113	0.124	0.105
75	0:46:18	0.11	0.113	0.124	0.105
76	0:46:55	0.11	0.113	0.124	0.105
77	0:47:32	0.11	0.113	0.124	0.105
78	0:48:09	0.11	0.113	0.124	0.105
79	0:48:46	0.11	0.113	0.124	0.104
80	0:49:23	0.11	0.113	0.124	0.104
81	0:50:00	0.11	0.113	0.124	0.105
82	0:50:37	0.11	0.113	0.124	0.104
83	0:51:14	0.11	0.114	0.124	0.105
84	0:51:51	0.11	0.114	0.124	0.105
85	0:52:28	0.11	0.114	0.124	0.105
86	0:53:05	0.111	0.114	0.124	0.105
87	0:53:42	0.111	0.114	0.124	0.105
88	0:54:19	0.111	0.114	0.125	0.105
89	0:54:56	0.111	0.114	0.125	0.104
90	0:55:33	0.111	0.115	0.125	0.105
91	0:56:10	0.111	0.115	0.125	0.105
92	0:56:47	0.111	0.115	0.125	0.105
93	0:57:24	0.111	0.115	0.125	0.105
94	0:58:01	0.111	0.115	0.125	0.105
95	0:58:38	0.112	0.116	0.125	0.105
96	0:59:15	0.112	0.116	0.125	0.105
97	0:59:52	0.112	0.116	0.125	0.105
98	1:00:29	0.112	0.116	0.126	0.105
99	1:01:06	0.112	0.116	0.126	0.105
100	1:01:43	0.112	0.117	0.126	0.105
101	1:02:20	0.113	0.117	0.126	0.105
102	1:02:57	0.113	0.117	0.127	0.105
103	1:03:34	0.113	0.117	0.126	0.104
104	1:04:11	0.113	0.117	0.127	0.104
105	1:04:48	0.114	0.118	0.127	0.105
106	1:05:25	0.114	0.118	0.127	0.104
107	1:06:02	0.114	0.118	0.127	0.105
108	1:06:39	0.114	0.119	0.127	0.105
109	1:07:16	0.115	0.119	0.128	0.105
110	1:07:53	0.115	0.119	0.128	0.105
111	1:08:30	0.115	0.12	0.128	0.104
112	1:09:07	0.115	0.12	0.128	0.105
113	1:09:44	0.116	0.12	0.129	0.105
114	1:10:21	0.116	0.121	0.129	0.104
115	1:10:58	0.116	0.121	0.129	0.105
116	1:11:35	0.116	0.121	0.129	0.105
117	1:12:12	0.117	0.122	0.129	0.104
118	1:12:49	0.117	0.122	0.13	0.104
119	1:13:26	0.117	0.122	0.13	0.104
120	1:14:03	0.117	0.123	0.13	0.104
121	1:14:40	0.117	0.123	0.13	0.104
122	1:15:17	0.118	0.123	0.131	0.104
123	1:15:54	0.118	0.124	0.131	0.105
124	1:16:31	0.118	0.124	0.131	0.104
125	1:17:08	0.119	0.125	0.131	0.104
126	1:17:45	0.119	0.125	0.132	0.105
127	1:18:22	0.119	0.126	0.132	0.105
128	1:18:59	0.12	0.126	0.132	0.105
129	1:19:36	0.12	0.126	0.133	0.105
130	1:20:13	0.12	0.127	0.133	0.105
131	1:20:50	0.121	0.127	0.133	0.105
132	1:21:27	0.121	0.128	0.133	0.104
133	1:22:04	0.121	0.128	0.134	0.105
134	1:22:41	0.122	0.128	0.134	0.105
135	1:23:18	0.122	0.129	0.134	0.105
136	1:23:55	0.122	0.129	0.135	0.105
137	1:24:32	0.123	0.13	0.135	0.105
138	1:25:09	0.123	0.13	0.135	0.105
139	1:25:46	0.123	0.13	0.135	0.105
140	1:26:23	0.123	0.131	0.136	0.105
141	1:27:00	0.124	0.131	0.136	0.105
142	1:27:37	0.124	0.132	0.136	0.105
143	1:28:14	0.124	0.132	0.137	0.105
144	1:28:51	0.125	0.133	0.137	0.105
145	1:29:28	0.125	0.133	0.137	0.105

## Sheet: 359 8
	Time	Run1	Run2	Run3	Blank
0	0:00:03	0.107	0.108	0.125	0.111
1	0:00:40	0.106	0.108	0.126	0.111
2	0:01:17	0.106	0.111	0.125	0.111
3	0:01:54	0.107	0.108	0.125	0.111
4	0:02:31	0.106	0.108	0.125	0.111
5	0:03:08	0.106	0.108	0.125	0.111
6	0:03:45	0.106	0.108	0.124	0.111
7	0:04:22	0.105	0.108	0.124	0.111
8	0:04:59	0.105	0.107	0.124	0.111
9	0:05:36	0.105	0.107	0.124	0.112
10	0:06:13	0.105	0.107	0.124	0.111
11	0:06:50	0.105	0.107	0.124	0.112
12	0:07:27	0.105	0.107	0.124	0.112
13	0:08:04	0.105	0.107	0.124	0.111
14	0:08:41	0.105	0.107	0.124	0.112
15	0:09:18	0.105	0.107	0.124	0.112
16	0:09:55	0.105	0.107	0.124	0.112
17	0:10:32	0.105	0.107	0.124	0.112
18	0:11:09	0.105	0.107	0.124	0.112
19	0:11:46	0.105	0.107	0.124	0.112
20	0:12:23	0.105	0.107	0.124	0.112
21	0:13:00	0.105	0.107	0.124	0.112
22	0:13:37	0.105	0.107	0.124	0.112
23	0:14:14	0.105	0.107	0.124	0.112
24	0:14:51	0.105	0.107	0.124	0.112
25	0:15:28	0.105	0.107	0.124	0.112
26	0:16:05	0.105	0.107	0.124	0.112
27	0:16:42	0.105	0.107	0.124	0.112
28	0:17:19	0.105	0.107	0.124	0.112
29	0:17:56	0.105	0.107	0.124	0.112
30	0:18:33	0.105	0.107	0.124	0.112
31	0:19:10	0.104	0.107	0.124	0.112
32	0:19:47	0.105	0.107	0.124	0.112
33	0:20:24	0.105	0.107	0.124	0.112
34	0:21:01	0.105	0.107	0.124	0.112
35	0:21:38	0.105	0.107	0.124	0.112
36	0:22:15	0.105	0.107	0.124	0.112
37	0:22:52	0.105	0.107	0.124	0.112
38	0:23:29	0.105	0.107	0.124	0.112
39	0:24:06	0.105	0.107	0.124	0.112
40	0:24:43	0.105	0.107	0.124	0.112
41	0:25:20	0.105	0.107	0.124	0.112
42	0:25:57	0.105	0.108	0.124	0.112
43	0:26:34	0.105	0.107	0.124	0.112
44	0:27:11	0.105	0.107	0.124	0.112
45	0:27:48	0.105	0.107	0.124	0.112
46	0:28:25	0.105	0.107	0.124	0.112
47	0:29:02	0.105	0.107	0.124	0.112
48	0:29:39	0.105	0.107	0.124	0.112
49	0:30:16	0.105	0.107	0.124	0.112
50	0:30:53	0.105	0.107	0.124	0.112
51	0:31:30	0.105	0.107	0.124	0.112
52	0:32:07	0.105	0.107	0.124	0.112
53	0:32:44	0.105	0.107	0.124	0.112
54	0:33:21	0.105	0.107	0.124	0.112
55	0:33:58	0.105	0.107	0.124	0.112
56	0:34:35	0.105	0.107	0.124	0.112
57	0:35:12	0.105	0.107	0.124	0.112
58	0:35:49	0.105	0.107	0.124	0.112
59	0:36:26	0.105	0.107	0.124	0.112
60	0:37:03	0.105	0.107	0.124	0.112
61	0:37:40	0.105	0.107	0.124	0.112
62	0:38:17	0.105	0.107	0.124	0.112
63	0:38:54	0.105	0.107	0.124	0.112
64	0:39:31	0.105	0.107	0.124	0.112
65	0:40:08	0.105	0.107	0.124	0.112
66	0:40:45	0.105	0.107	0.124	0.112
67	0:41:22	0.105	0.107	0.124	0.112
68	0:41:59	0.105	0.107	0.124	0.112
69	0:42:36	0.105	0.107	0.124	0.112
70	0:43:13	0.105	0.107	0.124	0.112
71	0:43:50	0.105	0.107	0.124	0.112
72	0:44:27	0.105	0.107	0.124	0.112
73	0:45:04	0.105	0.107	0.124	0.112
74	0:45:41	0.105	0.107	0.124	0.112
75	0:46:18	0.105	0.107	0.125	0.112
76	0:46:55	0.105	0.107	0.124	0.112
77	0:47:32	0.106	0.107	0.125	0.112
78	0:48:09	0.105	0.107	0.124	0.112
79	0:48:46	0.106	0.107	0.124	0.112
80	0:49:23	0.106	0.107	0.124	0.112
81	0:50:00	0.106	0.107	0.125	0.112
82	0:50:37	0.106	0.107	0.125	0.112
83	0:51:14	0.106	0.108	0.125	0.112
84	0:51:51	0.106	0.108	0.125	0.112
85	0:52:28	0.106	0.107	0.125	0.112
86	0:53:05	0.106	0.108	0.125	0.112
87	0:53:42	0.106	0.108	0.125	0.112
88	0:54:19	0.106	0.108	0.125	0.112
89	0:54:56	0.106	0.108	0.125	0.112
90	0:55:33	0.107	0.108	0.125	0.112
91	0:56:10	0.107	0.108	0.125	0.112
92	0:56:47	0.107	0.108	0.125	0.112
93	0:57:24	0.107	0.108	0.125	0.112
94	0:58:01	0.107	0.108	0.125	0.112
95	0:58:38	0.107	0.108	0.125	0.112
96	0:59:15	0.107	0.108	0.126	0.112
97	0:59:52	0.108	0.108	0.125	0.112
98	1:00:29	0.108	0.108	0.125	0.112
99	1:01:06	0.108	0.108	0.126	0.112
100	1:01:43	0.108	0.108	0.126	0.112
101	1:02:20	0.108	0.108	0.126	0.112
102	1:02:57	0.108	0.109	0.126	0.112
103	1:03:34	0.108	0.109	0.126	0.112
104	1:04:11	0.109	0.109	0.126	0.112
105	1:04:48	0.109	0.109	0.126	0.112
106	1:05:25	0.109	0.109	0.126	0.112
107	1:06:02	0.109	0.109	0.126	0.112
108	1:06:39	0.109	0.109	0.126	0.112
109	1:07:16	0.11	0.109	0.126	0.112
110	1:07:53	0.11	0.109	0.126	0.112
111	1:08:30	0.11	0.109	0.127	0.112
112	1:09:07	0.11	0.109	0.127	0.112
113	1:09:44	0.11	0.109	0.127	0.112
114	1:10:21	0.111	0.11	0.127	0.112
115	1:10:58	0.111	0.11	0.127	0.112
116	1:11:35	0.111	0.11	0.127	0.112
117	1:12:12	0.111	0.11	0.127	0.112
118	1:12:49	0.111	0.11	0.127	0.112
119	1:13:26	0.112	0.11	0.127	0.112
120	1:14:03	0.112	0.11	0.128	0.112
121	1:14:40	0.112	0.11	0.128	0.112
122	1:15:17	0.112	0.11	0.128	0.112
123	1:15:54	0.113	0.111	0.128	0.112
124	1:16:31	0.113	0.111	0.128	0.112
125	1:17:08	0.113	0.111	0.128	0.112
126	1:17:45	0.113	0.111	0.128	0.112
127	1:18:22	0.114	0.111	0.128	0.112
128	1:18:59	0.114	0.111	0.129	0.112
129	1:19:36	0.114	0.112	0.129	0.112
130	1:20:13	0.114	0.112	0.129	0.112
131	1:20:50	0.115	0.112	0.129	0.112
132	1:21:27	0.115	0.112	0.129	0.112
133	1:22:04	0.115	0.112	0.129	0.112
134	1:22:41	0.116	0.112	0.129	0.112
135	1:23:18	0.116	0.112	0.129	0.112
136	1:23:55	0.116	0.112	0.13	0.112
137	1:24:32	0.116	0.113	0.13	0.112
138	1:25:09	0.117	0.113	0.13	0.112
139	1:25:46	0.117	0.113	0.13	0.112
140	1:26:23	0.117	0.113	0.13	0.112
141	1:27:00	0.118	0.113	0.13	0.112
142	1:27:37	0.118	0.113	0.13	0.112
143	1:28:14	0.118	0.114	0.131	0.112
144	1:28:51	0.119	0.114	0.131	0.112
145	1:29:28	0.119	0.114	0.131	0.112

## Sheet: 536 0.5
	Time	Run1	Run2	Run3	Blank
0	0:00:03	0.102	0.104	0.12	0.105
1	0:00:40	0.103	0.104	0.12	0.106
2	0:01:17	0.103	0.104	0.12	0.106
3	0:01:54	0.103	0.104	0.12	0.105
4	0:02:31	0.103	0.104	0.119	0.105
5	0:03:08	0.103	0.104	0.12	0.105
6	0:03:45	0.103	0.104	0.119	0.105
7	0:04:22	0.103	0.104	0.119	0.105
8	0:04:59	0.103	0.104	0.119	0.105
9	0:05:36	0.103	0.104	0.119	0.105
10	0:06:13	0.103	0.104	0.119	0.105
11	0:06:50	0.103	0.104	0.119	0.105
12	0:07:27	0.103	0.104	0.119	0.105
13	0:08:04	0.103	0.104	0.119	0.105
14	0:08:41	0.103	0.104	0.119	0.105
15	0:09:18	0.103	0.104	0.119	0.105
16	0:09:55	0.103	0.104	0.119	0.105
17	0:10:32	0.103	0.104	0.119	0.105
18	0:11:09	0.103	0.104	0.119	0.105
19	0:11:46	0.103	0.104	0.119	0.105
20	0:12:23	0.103	0.103	0.119	0.104
21	0:13:00	0.103	0.104	0.119	0.105
22	0:13:37	0.103	0.104	0.119	0.104
23	0:14:14	0.103	0.104	0.119	0.105
24	0:14:51	0.103	0.104	0.119	0.105
25	0:15:28	0.103	0.104	0.119	0.105
26	0:16:05	0.103	0.104	0.119	0.105
27	0:16:42	0.103	0.104	0.119	0.104
28	0:17:19	0.103	0.104	0.119	0.105
29	0:17:56	0.103	0.104	0.119	0.104
30	0:18:33	0.103	0.104	0.119	0.104
31	0:19:10	0.103	0.103	0.119	0.104
32	0:19:47	0.103	0.104	0.119	0.105
33	0:20:24	0.103	0.104	0.119	0.104
34	0:21:01	0.103	0.104	0.119	0.104
35	0:21:38	0.103	0.103	0.119	0.105
36	0:22:15	0.103	0.104	0.119	0.104
37	0:22:52	0.103	0.104	0.119	0.104
38	0:23:29	0.103	0.104	0.119	0.105
39	0:24:06	0.104	0.104	0.119	0.105
40	0:24:43	0.104	0.104	0.119	0.105
41	0:25:20	0.104	0.104	0.119	0.104
42	0:25:57	0.104	0.104	0.119	0.104
43	0:26:34	0.104	0.104	0.12	0.104
44	0:27:11	0.104	0.105	0.12	0.104
45	0:27:48	0.104	0.105	0.12	0.104
46	0:28:25	0.105	0.105	0.121	0.104
47	0:29:02	0.105	0.105	0.121	0.104
48	0:29:39	0.105	0.106	0.122	0.104
49	0:30:16	0.106	0.106	0.123	0.104
50	0:30:53	0.106	0.107	0.123	0.104
51	0:31:30	0.107	0.108	0.124	0.104
52	0:32:07	0.107	0.108	0.126	0.104
53	0:32:44	0.108	0.109	0.127	0.104
54	0:33:21	0.109	0.11	0.128	0.104
55	0:33:58	0.11	0.111	0.129	0.104
56	0:34:35	0.111	0.112	0.131	0.104
57	0:35:12	0.112	0.113	0.132	0.105
58	0:35:49	0.113	0.114	0.134	0.104
59	0:36:26	0.114	0.116	0.135	0.104
60	0:37:03	0.115	0.117	0.137	0.104
61	0:37:40	0.116	0.118	0.139	0.105
62	0:38:17	0.117	0.12	0.14	0.104
63	0:38:54	0.118	0.121	0.142	0.104
64	0:39:31	0.12	0.123	0.143	0.104
65	0:40:08	0.121	0.124	0.145	0.104
66	0:40:45	0.123	0.125	0.146	0.104
67	0:41:22	0.124	0.127	0.148	0.104
68	0:41:59	0.125	0.128	0.149	0.104
69	0:42:36	0.126	0.13	0.151	0.104
70	0:43:13	0.128	0.131	0.152	0.104
71	0:43:50	0.129	0.132	0.154	0.104
72	0:44:27	0.13	0.134	0.155	0.104
73	0:45:04	0.131	0.135	0.156	0.104
74	0:45:41	0.133	0.136	0.158	0.105
75	0:46:18	0.134	0.137	0.159	0.105
76	0:46:55	0.134	0.138	0.16	0.104
77	0:47:32	0.136	0.14	0.161	0.104
78	0:48:09	0.137	0.141	0.162	0.104
79	0:48:46	0.138	0.142	0.164	0.104
80	0:49:23	0.138	0.143	0.165	0.104
81	0:50:00	0.14	0.144	0.166	0.104
82	0:50:37	0.14	0.145	0.166	0.104
83	0:51:14	0.141	0.146	0.167	0.104
84	0:51:51	0.142	0.147	0.169	0.104
85	0:52:28	0.143	0.148	0.169	0.104
86	0:53:05	0.144	0.149	0.17	0.104
87	0:53:42	0.145	0.149	0.171	0.104
88	0:54:19	0.145	0.15	0.172	0.104
89	0:54:56	0.146	0.151	0.172	0.104
90	0:55:33	0.147	0.152	0.173	0.105
91	0:56:10	0.147	0.152	0.173	0.104
92	0:56:47	0.148	0.153	0.174	0.104
93	0:57:24	0.149	0.154	0.175	0.104
94	0:58:01	0.149	0.154	0.175	0.104
95	0:58:38	0.15	0.155	0.176	0.104
96	0:59:15	0.15	0.155	0.176	0.104
97	0:59:52	0.15	0.156	0.177	0.104
98	1:00:29	0.151	0.157	0.177	0.104
99	1:01:06	0.152	0.157	0.177	0.104
100	1:01:43	0.152	0.158	0.178	0.104
101	1:02:20	0.152	0.158	0.179	0.104
102	1:02:57	0.153	0.159	0.179	0.104
103	1:03:34	0.153	0.159	0.179	0.104
104	1:04:11	0.154	0.16	0.18	0.104
105	1:04:48	0.154	0.16	0.18	0.104
106	1:05:25	0.154	0.16	0.18	0.104
107	1:06:02	0.154	0.161	0.181	0.104
108	1:06:39	0.155	0.161	0.181	0.104
109	1:07:16	0.155	0.161	0.181	0.104
110	1:07:53	0.155	0.162	0.182	0.104
111	1:08:30	0.155	0.162	0.181	0.104
112	1:09:07	0.156	0.162	0.181	0.105
113	1:09:44	0.156	0.162	0.182	0.104
114	1:10:21	0.156	0.163	0.182	0.104
115	1:10:58	0.156	0.163	0.183	0.105
116	1:11:35	0.157	0.163	0.182	0.104
117	1:12:12	0.157	0.163	0.182	0.104
118	1:12:49	0.157	0.163	0.182	0.104
119	1:13:26	0.157	0.163	0.183	0.104
120	1:14:03	0.157	0.164	0.183	0.104
121	1:14:40	0.157	0.164	0.183	0.104
122	1:15:17	0.157	0.164	0.183	0.104
123	1:15:54	0.157	0.164	0.183	0.104
124	1:16:31	0.157	0.164	0.183	0.104
125	1:17:08	0.157	0.164	0.182	0.104
126	1:17:45	0.158	0.164	0.183	0.104
127	1:18:22	0.158	0.165	0.183	0.104
128	1:18:59	0.157	0.164	0.183	0.104
129	1:19:36	0.157	0.165	0.183	0.105
130	1:20:13	0.157	0.165	0.182	0.104
131	1:20:50	0.157	0.165	0.183	0.104
132	1:21:27	0.157	0.164	0.182	0.104
133	1:22:04	0.158	0.165	0.182	0.104
134	1:22:41	0.158	0.165	0.182	0.104
135	1:23:18	0.158	0.164	0.183	0.104
136	1:23:55	0.157	0.165	0.182	0.105
137	1:24:32	0.157	0.165	0.183	0.104
138	1:25:09	0.157	0.165	0.182	0.104
139	1:25:46	0.158	0.164	0.181	0.104
140	1:26:23	0.157	0.164	0.182	0.104
141	1:27:00	0.157	0.164	0.181	0.104
142	1:27:37	0.157	0.164	0.181	0.104
143	1:28:14	0.157	0.164	0.181	0.104
144	1:28:51	0.157	0.165	0.182	0.104
145	1:29:28	0.156	0.164	0.18	0.104

## Sheet: 536 1
	Time	Run1	Run2	Run3	Blank
0	0:00:03	0.102	0.109	0.112	0.109
1	0:00:40	0.108	0.121	0.112	0.109
2	0:01:17	0.101	0.109	0.112	0.109
3	0:01:54	0.105	0.109	0.112	0.109
4	0:02:31	0.108	0.109	0.112	0.109
5	0:03:08	0.108	0.109	0.112	0.109
6	0:03:45	0.112	0.109	0.111	0.109
7	0:04:22	0.101	0.109	0.111	0.109
8	0:04:59	0.102	0.108	0.111	0.109
9	0:05:36	0.101	0.109	0.111	0.109
10	0:06:13	0.101	0.108	0.111	0.109
11	0:06:50	0.101	0.108	0.111	0.109
12	0:07:27	0.101	0.108	0.111	0.109
13	0:08:04	0.101	0.108	0.111	0.109
14	0:08:41	0.101	0.108	0.111	0.109
15	0:09:18	0.101	0.108	0.111	0.109
16	0:09:55	0.101	0.108	0.111	0.109
17	0:10:32	0.101	0.108	0.111	0.109
18	0:11:09	0.101	0.108	0.111	0.109
19	0:11:46	0.101	0.108	0.111	0.109
20	0:12:23	0.101	0.108	0.111	0.109
21	0:13:00	0.101	0.108	0.111	0.109
22	0:13:37	0.101	0.108	0.111	0.109
23	0:14:14	0.101	0.108	0.111	0.109
24	0:14:51	0.101	0.108	0.111	0.109
25	0:15:28	0.101	0.108	0.111	0.109
26	0:16:05	0.101	0.108	0.111	0.109
27	0:16:42	0.101	0.108	0.111	0.109
28	0:17:19	0.101	0.108	0.111	0.109
29	0:17:56	0.101	0.108	0.111	0.109
30	0:18:33	0.101	0.108	0.111	0.109
31	0:19:10	0.101	0.108	0.111	0.109
32	0:19:47	0.101	0.109	0.111	0.109
33	0:20:24	0.101	0.108	0.111	0.109
34	0:21:01	0.101	0.108	0.111	0.109
35	0:21:38	0.101	0.108	0.111	0.109
36	0:22:15	0.101	0.108	0.111	0.109
37	0:22:52	0.101	0.108	0.111	0.109
38	0:23:29	0.101	0.108	0.111	0.109
39	0:24:06	0.101	0.109	0.111	0.109
40	0:24:43	0.101	0.109	0.111	0.109
41	0:25:20	0.101	0.108	0.111	0.109
42	0:25:57	0.101	0.108	0.111	0.109
43	0:26:34	0.101	0.108	0.111	0.109
44	0:27:11	0.101	0.108	0.111	0.109
45	0:27:48	0.101	0.108	0.111	0.109
46	0:28:25	0.101	0.108	0.111	0.109
47	0:29:02	0.101	0.108	0.111	0.109
48	0:29:39	0.102	0.109	0.111	0.109
49	0:30:16	0.102	0.109	0.111	0.109
50	0:30:53	0.102	0.108	0.111	0.109
51	0:31:30	0.102	0.108	0.111	0.109
52	0:32:07	0.102	0.109	0.111	0.109
53	0:32:44	0.102	0.109	0.111	0.109
54	0:33:21	0.102	0.109	0.111	0.109
55	0:33:58	0.103	0.109	0.111	0.109
56	0:34:35	0.103	0.109	0.111	0.109
57	0:35:12	0.103	0.109	0.112	0.109
58	0:35:49	0.104	0.109	0.111	0.109
59	0:36:26	0.104	0.109	0.112	0.109
60	0:37:03	0.105	0.109	0.112	0.109
61	0:37:40	0.105	0.109	0.112	0.109
62	0:38:17	0.105	0.109	0.112	0.109
63	0:38:54	0.106	0.109	0.112	0.109
64	0:39:31	0.107	0.11	0.112	0.109
65	0:40:08	0.107	0.11	0.112	0.109
66	0:40:45	0.108	0.11	0.112	0.109
67	0:41:22	0.109	0.11	0.113	0.109
68	0:41:59	0.109	0.11	0.113	0.109
69	0:42:36	0.11	0.11	0.113	0.109
70	0:43:13	0.111	0.111	0.113	0.109
71	0:43:50	0.112	0.111	0.114	0.109
72	0:44:27	0.112	0.111	0.114	0.109
73	0:45:04	0.113	0.112	0.114	0.109
74	0:45:41	0.114	0.112	0.115	0.109
75	0:46:18	0.115	0.113	0.115	0.109
76	0:46:55	0.115	0.113	0.115	0.109
77	0:47:32	0.116	0.113	0.116	0.109
78	0:48:09	0.117	0.114	0.116	0.109
79	0:48:46	0.118	0.114	0.116	0.109
80	0:49:23	0.118	0.114	0.117	0.109
81	0:50:00	0.119	0.115	0.117	0.109
82	0:50:37	0.12	0.115	0.118	0.109
83	0:51:14	0.121	0.116	0.118	0.109
84	0:51:51	0.122	0.116	0.119	0.109
85	0:52:28	0.122	0.117	0.119	0.109
86	0:53:05	0.123	0.117	0.12	0.109
87	0:53:42	0.124	0.118	0.12	0.109
88	0:54:19	0.124	0.118	0.121	0.109
89	0:54:56	0.125	0.119	0.121	0.109
90	0:55:33	0.126	0.119	0.122	0.109
91	0:56:10	0.126	0.12	0.122	0.109
92	0:56:47	0.127	0.12	0.123	0.109
93	0:57:24	0.128	0.121	0.124	0.109
94	0:58:01	0.128	0.122	0.124	0.109
95	0:58:38	0.129	0.122	0.125	0.109
96	0:59:15	0.129	0.123	0.125	0.109
97	0:59:52	0.13	0.123	0.125	0.109
98	1:00:29	0.13	0.124	0.126	0.109
99	1:01:06	0.131	0.124	0.127	0.109
100	1:01:43	0.131	0.125	0.127	0.109
101	1:02:20	0.132	0.125	0.128	0.109
102	1:02:57	0.132	0.126	0.128	0.109
103	1:03:34	0.132	0.126	0.128	0.109
104	1:04:11	0.132	0.126	0.129	0.109
105	1:04:48	0.133	0.127	0.13	0.109
106	1:05:25	0.133	0.127	0.13	0.109
107	1:06:02	0.133	0.128	0.13	0.109
108	1:06:39	0.134	0.128	0.131	0.109
109	1:07:16	0.134	0.129	0.131	0.109
110	1:07:53	0.134	0.129	0.132	0.109
111	1:08:30	0.135	0.13	0.132	0.109
112	1:09:07	0.135	0.13	0.132	0.109
113	1:09:44	0.135	0.13	0.133	0.109
114	1:10:21	0.136	0.131	0.133	0.109
115	1:10:58	0.136	0.131	0.134	0.109
116	1:11:35	0.136	0.132	0.134	0.109
117	1:12:12	0.136	0.132	0.134	0.109
118	1:12:49	0.136	0.132	0.134	0.109
119	1:13:26	0.136	0.132	0.135	0.109
120	1:14:03	0.136	0.133	0.135	0.109
121	1:14:40	0.137	0.133	0.135	0.109
122	1:15:17	0.137	0.133	0.136	0.109
123	1:15:54	0.137	0.134	0.136	0.109
124	1:16:31	0.137	0.134	0.136	0.109
125	1:17:08	0.137	0.134	0.136	0.109
126	1:17:45	0.138	0.135	0.137	0.109
127	1:18:22	0.138	0.135	0.137	0.109
128	1:18:59	0.138	0.135	0.137	0.109
129	1:19:36	0.138	0.135	0.137	0.109
130	1:20:13	0.138	0.136	0.138	0.109
131	1:20:50	0.138	0.136	0.138	0.109
132	1:21:27	0.138	0.136	0.138	0.109
133	1:22:04	0.138	0.136	0.138	0.109
134	1:22:41	0.138	0.136	0.139	0.109
135	1:23:18	0.139	0.136	0.139	0.109
136	1:23:55	0.138	0.137	0.139	0.109
137	1:24:32	0.138	0.137	0.139	0.109
138	1:25:09	0.139	0.137	0.139	0.109
139	1:25:46	0.138	0.137	0.139	0.109
140	1:26:23	0.138	0.137	0.139	0.109
141	1:27:00	0.139	0.137	0.14	0.109
142	1:27:37	0.139	0.138	0.14	0.109
143	1:28:14	0.138	0.138	0.14	0.109
144	1:28:51	0.139	0.138	0.14	0.109
145	1:29:28	0.138	0.138	0.14	0.109

## Sheet: 536 2
	Time	Run1	Run2	Run3	Blank
0	0:00:03	0.101	0.107	0.111	0.111
1	0:00:40	0.101	0.108	0.112	0.112
2	0:01:17	0.101	0.108	0.112	0.112
3	0:01:54	0.1	0.107	0.112	0.111
4	0:02:31	0.1	0.107	0.111	0.111
5	0:03:08	0.101	0.107	0.111	0.111
6	0:03:45	0.1	0.107	0.111	0.111
7	0:04:22	0.1	0.107	0.111	0.111
8	0:04:59	0.1	0.107	0.111	0.111
9	0:05:36	0.1	0.107	0.111	0.111
10	0:06:13	0.1	0.107	0.111	0.111
11	0:06:50	0.1	0.107	0.111	0.111
12	0:07:27	0.1	0.107	0.111	0.111
13	0:08:04	0.1	0.107	0.111	0.111
14	0:08:41	0.1	0.107	0.111	0.111
15	0:09:18	0.1	0.107	0.111	0.111
16	0:09:55	0.1	0.107	0.111	0.111
17	0:10:32	0.1	0.107	0.111	0.111
18	0:11:09	0.1	0.107	0.111	0.111
19	0:11:46	0.1	0.107	0.111	0.111
20	0:12:23	0.099	0.107	0.111	0.11
21	0:13:00	0.1	0.107	0.111	0.111
22	0:13:37	0.1	0.107	0.111	0.11
23	0:14:14	0.1	0.107	0.111	0.111
24	0:14:51	0.1	0.107	0.111	0.111
25	0:15:28	0.1	0.107	0.111	0.11
26	0:16:05	0.1	0.107	0.111	0.111
27	0:16:42	0.1	0.107	0.111	0.111
28	0:17:19	0.1	0.107	0.111	0.11
29	0:17:56	0.1	0.107	0.111	0.111
30	0:18:33	0.1	0.107	0.111	0.11
31	0:19:10	0.099	0.106	0.111	0.11
32	0:19:47	0.1	0.107	0.111	0.111
33	0:20:24	0.1	0.106	0.111	0.11
34	0:21:01	0.1	0.107	0.111	0.11
35	0:21:38	0.1	0.107	0.111	0.111
36	0:22:15	0.1	0.107	0.111	0.111
37	0:22:52	0.1	0.107	0.111	0.11
38	0:23:29	0.1	0.107	0.111	0.11
39	0:24:06	0.1	0.107	0.111	0.111
40	0:24:43	0.1	0.107	0.111	0.111
41	0:25:20	0.1	0.107	0.111	0.11
42	0:25:57	0.1	0.107	0.111	0.111
43	0:26:34	0.1	0.107	0.111	0.11
44	0:27:11	0.1	0.107	0.111	0.11
45	0:27:48	0.1	0.107	0.111	0.11
46	0:28:25	0.1	0.107	0.111	0.11
47	0:29:02	0.1	0.107	0.111	0.111
48	0:29:39	0.1	0.107	0.111	0.111
49	0:30:16	0.1	0.107	0.111	0.11
50	0:30:53	0.1	0.107	0.111	0.11
51	0:31:30	0.1	0.107	0.111	0.11
52	0:32:07	0.1	0.107	0.111	0.11
53	0:32:44	0.1	0.107	0.111	0.111
54	0:33:21	0.1	0.107	0.111	0.11
55	0:33:58	0.1	0.107	0.111	0.11
56	0:34:35	0.1	0.107	0.111	0.111
57	0:35:12	0.1	0.107	0.112	0.111
58	0:35:49	0.101	0.107	0.111	0.11
59	0:36:26	0.101	0.107	0.111	0.111
60	0:37:03	0.101	0.107	0.112	0.11
61	0:37:40	0.101	0.107	0.112	0.111
62	0:38:17	0.101	0.107	0.112	0.11
63	0:38:54	0.101	0.107	0.112	0.11
64	0:39:31	0.102	0.107	0.112	0.111
65	0:40:08	0.102	0.107	0.112	0.111
66	0:40:45	0.102	0.107	0.112	0.11
67	0:41:22	0.102	0.108	0.112	0.111
68	0:41:59	0.103	0.107	0.112	0.11
69	0:42:36	0.103	0.107	0.112	0.11
70	0:43:13	0.103	0.108	0.112	0.111
71	0:43:50	0.104	0.108	0.113	0.111
72	0:44:27	0.104	0.108	0.113	0.11
73	0:45:04	0.105	0.108	0.113	0.111
74	0:45:41	0.105	0.108	0.113	0.111
75	0:46:18	0.106	0.108	0.114	0.111
76	0:46:55	0.106	0.108	0.114	0.111
77	0:47:32	0.107	0.108	0.114	0.11
78	0:48:09	0.107	0.109	0.114	0.11
79	0:48:46	0.107	0.109	0.115	0.11
80	0:49:23	0.108	0.109	0.115	0.11
81	0:50:00	0.109	0.109	0.115	0.111
82	0:50:37	0.109	0.109	0.115	0.11
83	0:51:14	0.11	0.11	0.116	0.111
84	0:51:51	0.11	0.11	0.116	0.111
85	0:52:28	0.111	0.11	0.116	0.11
86	0:53:05	0.112	0.11	0.117	0.11
87	0:53:42	0.113	0.111	0.117	0.111
88	0:54:19	0.113	0.111	0.117	0.111
89	0:54:56	0.114	0.111	0.118	0.11
90	0:55:33	0.114	0.112	0.118	0.111
91	0:56:10	0.115	0.112	0.119	0.11
92	0:56:47	0.116	0.112	0.119	0.111
93	0:57:24	0.116	0.112	0.119	0.111
94	0:58:01	0.117	0.113	0.12	0.11
95	0:58:38	0.117	0.113	0.121	0.111
96	0:59:15	0.118	0.113	0.121	0.11
97	0:59:52	0.118	0.114	0.121	0.11
98	1:00:29	0.119	0.114	0.122	0.111
99	1:01:06	0.12	0.114	0.122	0.11
100	1:01:43	0.12	0.115	0.122	0.11
101	1:02:20	0.121	0.115	0.123	0.111
102	1:02:57	0.122	0.116	0.124	0.111
103	1:03:34	0.122	0.116	0.124	0.11
104	1:04:11	0.122	0.116	0.124	0.11
105	1:04:48	0.123	0.117	0.125	0.111
106	1:05:25	0.123	0.117	0.125	0.11
107	1:06:02	0.124	0.117	0.126	0.111
108	1:06:39	0.124	0.118	0.126	0.11
109	1:07:16	0.125	0.118	0.127	0.111
110	1:07:53	0.125	0.119	0.127	0.111
111	1:08:30	0.125	0.119	0.128	0.11
112	1:09:07	0.126	0.119	0.128	0.11
113	1:09:44	0.126	0.12	0.128	0.11
114	1:10:21	0.127	0.12	0.129	0.111
115	1:10:58	0.127	0.121	0.129	0.111
116	1:11:35	0.127	0.121	0.129	0.111
117	1:12:12	0.128	0.121	0.13	0.11
118	1:12:49	0.128	0.122	0.13	0.111
119	1:13:26	0.128	0.122	0.13	0.11
120	1:14:03	0.128	0.123	0.131	0.111
121	1:14:40	0.129	0.123	0.131	0.11
122	1:15:17	0.129	0.123	0.132	0.111
123	1:15:54	0.13	0.124	0.132	0.111
124	1:16:31	0.13	0.124	0.132	0.11
125	1:17:08	0.13	0.125	0.133	0.11
126	1:17:45	0.13	0.125	0.133	0.11
127	1:18:22	0.13	0.125	0.133	0.111
128	1:18:59	0.131	0.126	0.134	0.111
129	1:19:36	0.131	0.126	0.134	0.111
130	1:20:13	0.131	0.126	0.134	0.111
131	1:20:50	0.131	0.127	0.134	0.111
132	1:21:27	0.131	0.127	0.135	0.11
133	1:22:04	0.132	0.127	0.135	0.111
134	1:22:41	0.132	0.127	0.135	0.11
135	1:23:18	0.132	0.128	0.135	0.11
136	1:23:55	0.132	0.128	0.136	0.11
137	1:24:32	0.132	0.128	0.136	0.111
138	1:25:09	0.132	0.129	0.136	0.111
139	1:25:46	0.132	0.129	0.136	0.11
140	1:26:23	0.132	0.129	0.137	0.111
141	1:27:00	0.133	0.129	0.137	0.11
142	1:27:37	0.133	0.129	0.137	0.11
143	1:28:14	0.133	0.13	0.137	0.111
144	1:28:51	0.133	0.13	0.137	0.111
145	1:29:28	0.133	0.13	0.137	0.111

[truncated: 12 more sheets: 536 4, 536 8, 576 0.5, 576 1, 576 2, 576 4, 576 8, 42 0.5, 42 1, 42 2, 42 4, 42 8]
