# Supplementary material for: G‐Quadruplexes act as sequence‐dependent protein chaperones
Source: EMBO Rep. 2020 Sep 18;21(10):e49735. doi: 10.15252/embr.201949735 (PMC7534610; doi:10.15252/embr.201949735)
Supplement: Supplementary file 7 — Source Data fore Figure 2 [file EMBR-21-e49735-s005.zip › FIG2_Source_Data/CleanedConcentrationRangeData.xlsx]

## Sheet: Sheet1
Sample	% Agg	Error
CS	1	0.03194
HT	0.663212	0.0337214
359 0.5	0.53886	0.0470668
359 1	0.471503	0.0613555
359 2	0.443005	0.0173624
359 4	0.264249	0.0526683
359 8	0.147668	0.0343357
536 0.5	0.893782	0.055
536 1	0.502591	0.0482726
536 2	0.42487	0.0598507
536 4	0.373057	0.0396785
536 8	0.11399	0.0227312
576 0.5	0.580311	0.0464586
576 1	0.492228	0.0334201
576 2	0.38342	0.0224617
576 4	0.284974	0.0371987
576 8	0.165803	0.0308811
42 0.5	1.73057	0.0485784
42 1	1.10363	0.0279706
42 2	1.09845	0.0448494
42 4	1.20207	0.061187
42 8	0.839378	0.0341287
