# Supplementary material for: G‐Quadruplexes act as sequence‐dependent protein chaperones
Source: EMBO Rep. 2020 Sep 18;21(10):e49735. doi: 10.15252/embr.201949735 (PMC7534610; doi:10.15252/embr.201949735)
Supplement: Supplementary file 8 — Source Data fore Figure 3 [file EMBR-21-e49735-s006.xlsx]

## Sheet: Protein
	Time	Run1	Run2	Run3	Blank
0	0:00:03	0.098	0.099	0.099	0.098
1	0:00:22	0.098	0.099	0.099	0.098
2	0:00:41	0.098	0.1	0.099	0.098
3	0:01:00	0.098	0.099	0.099	0.098
4	0:01:19	0.098	0.099	0.099	0.098
5	0:01:38	0.098	0.099	0.099	0.098
6	0:01:57	0.098	0.099	0.099	0.098
7	0:02:16	0.098	0.099	0.099	0.098
8	0:02:35	0.098	0.099	0.099	0.098
9	0:02:54	0.098	0.099	0.099	0.098
10	0:03:13	0.098	0.099	0.099	0.098
11	0:03:32	0.098	0.099	0.099	0.098
12	0:03:51	0.098	0.099	0.099	0.098
13	0:04:10	0.098	0.099	0.099	0.098
14	0:04:29	0.098	0.099	0.099	0.098
15	0:04:48	0.098	0.099	0.099	0.098
16	0:05:07	0.098	0.099	0.099	0.098
17	0:05:26	0.098	0.099	0.099	0.098
18	0:05:45	0.098	0.099	0.099	0.098
19	0:06:04	0.098	0.099	0.099	0.098
20	0:06:23	0.098	0.099	0.099	0.098
21	0:06:42	0.098	0.099	0.099	0.098
22	0:07:01	0.098	0.099	0.099	0.098
23	0:07:20	0.098	0.099	0.099	0.098
24	0:07:39	0.098	0.099	0.099	0.098
25	0:07:58	0.098	0.099	0.099	0.098
26	0:08:17	0.098	0.099	0.099	0.098
27	0:08:36	0.098	0.099	0.099	0.098
28	0:08:55	0.098	0.099	0.099	0.098
29	0:09:14	0.098	0.099	0.099	0.099
30	0:09:33	0.098	0.099	0.099	0.098
31	0:09:52	0.098	0.099	0.099	0.098
32	0:10:11	0.098	0.099	0.099	0.098
33	0:10:30	0.098	0.099	0.099	0.098
34	0:10:49	0.098	0.099	0.099	0.098
35	0:11:08	0.098	0.099	0.099	0.098
36	0:11:27	0.098	0.099	0.099	0.098
37	0:11:46	0.098	0.099	0.099	0.098
38	0:12:05	0.098	0.099	0.099	0.098
39	0:12:24	0.097	0.099	0.099	0.097
40	0:12:43	0.098	0.099	0.098	0.098
41	0:13:02	0.098	0.099	0.099	0.098
42	0:13:21	0.098	0.099	0.099	0.097
43	0:13:40	0.097	0.099	0.099	0.098
44	0:13:59	0.097	0.099	0.099	0.098
45	0:14:18	0.098	0.099	0.099	0.098
46	0:14:37	0.097	0.099	0.099	0.098
47	0:14:56	0.098	0.099	0.099	0.098
48	0:15:15	0.098	0.099	0.099	0.098
49	0:15:34	0.098	0.099	0.099	0.098
50	0:15:53	0.098	0.099	0.099	0.098
51	0:16:12	0.098	0.099	0.099	0.098
52	0:16:31	0.099	0.099	0.099	0.098
53	0:16:50	0.099	0.099	0.099	0.098
54	0:17:09	0.099	0.099	0.1	0.098
55	0:17:28	0.099	0.099	0.1	0.098
56	0:17:47	0.1	0.099	0.1	0.097
57	0:18:06	0.1	0.1	0.1	0.098
58	0:18:25	0.1	0.1	0.101	0.097
59	0:18:44	0.101	0.1	0.101	0.098
60	0:19:03	0.101	0.1	0.101	0.097
61	0:19:22	0.102	0.1	0.102	0.098
62	0:19:41	0.102	0.101	0.102	0.098
63	0:20:00	0.103	0.101	0.102	0.098
64	0:20:19	0.103	0.101	0.103	0.098
65	0:20:38	0.104	0.102	0.104	0.098
66	0:20:57	0.105	0.102	0.104	0.097
67	0:21:16	0.105	0.102	0.104	0.098
68	0:21:35	0.106	0.103	0.105	0.097
69	0:21:54	0.106	0.103	0.106	0.098
70	0:22:13	0.107	0.103	0.106	0.097
71	0:22:32	0.108	0.104	0.107	0.098
72	0:22:51	0.108	0.104	0.107	0.098
73	0:23:10	0.109	0.105	0.108	0.098
74	0:23:29	0.11	0.105	0.109	0.098
75	0:23:48	0.11	0.106	0.109	0.098
76	0:24:07	0.111	0.106	0.11	0.097
77	0:24:26	0.112	0.107	0.111	0.098
78	0:24:45	0.113	0.107	0.111	0.097
79	0:25:04	0.113	0.108	0.112	0.098
80	0:25:23	0.114	0.108	0.113	0.098
81	0:25:42	0.115	0.109	0.113	0.097
82	0:26:01	0.116	0.109	0.114	0.097
83	0:26:20	0.117	0.11	0.115	0.098
84	0:26:39	0.117	0.111	0.116	0.098
85	0:26:58	0.118	0.111	0.116	0.098
86	0:27:17	0.119	0.111	0.117	0.097
87	0:27:36	0.12	0.112	0.118	0.098
88	0:27:55	0.121	0.113	0.119	0.097
89	0:28:14	0.121	0.113	0.12	0.097
90	0:28:33	0.122	0.114	0.12	0.098
91	0:28:52	0.123	0.114	0.121	0.097
92	0:29:11	0.124	0.115	0.122	0.098
93	0:29:30	0.125	0.116	0.123	0.098
94	0:29:49	0.125	0.116	0.123	0.097
95	0:30:08	0.126	0.117	0.124	0.097
96	0:30:27	0.127	0.118	0.125	0.098
97	0:30:46	0.128	0.118	0.126	0.097
98	0:31:05	0.129	0.119	0.127	0.097
99	0:31:24	0.129	0.119	0.128	0.097
100	0:31:43	0.13	0.12	0.128	0.098
101	0:32:02	0.131	0.121	0.129	0.098
102	0:32:21	0.132	0.121	0.13	0.097
103	0:32:40	0.132	0.122	0.131	0.098
104	0:32:59	0.133	0.123	0.132	0.098
105	0:33:18	0.134	0.123	0.132	0.097
106	0:33:37	0.135	0.124	0.133	0.098
107	0:33:56	0.135	0.125	0.133	0.097
108	0:34:15	0.136	0.125	0.134	0.097
109	0:34:34	0.137	0.126	0.135	0.098
110	0:34:53	0.137	0.126	0.135	0.097
111	0:35:12	0.138	0.127	0.136	0.097
112	0:35:31	0.139	0.127	0.137	0.098
113	0:35:50	0.139	0.128	0.138	0.098
114	0:36:09	0.14	0.128	0.138	0.097
115	0:36:28	0.141	0.129	0.139	0.098
116	0:36:47	0.141	0.129	0.14	0.098
117	0:37:06	0.142	0.13	0.14	0.098
118	0:37:25	0.142	0.13	0.141	0.097
119	0:37:44	0.142	0.131	0.142	0.098
120	0:38:03	0.143	0.131	0.142	0.099
121	0:38:22	0.143	0.132	0.143	0.097
122	0:38:41	0.144	0.132	0.143	0.097
123	0:39:00	0.145	0.133	0.144	0.098
124	0:39:19	0.145	0.134	0.144	0.098
125	0:39:38	0.145	0.134	0.145	0.098
126	0:39:57	0.146	0.134	0.145	0.098
127	0:40:16	0.146	0.135	0.146	0.098
128	0:40:35	0.146	0.135	0.146	0.098
129	0:40:54	0.147	0.135	0.147	0.098
130	0:41:13	0.148	0.136	0.147	0.098
131	0:41:32	0.148	0.136	0.148	0.098
132	0:41:51	0.148	0.137	0.148	0.098
133	0:42:10	0.149	0.137	0.148	0.098
134	0:42:29	0.149	0.137	0.149	0.097
135	0:42:48	0.149	0.138	0.149	0.098
136	0:43:07	0.15	0.138	0.15	0.098
137	0:43:26	0.15	0.138	0.15	0.097
138	0:43:45	0.15	0.139	0.15	0.098
139	0:44:04	0.15	0.139	0.151	0.098
140	0:44:23	0.15	0.139	0.151	0.097
141	0:44:42	0.15	0.139	0.152	0.097
142	0:45:01	0.151	0.14	0.152	0.097
143	0:45:20	0.151	0.14	0.152	0.097
144	0:45:39	0.151	0.14	0.152	0.097
145	0:45:58	0.152	0.141	0.152	0.097
146	0:46:17	0.152	0.141	0.153	0.098
147	0:46:36	0.152	0.141	0.153	0.098
148	0:46:55	0.152	0.142	0.153	0.098
149	0:47:14	0.152	0.141	0.154	0.098
150	0:47:33	0.152	0.142	0.154	0.098
151	0:47:52	0.153	0.142	0.154	0.097
152	0:48:11	0.153	0.142	0.154	0.098
153	0:48:30	0.153	0.142	0.155	0.098
154	0:48:49	0.153	0.143	0.155	0.098
155	0:49:08	0.153	0.143	0.155	0.097
156	0:49:27	0.153	0.143	0.155	0.097
157	0:49:46	0.153	0.143	0.155	0.098
158	0:50:05	0.154	0.144	0.156	0.097
159	0:50:24	0.153	0.144	0.155	0.097
160	0:50:43	0.153	0.144	0.155	0.097
161	0:51:02	0.153	0.144	0.156	0.097
162	0:51:21	0.154	0.144	0.156	0.097
163	0:51:40	0.153	0.144	0.156	0.097
164	0:51:59	0.154	0.144	0.156	0.098
165	0:52:18	0.153	0.144	0.156	0.098
166	0:52:37	0.154	0.145	0.156	0.097
167	0:52:56	0.154	0.145	0.157	0.097
168	0:53:15	0.154	0.145	0.157	0.098
169	0:53:34	0.154	0.145	0.157	0.097
170	0:53:53	0.154	0.145	0.157	0.098
171	0:54:12	0.153	0.145	0.156	0.097
172	0:54:31	0.154	0.146	0.157	0.098
173	0:54:50	0.154	0.145	0.157	0.098
174	0:55:09	0.153	0.145	0.157	0.098
175	0:55:28	0.154	0.145	0.157	0.098
176	0:55:47	0.153	0.145	0.157	0.098
177	0:56:06	0.154	0.146	0.157	0.098
178	0:56:25	0.154	0.145	0.157	0.098
179	0:56:44	0.154	0.146	0.157	0.098
180	0:57:03	0.154	0.146	0.157	0.098
181	0:57:22	0.153	0.146	0.157	0.098
182	0:57:41	0.154	0.146	0.157	0.098
183	0:58:00	0.153	0.146	0.157	0.097
184	0:58:19	0.153	0.146	0.157	0.098
185	0:58:38	0.154	0.146	0.157	0.098
186	0:58:57	0.153	0.146	0.157	0.097
187	0:59:16	0.154	0.146	0.157	0.097
188	0:59:35	0.153	0.146	0.157	0.097
189	0:59:54	0.153	0.146	0.157	0.098
190	1:00:13	0.153	0.146	0.157	0.098
191	1:00:32	0.153	0.146	0.156	0.098
192	1:00:51	0.153	0.146	0.157	0.098
193	1:01:10	0.153	0.146	0.157	0.098
194	1:01:29	0.153	0.146	0.157	0.098
195	1:01:48	0.152	0.146	0.156	0.098
196	1:02:07	0.153	0.146	0.157	0.098
197	1:02:26	0.152	0.146	0.157	0.098
198	1:02:45	0.152	0.146	0.156	0.097
199	1:03:04	0.152	0.146	0.156	0.097
200	1:03:23	0.152	0.146	0.156	0.097
201	1:03:42	0.152	0.146	0.156	0.097
202	1:04:01	0.152	0.146	0.156	0.097
203	1:04:20	0.152	0.146	0.156	0.098
204	1:04:39	0.152	0.146	0.156	0.098
205	1:04:58	0.151	0.145	0.156	0.097
206	1:05:17	0.151	0.145	0.156	0.098
207	1:05:36	0.151	0.146	0.156	0.097
208	1:05:55	0.151	0.146	0.156	0.098
209	1:06:14	0.151	0.146	0.156	0.098
210	1:06:33	0.151	0.145	0.155	0.097
211	1:06:52	0.151	0.145	0.156	0.098
212	1:07:11	0.151	0.145	0.155	0.098
213	1:07:30	0.151	0.145	0.155	0.097
214	1:07:49	0.15	0.145	0.155	0.098
215	1:08:08	0.15	0.145	0.155	0.098
216	1:08:27	0.15	0.145	0.155	0.097
217	1:08:46	0.15	0.145	0.155	0.098
218	1:09:05	0.15	0.145	0.155	0.097
219	1:09:24	0.149	0.145	0.154	0.097
220	1:09:43	0.149	0.145	0.154	0.097
221	1:10:02	0.15	0.145	0.154	0.097
222	1:10:21	0.149	0.145	0.154	0.097
223	1:10:40	0.149	0.144	0.154	0.098
224	1:10:59	0.149	0.144	0.154	0.097
225	1:11:18	0.149	0.144	0.154	0.098
226	1:11:37	0.149	0.144	0.154	0.098
227	1:11:56	0.148	0.144	0.153	0.098
228	1:12:15	0.148	0.144	0.153	0.097
229	1:12:34	0.148	0.145	0.153	0.098
230	1:12:53	0.148	0.144	0.153	0.097
231	1:13:12	0.148	0.144	0.153	0.097
232	1:13:31	0.148	0.144	0.154	0.098
233	1:13:50	0.148	0.144	0.153	0.098
234	1:14:09	0.148	0.144	0.153	0.098
235	1:14:28	0.147	0.143	0.152	0.097
236	1:14:47	0.147	0.144	0.152	0.098
237	1:15:06	0.147	0.144	0.152	0.098
238	1:15:25	0.147	0.144	0.153	0.098
239	1:15:44	0.147	0.143	0.152	0.098
240	1:16:03	0.147	0.143	0.152	0.098
241	1:16:22	0.146	0.144	0.152	0.097
242	1:16:41	0.147	0.143	0.152	0.098
243	1:17:00	0.147	0.143	0.151	0.097
244	1:17:19	0.147	0.142	0.151	0.098
245	1:17:38	0.146	0.143	0.151	0.098
246	1:17:57	0.146	0.143	0.151	0.097
247	1:18:16	0.145	0.143	0.151	0.097
248	1:18:35	0.146	0.143	0.151	0.097
249	1:18:54	0.145	0.142	0.151	0.098
250	1:19:13	0.145	0.142	0.15	0.097
251	1:19:32	0.145	0.142	0.15	0.098
252	1:19:51	0.145	0.142	0.15	0.097
253	1:20:10	0.145	0.142	0.15	0.098
254	1:20:29	0.145	0.142	0.15	0.098
255	1:20:48	0.145	0.142	0.149	0.098
256	1:21:07	0.145	0.142	0.149	0.097
257	1:21:26	0.144	0.142	0.149	0.098
258	1:21:45	0.144	0.141	0.15	0.098
259	1:22:04	0.144	0.142	0.149	0.097
260	1:22:23	0.144	0.142	0.149	0.098
261	1:22:42	0.144	0.141	0.149	0.098
262	1:23:01	0.143	0.141	0.149	0.098
263	1:23:20	0.143	0.141	0.149	0.097
264	1:23:39	0.143	0.141	0.149	0.098
265	1:23:58	0.144	0.141	0.148	0.097
266	1:24:17	0.142	0.141	0.148	0.097
267	1:24:36	0.142	0.141	0.148	0.098
268	1:24:55	0.143	0.141	0.148	0.098
269	1:25:14	0.143	0.14	0.147	0.097
270	1:25:33	0.143	0.14	0.148	0.098
271	1:25:52	0.142	0.141	0.147	0.097
272	1:26:11	0.142	0.14	0.148	0.098
273	1:26:30	0.142	0.14	0.147	0.097
274	1:26:49	0.142	0.14	0.147	0.097
275	1:27:08	0.142	0.14	0.147	0.097
276	1:27:27	0.142	0.14	0.147	0.097
277	1:27:46	0.141	0.139	0.146	0.098
278	1:28:05	0.141	0.139	0.146	0.098
279	1:28:24	0.141	0.139	0.147	0.098
280	1:28:43	0.141	0.139	0.146	0.097
281	1:29:02	0.141	0.139	0.146	0.098
282	1:29:21	0.141	0.139	0.146	0.097
283	1:29:40	0.141	0.139	0.146	0.098
284	1:29:59	0.141	0.139	0.146	0.098

## Sheet: HT
	Time	Run1	Run2	Run3	Blank
0	0:00:03	0.1	0.1	0.102	0.101
1	0:00:22	0.1	0.1	0.104	0.101
2	0:00:41	0.1	0.101	0.108	0.101
3	0:01:00	0.1	0.1	0.111	0.1
4	0:01:19	0.1	0.1	0.111	0.1
5	0:01:38	0.1	0.1	0.11	0.1
6	0:01:57	0.1	0.1	0.107	0.1
7	0:02:16	0.1	0.1	0.106	0.1
8	0:02:35	0.1	0.1	0.105	0.1
9	0:02:54	0.1	0.1	0.108	0.1
10	0:03:13	0.1	0.1	0.111	0.1
11	0:03:32	0.1	0.1	0.109	0.1
12	0:03:51	0.1	0.1	0.104	0.1
13	0:04:10	0.1	0.1	0.102	0.1
14	0:04:29	0.1	0.1	0.102	0.1
15	0:04:48	0.1	0.1	0.102	0.1
16	0:05:07	0.1	0.1	0.102	0.1
17	0:05:26	0.1	0.1	0.102	0.1
18	0:05:45	0.1	0.1	0.102	0.1
19	0:06:04	0.1	0.1	0.102	0.1
20	0:06:23	0.1	0.1	0.102	0.1
21	0:06:42	0.1	0.1	0.102	0.1
22	0:07:01	0.099	0.1	0.102	0.1
23	0:07:20	0.1	0.1	0.102	0.1
24	0:07:39	0.1	0.1	0.102	0.1
25	0:07:58	0.1	0.1	0.102	0.1
26	0:08:17	0.1	0.1	0.102	0.1
27	0:08:36	0.1	0.1	0.102	0.1
28	0:08:55	0.1	0.1	0.102	0.1
29	0:09:14	0.1	0.1	0.102	0.1
30	0:09:33	0.1	0.1	0.102	0.1
31	0:09:52	0.1	0.1	0.102	0.1
32	0:10:11	0.099	0.1	0.102	0.1
33	0:10:30	0.1	0.1	0.102	0.1
34	0:10:49	0.1	0.1	0.102	0.1
35	0:11:08	0.1	0.1	0.102	0.1
36	0:11:27	0.099	0.1	0.102	0.1
37	0:11:46	0.099	0.1	0.102	0.1
38	0:12:05	0.1	0.1	0.102	0.1
39	0:12:24	0.1	0.1	0.102	0.1
40	0:12:43	0.1	0.1	0.102	0.1
41	0:13:02	0.1	0.1	0.102	0.1
42	0:13:21	0.099	0.1	0.102	0.1
43	0:13:40	0.099	0.1	0.102	0.1
44	0:13:59	0.1	0.1	0.102	0.1
45	0:14:18	0.099	0.1	0.102	0.1
46	0:14:37	0.099	0.1	0.102	0.1
47	0:14:56	0.1	0.1	0.102	0.1
48	0:15:15	0.099	0.1	0.102	0.1
49	0:15:34	0.099	0.1	0.102	0.1
50	0:15:53	0.1	0.1	0.102	0.1
51	0:16:12	0.099	0.1	0.102	0.1
52	0:16:31	0.1	0.1	0.102	0.1
53	0:16:50	0.1	0.1	0.102	0.1
54	0:17:09	0.1	0.1	0.102	0.1
55	0:17:28	0.1	0.1	0.102	0.1
56	0:17:47	0.1	0.1	0.102	0.1
57	0:18:06	0.1	0.1	0.102	0.1
58	0:18:25	0.099	0.1	0.102	0.1
59	0:18:44	0.1	0.1	0.102	0.1
60	0:19:03	0.1	0.1	0.102	0.1
61	0:19:22	0.1	0.1	0.102	0.1
62	0:19:41	0.1	0.1	0.102	0.1
63	0:20:00	0.1	0.1	0.102	0.1
64	0:20:19	0.1	0.1	0.102	0.1
65	0:20:38	0.1	0.1	0.102	0.1
66	0:20:57	0.1	0.1	0.102	0.1
67	0:21:16	0.1	0.1	0.102	0.1
68	0:21:35	0.1	0.1	0.102	0.1
69	0:21:54	0.1	0.1	0.102	0.1
70	0:22:13	0.1	0.1	0.102	0.1
71	0:22:32	0.1	0.1	0.102	0.1
72	0:22:51	0.1	0.1	0.102	0.1
73	0:23:10	0.1	0.1	0.102	0.1
74	0:23:29	0.1	0.101	0.103	0.1
75	0:23:48	0.1	0.101	0.102	0.1
76	0:24:07	0.1	0.101	0.103	0.1
77	0:24:26	0.101	0.101	0.102	0.1
78	0:24:45	0.101	0.1	0.103	0.1
79	0:25:04	0.101	0.101	0.103	0.1
80	0:25:23	0.101	0.101	0.103	0.1
81	0:25:42	0.101	0.101	0.103	0.1
82	0:26:01	0.101	0.101	0.103	0.1
83	0:26:20	0.101	0.101	0.103	0.1
84	0:26:39	0.101	0.101	0.103	0.1
85	0:26:58	0.101	0.101	0.103	0.1
86	0:27:17	0.101	0.101	0.103	0.1
87	0:27:36	0.101	0.101	0.103	0.1
88	0:27:55	0.102	0.101	0.103	0.1
89	0:28:14	0.102	0.101	0.103	0.1
90	0:28:33	0.102	0.101	0.104	0.1
91	0:28:52	0.102	0.101	0.103	0.1
92	0:29:11	0.102	0.102	0.104	0.1
93	0:29:30	0.102	0.102	0.104	0.1
94	0:29:49	0.102	0.102	0.104	0.1
95	0:30:08	0.102	0.102	0.104	0.1
96	0:30:27	0.102	0.102	0.104	0.1
97	0:30:46	0.103	0.102	0.104	0.1
98	0:31:05	0.103	0.102	0.104	0.1
99	0:31:24	0.103	0.102	0.104	0.1
100	0:31:43	0.103	0.102	0.105	0.1
101	0:32:02	0.103	0.102	0.105	0.1
102	0:32:21	0.103	0.102	0.105	0.1
103	0:32:40	0.103	0.102	0.105	0.1
104	0:32:59	0.104	0.103	0.105	0.1
105	0:33:18	0.104	0.103	0.105	0.1
106	0:33:37	0.104	0.103	0.105	0.1
107	0:33:56	0.104	0.103	0.105	0.1
108	0:34:15	0.104	0.103	0.106	0.1
109	0:34:34	0.104	0.103	0.106	0.1
110	0:34:53	0.104	0.103	0.106	0.1
111	0:35:12	0.105	0.103	0.106	0.1
112	0:35:31	0.105	0.103	0.106	0.1
113	0:35:50	0.105	0.104	0.106	0.1
114	0:36:09	0.105	0.103	0.106	0.1
115	0:36:28	0.106	0.104	0.106	0.1
116	0:36:47	0.105	0.104	0.107	0.1
117	0:37:06	0.106	0.104	0.107	0.1
118	0:37:25	0.105	0.104	0.107	0.1
119	0:37:44	0.106	0.105	0.107	0.1
120	0:38:03	0.106	0.104	0.107	0.1
121	0:38:22	0.106	0.105	0.107	0.1
122	0:38:41	0.106	0.105	0.107	0.1
123	0:39:00	0.107	0.105	0.108	0.1
124	0:39:19	0.107	0.105	0.108	0.1
125	0:39:38	0.107	0.105	0.108	0.1
126	0:39:57	0.107	0.105	0.108	0.1
127	0:40:16	0.107	0.105	0.108	0.1
128	0:40:35	0.107	0.106	0.108	0.1
129	0:40:54	0.107	0.106	0.108	0.1
130	0:41:13	0.108	0.106	0.109	0.1
131	0:41:32	0.108	0.106	0.109	0.1
132	0:41:51	0.108	0.106	0.109	0.1
133	0:42:10	0.108	0.106	0.109	0.1
134	0:42:29	0.108	0.106	0.109	0.1
135	0:42:48	0.108	0.106	0.109	0.1
136	0:43:07	0.108	0.106	0.109	0.1
137	0:43:26	0.108	0.106	0.109	0.1
138	0:43:45	0.109	0.107	0.11	0.1
139	0:44:04	0.109	0.107	0.11	0.1
140	0:44:23	0.109	0.107	0.11	0.1
141	0:44:42	0.109	0.107	0.11	0.1
142	0:45:01	0.109	0.107	0.11	0.1
143	0:45:20	0.109	0.107	0.11	0.1
144	0:45:39	0.109	0.107	0.11	0.1
145	0:45:58	0.109	0.108	0.11	0.1
146	0:46:17	0.11	0.108	0.111	0.1
147	0:46:36	0.11	0.108	0.111	0.1
148	0:46:55	0.11	0.108	0.111	0.1
149	0:47:14	0.11	0.108	0.111	0.1
150	0:47:33	0.11	0.108	0.111	0.1
151	0:47:52	0.11	0.108	0.111	0.1
152	0:48:11	0.11	0.108	0.111	0.1
153	0:48:30	0.11	0.109	0.111	0.1
154	0:48:49	0.11	0.109	0.111	0.1
155	0:49:08	0.111	0.109	0.112	0.1
156	0:49:27	0.111	0.109	0.112	0.1
157	0:49:46	0.111	0.109	0.112	0.1
158	0:50:05	0.111	0.109	0.112	0.1
159	0:50:24	0.111	0.109	0.112	0.1
160	0:50:43	0.111	0.109	0.112	0.1
161	0:51:02	0.111	0.109	0.112	0.1
162	0:51:21	0.111	0.11	0.112	0.1
163	0:51:40	0.111	0.11	0.112	0.1
164	0:51:59	0.112	0.11	0.113	0.1
165	0:52:18	0.112	0.11	0.113	0.1
166	0:52:37	0.112	0.11	0.113	0.1
167	0:52:56	0.112	0.11	0.113	0.1
168	0:53:15	0.112	0.11	0.113	0.1
169	0:53:34	0.112	0.11	0.113	0.1
170	0:53:53	0.112	0.11	0.113	0.1
171	0:54:12	0.112	0.11	0.113	0.1
172	0:54:31	0.112	0.11	0.113	0.1
173	0:54:50	0.112	0.111	0.113	0.1
174	0:55:09	0.112	0.111	0.113	0.1
175	0:55:28	0.113	0.111	0.114	0.1
176	0:55:47	0.113	0.111	0.114	0.1
177	0:56:06	0.113	0.111	0.114	0.1
178	0:56:25	0.113	0.111	0.114	0.1
179	0:56:44	0.113	0.111	0.114	0.1
180	0:57:03	0.113	0.111	0.114	0.1
181	0:57:22	0.113	0.112	0.114	0.1
182	0:57:41	0.113	0.112	0.114	0.1
183	0:58:00	0.113	0.112	0.114	0.1
184	0:58:19	0.113	0.112	0.114	0.1
185	0:58:38	0.113	0.112	0.114	0.1
186	0:58:57	0.113	0.112	0.114	0.1
187	0:59:16	0.113	0.112	0.115	0.1
188	0:59:35	0.113	0.112	0.115	0.1
189	0:59:54	0.114	0.112	0.115	0.1
190	1:00:13	0.114	0.112	0.115	0.1
191	1:00:32	0.114	0.112	0.115	0.1
192	1:00:51	0.114	0.112	0.115	0.1
193	1:01:10	0.114	0.112	0.115	0.1
194	1:01:29	0.114	0.113	0.115	0.1
195	1:01:48	0.114	0.113	0.115	0.1
196	1:02:07	0.114	0.113	0.115	0.1
197	1:02:26	0.114	0.113	0.115	0.1
198	1:02:45	0.114	0.113	0.115	0.1
199	1:03:04	0.114	0.113	0.115	0.1
200	1:03:23	0.114	0.113	0.115	0.1
201	1:03:42	0.114	0.113	0.115	0.1
202	1:04:01	0.114	0.113	0.116	0.1
203	1:04:20	0.114	0.113	0.116	0.1
204	1:04:39	0.114	0.113	0.116	0.1
205	1:04:58	0.114	0.113	0.116	0.1
206	1:05:17	0.114	0.114	0.116	0.1
207	1:05:36	0.114	0.113	0.116	0.1
208	1:05:55	0.115	0.114	0.116	0.1
209	1:06:14	0.115	0.114	0.116	0.1
210	1:06:33	0.114	0.114	0.116	0.1
211	1:06:52	0.115	0.114	0.116	0.1
212	1:07:11	0.115	0.114	0.116	0.1
213	1:07:30	0.115	0.114	0.116	0.1
214	1:07:49	0.115	0.114	0.116	0.1
215	1:08:08	0.115	0.114	0.116	0.1
216	1:08:27	0.115	0.114	0.116	0.1
217	1:08:46	0.115	0.114	0.116	0.1
218	1:09:05	0.115	0.114	0.116	0.1
219	1:09:24	0.115	0.114	0.116	0.1
220	1:09:43	0.115	0.114	0.116	0.1
221	1:10:02	0.115	0.114	0.116	0.1
222	1:10:21	0.115	0.114	0.117	0.1
223	1:10:40	0.115	0.114	0.117	0.1
224	1:10:59	0.115	0.115	0.116	0.1
225	1:11:18	0.115	0.115	0.117	0.1
226	1:11:37	0.115	0.115	0.117	0.1
227	1:11:56	0.115	0.115	0.117	0.1
228	1:12:15	0.115	0.115	0.117	0.1
229	1:12:34	0.115	0.115	0.117	0.1
230	1:12:53	0.115	0.115	0.117	0.1
231	1:13:12	0.115	0.115	0.117	0.1
232	1:13:31	0.115	0.115	0.117	0.1
233	1:13:50	0.115	0.115	0.117	0.1
234	1:14:09	0.115	0.115	0.117	0.1
235	1:14:28	0.115	0.115	0.117	0.1
236	1:14:47	0.115	0.115	0.117	0.1
237	1:15:06	0.116	0.115	0.117	0.1
238	1:15:25	0.115	0.115	0.117	0.1
239	1:15:44	0.115	0.115	0.117	0.1
240	1:16:03	0.116	0.115	0.117	0.1
241	1:16:22	0.115	0.115	0.117	0.1
242	1:16:41	0.116	0.115	0.117	0.1
243	1:17:00	0.116	0.115	0.117	0.1
244	1:17:19	0.116	0.116	0.117	0.1
245	1:17:38	0.116	0.116	0.117	0.1
246	1:17:57	0.116	0.115	0.117	0.1
247	1:18:16	0.116	0.116	0.117	0.1
248	1:18:35	0.115	0.116	0.117	0.1
249	1:18:54	0.116	0.116	0.117	0.1
250	1:19:13	0.116	0.116	0.117	0.1
251	1:19:32	0.116	0.116	0.117	0.1
252	1:19:51	0.116	0.116	0.117	0.1
253	1:20:10	0.116	0.116	0.118	0.1
254	1:20:29	0.116	0.116	0.118	0.1
255	1:20:48	0.116	0.116	0.118	0.1
256	1:21:07	0.116	0.116	0.117	0.1
257	1:21:26	0.116	0.116	0.118	0.1
258	1:21:45	0.116	0.116	0.118	0.1
259	1:22:04	0.116	0.116	0.117	0.1
260	1:22:23	0.116	0.116	0.118	0.1
261	1:22:42	0.116	0.116	0.118	0.1
262	1:23:01	0.116	0.116	0.118	0.1
263	1:23:20	0.116	0.116	0.118	0.1
264	1:23:39	0.116	0.116	0.118	0.1
265	1:23:58	0.116	0.116	0.118	0.1
266	1:24:17	0.116	0.116	0.118	0.1
267	1:24:36	0.116	0.116	0.118	0.1
268	1:24:55	0.116	0.116	0.118	0.1
269	1:25:14	0.116	0.116	0.118	0.1
270	1:25:33	0.116	0.116	0.118	0.1
271	1:25:52	0.116	0.116	0.118	0.1
272	1:26:11	0.116	0.116	0.118	0.1
273	1:26:30	0.116	0.116	0.118	0.1
274	1:26:49	0.116	0.116	0.118	0.1
275	1:27:08	0.116	0.116	0.118	0.1
276	1:27:27	0.116	0.116	0.118	0.1
277	1:27:46	0.116	0.117	0.118	0.1
278	1:28:05	0.116	0.117	0.118	0.1
279	1:28:24	0.116	0.117	0.118	0.1
280	1:28:43	0.116	0.117	0.118	0.1
281	1:29:02	0.116	0.117	0.118	0.1
282	1:29:21	0.116	0.117	0.118	0.1
283	1:29:40	0.116	0.117	0.118	0.1
284	1:29:59	0.116	0.117	0.118	0.1

## Sheet: Anti
	Time	Run1	Run2	Run3	Blank
0	0:00:03	0.097	0.098	0.1	0.103
1	0:00:22	0.097	0.097	0.1	0.098
2	0:00:41	0.097	0.098	0.101	0.098
3	0:01:00	0.097	0.098	0.1	0.098
4	0:01:19	0.097	0.097	0.1	0.098
5	0:01:38	0.097	0.097	0.1	0.098
6	0:01:57	0.097	0.097	0.1	0.099
7	0:02:16	0.097	0.097	0.1	0.098
8	0:02:35	0.097	0.097	0.1	0.11
9	0:02:54	0.097	0.097	0.1	0.113
10	0:03:13	0.097	0.097	0.1	0.099
11	0:03:32	0.097	0.097	0.1	0.115
12	0:03:51	0.097	0.097	0.101	0.098
13	0:04:10	0.097	0.097	0.1	0.098
14	0:04:29	0.097	0.097	0.1	0.098
15	0:04:48	0.097	0.097	0.101	0.104
16	0:05:07	0.097	0.097	0.1	0.097
17	0:05:26	0.097	0.097	0.101	0.098
18	0:05:45	0.097	0.097	0.101	0.098
19	0:06:04	0.097	0.097	0.1	0.11
20	0:06:23	0.097	0.097	0.1	0.099
21	0:06:42	0.097	0.097	0.1	0.097
22	0:07:01	0.097	0.097	0.1	0.097
23	0:07:20	0.097	0.097	0.1	0.116
24	0:07:39	0.097	0.097	0.1	0.11
25	0:07:58	0.097	0.097	0.1	0.11
26	0:08:17	0.097	0.097	0.1	0.115
27	0:08:36	0.097	0.097	0.1	0.097
28	0:08:55	0.097	0.097	0.1	0.097
29	0:09:14	0.097	0.097	0.1	0.108
30	0:09:33	0.097	0.097	0.1	0.097
31	0:09:52	0.097	0.097	0.1	0.097
32	0:10:11	0.097	0.097	0.1	0.097
33	0:10:30	0.097	0.097	0.1	0.097
34	0:10:49	0.097	0.097	0.1	0.097
35	0:11:08	0.097	0.096	0.1	0.097
36	0:11:27	0.097	0.097	0.1	0.097
37	0:11:46	0.097	0.097	0.1	0.097
38	0:12:05	0.097	0.096	0.1	0.097
39	0:12:24	0.096	0.097	0.1	0.097
40	0:12:43	0.097	0.096	0.1	0.097
41	0:13:02	0.097	0.097	0.1	0.097
42	0:13:21	0.097	0.096	0.1	0.097
43	0:13:40	0.097	0.096	0.1	0.097
44	0:13:59	0.097	0.096	0.1	0.097
45	0:14:18	0.097	0.096	0.1	0.097
46	0:14:37	0.097	0.096	0.1	0.097
47	0:14:56	0.097	0.097	0.1	0.097
48	0:15:15	0.097	0.096	0.1	0.097
49	0:15:34	0.097	0.096	0.1	0.097
50	0:15:53	0.097	0.096	0.1	0.097
51	0:16:12	0.097	0.096	0.1	0.097
52	0:16:31	0.097	0.097	0.1	0.097
53	0:16:50	0.097	0.097	0.1	0.097
54	0:17:09	0.098	0.096	0.1	0.097
55	0:17:28	0.098	0.097	0.1	0.097
56	0:17:47	0.098	0.097	0.1	0.097
57	0:18:06	0.098	0.097	0.1	0.097
58	0:18:25	0.098	0.097	0.1	0.097
59	0:18:44	0.099	0.097	0.101	0.097
60	0:19:03	0.099	0.097	0.1	0.097
61	0:19:22	0.1	0.097	0.101	0.097
62	0:19:41	0.101	0.097	0.101	0.097
63	0:20:00	0.101	0.097	0.101	0.097
64	0:20:19	0.102	0.097	0.101	0.097
65	0:20:38	0.103	0.098	0.102	0.097
66	0:20:57	0.103	0.098	0.102	0.097
67	0:21:16	0.104	0.098	0.102	0.097
68	0:21:35	0.105	0.099	0.103	0.097
69	0:21:54	0.106	0.099	0.103	0.097
70	0:22:13	0.107	0.099	0.104	0.097
71	0:22:32	0.108	0.1	0.104	0.097
72	0:22:51	0.109	0.1	0.105	0.097
73	0:23:10	0.11	0.1	0.105	0.097
74	0:23:29	0.111	0.101	0.106	0.097
75	0:23:48	0.111	0.102	0.107	0.097
76	0:24:07	0.112	0.102	0.107	0.097
77	0:24:26	0.114	0.103	0.108	0.097
78	0:24:45	0.114	0.104	0.109	0.097
79	0:25:04	0.116	0.104	0.11	0.097
80	0:25:23	0.116	0.105	0.11	0.097
81	0:25:42	0.117	0.106	0.111	0.097
82	0:26:01	0.118	0.106	0.112	0.097
83	0:26:20	0.12	0.107	0.113	0.097
84	0:26:39	0.121	0.108	0.114	0.097
85	0:26:58	0.122	0.109	0.114	0.097
86	0:27:17	0.123	0.109	0.115	0.097
87	0:27:36	0.124	0.11	0.116	0.097
88	0:27:55	0.125	0.11	0.117	0.097
89	0:28:14	0.126	0.111	0.117	0.097
90	0:28:33	0.127	0.112	0.118	0.097
91	0:28:52	0.128	0.112	0.119	0.097
92	0:29:11	0.129	0.113	0.12	0.097
93	0:29:30	0.13	0.114	0.121	0.097
94	0:29:49	0.131	0.115	0.122	0.097
95	0:30:08	0.132	0.115	0.123	0.097
96	0:30:27	0.133	0.116	0.123	0.097
97	0:30:46	0.134	0.117	0.124	0.097
98	0:31:05	0.135	0.117	0.125	0.097
99	0:31:24	0.136	0.118	0.126	0.097
100	0:31:43	0.137	0.119	0.127	0.097
101	0:32:02	0.138	0.12	0.127	0.097
102	0:32:21	0.139	0.12	0.128	0.097
103	0:32:40	0.14	0.121	0.129	0.097
104	0:32:59	0.141	0.122	0.13	0.097
105	0:33:18	0.142	0.122	0.131	0.097
106	0:33:37	0.143	0.123	0.131	0.097
107	0:33:56	0.144	0.124	0.132	0.097
108	0:34:15	0.144	0.124	0.133	0.097
109	0:34:34	0.145	0.125	0.133	0.097
110	0:34:53	0.146	0.125	0.134	0.097
111	0:35:12	0.147	0.126	0.135	0.097
112	0:35:31	0.148	0.127	0.136	0.097
113	0:35:50	0.148	0.128	0.136	0.097
114	0:36:09	0.149	0.128	0.137	0.097
115	0:36:28	0.15	0.129	0.138	0.097
116	0:36:47	0.151	0.129	0.138	0.097
117	0:37:06	0.152	0.13	0.139	0.097
118	0:37:25	0.152	0.13	0.139	0.097
119	0:37:44	0.153	0.131	0.14	0.097
120	0:38:03	0.153	0.132	0.141	0.097
121	0:38:22	0.154	0.132	0.141	0.097
122	0:38:41	0.155	0.133	0.142	0.097
123	0:39:00	0.156	0.134	0.143	0.097
124	0:39:19	0.156	0.134	0.143	0.097
125	0:39:38	0.157	0.134	0.144	0.097
126	0:39:57	0.157	0.135	0.144	0.097
127	0:40:16	0.158	0.135	0.145	0.097
128	0:40:35	0.158	0.136	0.145	0.097
129	0:40:54	0.159	0.136	0.146	0.097
130	0:41:13	0.159	0.137	0.146	0.097
131	0:41:32	0.16	0.137	0.147	0.097
132	0:41:51	0.16	0.138	0.147	0.097
133	0:42:10	0.161	0.138	0.148	0.097
134	0:42:29	0.161	0.138	0.148	0.097
135	0:42:48	0.161	0.139	0.149	0.097
136	0:43:07	0.162	0.14	0.149	0.097
137	0:43:26	0.162	0.14	0.149	0.097
138	0:43:45	0.163	0.14	0.15	0.097
139	0:44:04	0.163	0.141	0.15	0.097
140	0:44:23	0.163	0.141	0.15	0.097
141	0:44:42	0.163	0.141	0.151	0.097
142	0:45:01	0.164	0.142	0.151	0.097
143	0:45:20	0.164	0.142	0.152	0.097
144	0:45:39	0.165	0.142	0.151	0.097
145	0:45:58	0.165	0.142	0.152	0.097
146	0:46:17	0.165	0.143	0.153	0.097
147	0:46:36	0.165	0.143	0.153	0.097
148	0:46:55	0.166	0.144	0.153	0.097
149	0:47:14	0.166	0.144	0.154	0.097
150	0:47:33	0.165	0.144	0.154	0.097
151	0:47:52	0.166	0.145	0.154	0.097
152	0:48:11	0.166	0.145	0.154	0.097
153	0:48:30	0.166	0.145	0.154	0.097
154	0:48:49	0.167	0.145	0.155	0.097
155	0:49:08	0.167	0.146	0.155	0.097
156	0:49:27	0.167	0.146	0.155	0.097
157	0:49:46	0.167	0.146	0.155	0.097
158	0:50:05	0.167	0.146	0.156	0.097
159	0:50:24	0.168	0.146	0.156	0.097
160	0:50:43	0.167	0.147	0.156	0.097
161	0:51:02	0.168	0.147	0.156	0.097
162	0:51:21	0.167	0.147	0.156	0.097
163	0:51:40	0.168	0.147	0.156	0.097
164	0:51:59	0.168	0.148	0.157	0.097
165	0:52:18	0.168	0.147	0.156	0.097
166	0:52:37	0.168	0.148	0.157	0.097
167	0:52:56	0.168	0.148	0.157	0.097
168	0:53:15	0.168	0.148	0.157	0.097
169	0:53:34	0.168	0.148	0.157	0.097
170	0:53:53	0.168	0.149	0.157	0.097
171	0:54:12	0.168	0.148	0.157	0.097
172	0:54:31	0.168	0.148	0.157	0.097
173	0:54:50	0.168	0.149	0.157	0.097
174	0:55:09	0.168	0.149	0.157	0.097
175	0:55:28	0.168	0.149	0.157	0.097
176	0:55:47	0.168	0.149	0.157	0.097
177	0:56:06	0.168	0.15	0.158	0.097
178	0:56:25	0.168	0.149	0.158	0.097
179	0:56:44	0.168	0.15	0.158	0.097
180	0:57:03	0.167	0.149	0.158	0.097
181	0:57:22	0.168	0.149	0.158	0.097
182	0:57:41	0.168	0.15	0.158	0.097
183	0:58:00	0.168	0.15	0.158	0.097
184	0:58:19	0.168	0.15	0.158	0.097
185	0:58:38	0.167	0.15	0.158	0.097
186	0:58:57	0.168	0.149	0.158	0.097
187	0:59:16	0.167	0.15	0.158	0.097
188	0:59:35	0.167	0.149	0.158	0.097
189	0:59:54	0.167	0.15	0.157	0.097
190	1:00:13	0.167	0.15	0.158	0.097
191	1:00:32	0.167	0.15	0.158	0.097
192	1:00:51	0.167	0.15	0.158	0.097
193	1:01:10	0.167	0.15	0.158	0.097
194	1:01:29	0.166	0.15	0.157	0.097
195	1:01:48	0.166	0.15	0.157	0.097
196	1:02:07	0.167	0.15	0.157	0.097
197	1:02:26	0.167	0.15	0.157	0.097
198	1:02:45	0.166	0.15	0.157	0.097
199	1:03:04	0.165	0.149	0.157	0.097
200	1:03:23	0.165	0.15	0.157	0.097
201	1:03:42	0.165	0.15	0.157	0.097
202	1:04:01	0.166	0.15	0.157	0.097
203	1:04:20	0.164	0.15	0.157	0.097
204	1:04:39	0.165	0.15	0.157	0.097
205	1:04:58	0.165	0.15	0.157	0.097
206	1:05:17	0.165	0.15	0.158	0.097
207	1:05:36	0.164	0.15	0.157	0.097
208	1:05:55	0.163	0.15	0.157	0.097
209	1:06:14	0.164	0.15	0.157	0.097
210	1:06:33	0.164	0.149	0.156	0.097
211	1:06:52	0.165	0.15	0.156	0.097
212	1:07:11	0.164	0.149	0.156	0.097
213	1:07:30	0.164	0.15	0.156	0.097
214	1:07:49	0.164	0.15	0.156	0.097
215	1:08:08	0.163	0.149	0.156	0.097
216	1:08:27	0.162	0.149	0.155	0.097
217	1:08:46	0.162	0.149	0.155	0.097
218	1:09:05	0.162	0.149	0.156	0.097
219	1:09:24	0.162	0.149	0.155	0.097
220	1:09:43	0.161	0.149	0.155	0.097
221	1:10:02	0.162	0.148	0.155	0.097
222	1:10:21	0.161	0.148	0.155	0.097
223	1:10:40	0.161	0.148	0.154	0.097
224	1:10:59	0.161	0.148	0.154	0.097
225	1:11:18	0.16	0.149	0.154	0.097
226	1:11:37	0.16	0.148	0.155	0.097
227	1:11:56	0.16	0.149	0.154	0.097
228	1:12:15	0.161	0.148	0.153	0.097
229	1:12:34	0.161	0.148	0.153	0.097
230	1:12:53	0.16	0.149	0.154	0.097
231	1:13:12	0.159	0.148	0.154	0.097
232	1:13:31	0.158	0.148	0.153	0.097
233	1:13:50	0.159	0.149	0.154	0.097
234	1:14:09	0.158	0.147	0.153	0.097
235	1:14:28	0.159	0.148	0.152	0.097
236	1:14:47	0.158	0.148	0.154	0.097
237	1:15:06	0.16	0.147	0.153	0.097
238	1:15:25	0.158	0.147	0.153	0.097
239	1:15:44	0.158	0.147	0.152	0.097
240	1:16:03	0.158	0.147	0.151	0.097
241	1:16:22	0.158	0.147	0.152	0.097
242	1:16:41	0.157	0.147	0.152	0.097
243	1:17:00	0.157	0.147	0.152	0.097
244	1:17:19	0.157	0.146	0.151	0.097
245	1:17:38	0.157	0.147	0.151	0.097
246	1:17:57	0.156	0.146	0.151	0.097
247	1:18:16	0.156	0.146	0.151	0.097
248	1:18:35	0.155	0.146	0.15	0.097
249	1:18:54	0.156	0.147	0.151	0.097
250	1:19:13	0.156	0.145	0.15	0.097
251	1:19:32	0.155	0.146	0.15	0.097
252	1:19:51	0.155	0.145	0.151	0.097
253	1:20:10	0.154	0.145	0.151	0.097
254	1:20:29	0.155	0.145	0.149	0.097
255	1:20:48	0.154	0.145	0.15	0.097
256	1:21:07	0.154	0.145	0.148	0.097
257	1:21:26	0.152	0.145	0.15	0.097
258	1:21:45	0.151	0.145	0.149	0.097
259	1:22:04	0.153	0.145	0.149	0.097
260	1:22:23	0.154	0.145	0.149	0.097
261	1:22:42	0.153	0.144	0.149	0.097
262	1:23:01	0.152	0.144	0.148	0.097
263	1:23:20	0.152	0.144	0.149	0.097
264	1:23:39	0.152	0.143	0.148	0.097
265	1:23:58	0.153	0.144	0.148	0.097
266	1:24:17	0.15	0.144	0.149	0.097
267	1:24:36	0.152	0.143	0.148	0.097
268	1:24:55	0.151	0.142	0.147	0.097
269	1:25:14	0.15	0.143	0.148	0.097
270	1:25:33	0.152	0.143	0.146	0.097
271	1:25:52	0.15	0.143	0.148	0.097
272	1:26:11	0.149	0.144	0.146	0.097
273	1:26:30	0.15	0.142	0.146	0.097
274	1:26:49	0.149	0.142	0.147	0.097
275	1:27:08	0.149	0.142	0.147	0.097
276	1:27:27	0.149	0.143	0.146	0.097
277	1:27:46	0.149	0.141	0.146	0.097
278	1:28:05	0.148	0.14	0.146	0.097
279	1:28:24	0.15	0.141	0.146	0.097
280	1:28:43	0.148	0.14	0.145	0.097
281	1:29:02	0.147	0.141	0.146	0.097
282	1:29:21	0.148	0.141	0.145	0.097
283	1:29:40	0.148	0.14	0.146	0.097
284	1:29:59	0.147	0.141	0.145	0.097

## Sheet: TBA
	Time	Run1	Run2	Run3	Blank
0	0:00:03	0.099	0.102	0.102	0.099
1	0:00:22	0.099	0.1	0.102	0.099
2	0:00:41	0.099	0.102	0.102	0.1
3	0:01:00	0.099	0.1	0.102	0.099
4	0:01:19	0.098	0.105	0.102	0.099
5	0:01:38	0.099	0.105	0.102	0.099
6	0:01:57	0.099	0.104	0.102	0.099
7	0:02:16	0.099	0.104	0.102	0.099
8	0:02:35	0.099	0.104	0.102	0.099
9	0:02:54	0.099	0.102	0.102	0.099
10	0:03:13	0.099	0.101	0.102	0.099
11	0:03:32	0.099	0.101	0.102	0.099
12	0:03:51	0.099	0.102	0.102	0.099
13	0:04:10	0.099	0.1	0.102	0.099
14	0:04:29	0.098	0.104	0.102	0.099
15	0:04:48	0.099	0.103	0.102	0.099
16	0:05:07	0.099	0.104	0.102	0.099
17	0:05:26	0.098	0.104	0.102	0.099
18	0:05:45	0.098	0.1	0.102	0.099
19	0:06:04	0.098	0.101	0.102	0.099
20	0:06:23	0.098	0.103	0.102	0.099
21	0:06:42	0.099	0.105	0.102	0.099
22	0:07:01	0.098	0.103	0.101	0.099
23	0:07:20	0.098	0.105	0.102	0.099
24	0:07:39	0.098	0.101	0.101	0.099
25	0:07:58	0.099	0.1	0.102	0.099
26	0:08:17	0.098	0.101	0.102	0.099
27	0:08:36	0.098	0.1	0.102	0.099
28	0:08:55	0.098	0.1	0.102	0.099
29	0:09:14	0.099	0.1	0.102	0.099
30	0:09:33	0.098	0.1	0.102	0.099
31	0:09:52	0.098	0.1	0.102	0.099
32	0:10:11	0.098	0.1	0.101	0.099
33	0:10:30	0.098	0.1	0.102	0.099
34	0:10:49	0.098	0.1	0.102	0.099
35	0:11:08	0.098	0.1	0.102	0.099
36	0:11:27	0.098	0.1	0.101	0.099
37	0:11:46	0.098	0.1	0.102	0.099
38	0:12:05	0.098	0.1	0.102	0.099
39	0:12:24	0.098	0.099	0.101	0.099
40	0:12:43	0.098	0.099	0.101	0.099
41	0:13:02	0.098	0.1	0.102	0.099
42	0:13:21	0.098	0.1	0.101	0.099
43	0:13:40	0.098	0.099	0.101	0.099
44	0:13:59	0.098	0.099	0.101	0.099
45	0:14:18	0.098	0.1	0.101	0.099
46	0:14:37	0.098	0.099	0.102	0.099
47	0:14:56	0.098	0.1	0.102	0.099
48	0:15:15	0.098	0.099	0.101	0.099
49	0:15:34	0.098	0.099	0.101	0.099
50	0:15:53	0.098	0.1	0.102	0.099
51	0:16:12	0.098	0.1	0.101	0.099
52	0:16:31	0.098	0.1	0.101	0.099
53	0:16:50	0.098	0.1	0.101	0.099
54	0:17:09	0.098	0.1	0.102	0.099
55	0:17:28	0.098	0.1	0.102	0.099
56	0:17:47	0.099	0.1	0.101	0.099
57	0:18:06	0.099	0.1	0.101	0.099
58	0:18:25	0.099	0.099	0.101	0.099
59	0:18:44	0.099	0.1	0.102	0.099
60	0:19:03	0.099	0.1	0.101	0.099
61	0:19:22	0.099	0.1	0.101	0.099
62	0:19:41	0.1	0.1	0.102	0.099
63	0:20:00	0.1	0.1	0.102	0.099
64	0:20:19	0.1	0.1	0.102	0.099
65	0:20:38	0.1	0.1	0.102	0.099
66	0:20:57	0.101	0.1	0.102	0.099
67	0:21:16	0.101	0.1	0.102	0.099
68	0:21:35	0.102	0.101	0.103	0.099
69	0:21:54	0.102	0.101	0.103	0.099
70	0:22:13	0.103	0.101	0.103	0.099
71	0:22:32	0.103	0.102	0.103	0.099
72	0:22:51	0.104	0.102	0.104	0.099
73	0:23:10	0.104	0.102	0.104	0.099
74	0:23:29	0.105	0.103	0.105	0.099
75	0:23:48	0.106	0.103	0.105	0.099
76	0:24:07	0.106	0.103	0.105	0.099
77	0:24:26	0.107	0.104	0.106	0.099
78	0:24:45	0.108	0.104	0.106	0.099
79	0:25:04	0.108	0.105	0.107	0.099
80	0:25:23	0.109	0.105	0.107	0.099
81	0:25:42	0.11	0.106	0.108	0.099
82	0:26:01	0.111	0.107	0.109	0.099
83	0:26:20	0.112	0.107	0.109	0.099
84	0:26:39	0.112	0.108	0.11	0.099
85	0:26:58	0.113	0.108	0.111	0.099
86	0:27:17	0.114	0.109	0.111	0.099
87	0:27:36	0.115	0.11	0.112	0.099
88	0:27:55	0.116	0.11	0.113	0.099
89	0:28:14	0.116	0.111	0.114	0.099
90	0:28:33	0.117	0.112	0.114	0.099
91	0:28:52	0.118	0.113	0.115	0.099
92	0:29:11	0.119	0.113	0.116	0.099
93	0:29:30	0.12	0.114	0.117	0.099
94	0:29:49	0.121	0.115	0.117	0.099
95	0:30:08	0.122	0.115	0.118	0.099
96	0:30:27	0.123	0.116	0.119	0.099
97	0:30:46	0.124	0.117	0.12	0.099
98	0:31:05	0.125	0.118	0.121	0.099
99	0:31:24	0.125	0.118	0.122	0.099
100	0:31:43	0.127	0.12	0.123	0.099
101	0:32:02	0.127	0.12	0.123	0.099
102	0:32:21	0.128	0.121	0.124	0.099
103	0:32:40	0.129	0.122	0.125	0.099
104	0:32:59	0.13	0.123	0.126	0.099
105	0:33:18	0.131	0.123	0.127	0.099
106	0:33:37	0.132	0.124	0.128	0.099
107	0:33:56	0.133	0.125	0.129	0.099
108	0:34:15	0.134	0.125	0.129	0.099
109	0:34:34	0.134	0.126	0.13	0.099
110	0:34:53	0.135	0.127	0.131	0.099
111	0:35:12	0.136	0.128	0.132	0.099
112	0:35:31	0.137	0.129	0.133	0.099
113	0:35:50	0.138	0.13	0.134	0.099
114	0:36:09	0.139	0.13	0.134	0.099
115	0:36:28	0.14	0.131	0.135	0.099
116	0:36:47	0.14	0.132	0.136	0.099
117	0:37:06	0.141	0.132	0.137	0.099
118	0:37:25	0.141	0.133	0.137	0.099
119	0:37:44	0.143	0.134	0.139	0.099
120	0:38:03	0.143	0.135	0.139	0.099
121	0:38:22	0.144	0.135	0.14	0.099
122	0:38:41	0.145	0.136	0.141	0.099
123	0:39:00	0.145	0.137	0.141	0.099
124	0:39:19	0.146	0.138	0.142	0.099
125	0:39:38	0.147	0.138	0.143	0.099
126	0:39:57	0.148	0.139	0.144	0.099
127	0:40:16	0.148	0.14	0.144	0.099
128	0:40:35	0.149	0.14	0.145	0.099
129	0:40:54	0.149	0.141	0.145	0.099
130	0:41:13	0.15	0.142	0.146	0.099
131	0:41:32	0.15	0.142	0.147	0.099
132	0:41:51	0.151	0.143	0.148	0.099
133	0:42:10	0.152	0.143	0.148	0.099
134	0:42:29	0.152	0.144	0.148	0.099
135	0:42:48	0.153	0.144	0.149	0.099
136	0:43:07	0.153	0.145	0.15	0.099
137	0:43:26	0.154	0.146	0.151	0.099
138	0:43:45	0.154	0.146	0.151	0.099
139	0:44:04	0.155	0.147	0.152	0.099
140	0:44:23	0.155	0.147	0.152	0.099
141	0:44:42	0.155	0.148	0.153	0.099
142	0:45:01	0.156	0.148	0.154	0.099
143	0:45:20	0.156	0.149	0.154	0.099
144	0:45:39	0.157	0.149	0.154	0.099
145	0:45:58	0.157	0.15	0.155	0.099
146	0:46:17	0.158	0.15	0.156	0.099
147	0:46:36	0.158	0.151	0.156	0.099
148	0:46:55	0.159	0.152	0.157	0.099
149	0:47:14	0.159	0.152	0.157	0.099
150	0:47:33	0.159	0.152	0.157	0.099
151	0:47:52	0.159	0.153	0.158	0.099
152	0:48:11	0.16	0.153	0.158	0.099
153	0:48:30	0.16	0.154	0.159	0.099
154	0:48:49	0.161	0.154	0.159	0.099
155	0:49:08	0.161	0.154	0.16	0.099
156	0:49:27	0.161	0.155	0.16	0.099
157	0:49:46	0.162	0.155	0.161	0.099
158	0:50:05	0.162	0.156	0.161	0.099
159	0:50:24	0.162	0.156	0.161	0.099
160	0:50:43	0.162	0.156	0.161	0.099
161	0:51:02	0.163	0.157	0.162	0.099
162	0:51:21	0.163	0.157	0.162	0.099
163	0:51:40	0.163	0.157	0.162	0.099
164	0:51:59	0.163	0.158	0.163	0.099
165	0:52:18	0.164	0.158	0.163	0.099
166	0:52:37	0.164	0.158	0.163	0.099
167	0:52:56	0.164	0.159	0.163	0.099
168	0:53:15	0.164	0.159	0.164	0.099
169	0:53:34	0.165	0.159	0.164	0.099
170	0:53:53	0.164	0.16	0.164	0.099
171	0:54:12	0.165	0.16	0.165	0.099
172	0:54:31	0.165	0.16	0.165	0.099
173	0:54:50	0.165	0.16	0.165	0.099
174	0:55:09	0.165	0.16	0.165	0.099
175	0:55:28	0.165	0.161	0.166	0.099
176	0:55:47	0.165	0.161	0.166	0.099
177	0:56:06	0.166	0.161	0.166	0.099
178	0:56:25	0.166	0.162	0.166	0.099
179	0:56:44	0.166	0.162	0.167	0.099
180	0:57:03	0.166	0.162	0.167	0.099
181	0:57:22	0.166	0.163	0.167	0.099
182	0:57:41	0.166	0.163	0.167	0.099
183	0:58:00	0.166	0.163	0.167	0.099
184	0:58:19	0.166	0.163	0.168	0.099
185	0:58:38	0.166	0.163	0.168	0.099
186	0:58:57	0.166	0.163	0.167	0.099
187	0:59:16	0.166	0.164	0.168	0.099
188	0:59:35	0.167	0.164	0.168	0.099
189	0:59:54	0.167	0.164	0.168	0.099
190	1:00:13	0.166	0.164	0.168	0.099
191	1:00:32	0.167	0.164	0.169	0.099
192	1:00:51	0.167	0.164	0.168	0.099
193	1:01:10	0.167	0.165	0.169	0.099
194	1:01:29	0.167	0.165	0.169	0.099
195	1:01:48	0.167	0.165	0.168	0.099
196	1:02:07	0.167	0.165	0.168	0.099
197	1:02:26	0.167	0.165	0.169	0.099
198	1:02:45	0.167	0.165	0.169	0.099
199	1:03:04	0.167	0.165	0.169	0.099
200	1:03:23	0.167	0.165	0.169	0.099
201	1:03:42	0.166	0.166	0.169	0.099
202	1:04:01	0.167	0.165	0.169	0.099
203	1:04:20	0.167	0.165	0.169	0.099
204	1:04:39	0.167	0.166	0.17	0.099
205	1:04:58	0.167	0.166	0.17	0.099
206	1:05:17	0.167	0.166	0.17	0.099
207	1:05:36	0.166	0.165	0.17	0.099
208	1:05:55	0.167	0.166	0.169	0.099
209	1:06:14	0.167	0.166	0.17	0.099
210	1:06:33	0.167	0.166	0.17	0.099
211	1:06:52	0.167	0.166	0.17	0.099
212	1:07:11	0.167	0.166	0.17	0.099
213	1:07:30	0.166	0.166	0.17	0.099
214	1:07:49	0.166	0.166	0.17	0.099
215	1:08:08	0.166	0.167	0.17	0.099
216	1:08:27	0.167	0.166	0.17	0.099
217	1:08:46	0.167	0.166	0.17	0.099
218	1:09:05	0.166	0.167	0.17	0.099
219	1:09:24	0.166	0.166	0.169	0.099
220	1:09:43	0.166	0.166	0.17	0.099
221	1:10:02	0.166	0.166	0.169	0.099
222	1:10:21	0.166	0.167	0.17	0.099
223	1:10:40	0.165	0.167	0.169	0.099
224	1:10:59	0.166	0.166	0.17	0.099
225	1:11:18	0.165	0.166	0.17	0.099
226	1:11:37	0.166	0.167	0.17	0.099
227	1:11:56	0.166	0.166	0.169	0.099
228	1:12:15	0.166	0.167	0.17	0.099
229	1:12:34	0.166	0.166	0.169	0.099
230	1:12:53	0.165	0.166	0.169	0.099
231	1:13:12	0.166	0.166	0.17	0.099
232	1:13:31	0.165	0.166	0.169	0.099
233	1:13:50	0.165	0.166	0.17	0.099
234	1:14:09	0.165	0.167	0.169	0.099
235	1:14:28	0.165	0.166	0.169	0.099
236	1:14:47	0.165	0.166	0.169	0.099
237	1:15:06	0.165	0.166	0.17	0.099
238	1:15:25	0.164	0.166	0.17	0.099
239	1:15:44	0.164	0.166	0.169	0.099
240	1:16:03	0.164	0.167	0.169	0.099
241	1:16:22	0.164	0.166	0.169	0.099
242	1:16:41	0.164	0.167	0.169	0.099
243	1:17:00	0.165	0.166	0.169	0.099
244	1:17:19	0.164	0.166	0.169	0.099
245	1:17:38	0.164	0.166	0.169	0.099
246	1:17:57	0.164	0.166	0.168	0.099
247	1:18:16	0.163	0.166	0.168	0.099
248	1:18:35	0.164	0.166	0.169	0.099
249	1:18:54	0.163	0.166	0.169	0.099
250	1:19:13	0.163	0.166	0.168	0.099
251	1:19:32	0.163	0.166	0.168	0.099
252	1:19:51	0.163	0.166	0.168	0.099
253	1:20:10	0.163	0.166	0.168	0.099
254	1:20:29	0.163	0.166	0.168	0.099
255	1:20:48	0.163	0.166	0.168	0.099
256	1:21:07	0.163	0.166	0.168	0.099
257	1:21:26	0.163	0.166	0.169	0.099
258	1:21:45	0.162	0.165	0.168	0.099
259	1:22:04	0.162	0.165	0.167	0.099
260	1:22:23	0.163	0.165	0.168	0.099
261	1:22:42	0.162	0.166	0.168	0.099
262	1:23:01	0.162	0.166	0.168	0.099
263	1:23:20	0.162	0.166	0.167	0.099
264	1:23:39	0.162	0.165	0.167	0.099
265	1:23:58	0.161	0.165	0.167	0.099
266	1:24:17	0.162	0.165	0.167	0.099
267	1:24:36	0.162	0.165	0.168	0.099
268	1:24:55	0.161	0.164	0.168	0.099
269	1:25:14	0.161	0.165	0.167	0.099
270	1:25:33	0.161	0.165	0.167	0.099
271	1:25:52	0.161	0.164	0.167	0.099
272	1:26:11	0.161	0.164	0.166	0.099
273	1:26:30	0.16	0.164	0.166	0.099
274	1:26:49	0.161	0.164	0.166	0.099
275	1:27:08	0.16	0.164	0.166	0.099
276	1:27:27	0.16	0.164	0.166	0.099
277	1:27:46	0.161	0.165	0.166	0.099
278	1:28:05	0.16	0.164	0.166	0.099
279	1:28:24	0.16	0.164	0.166	0.099
280	1:28:43	0.159	0.164	0.166	0.099
281	1:29:02	0.159	0.164	0.165	0.099
282	1:29:21	0.159	0.164	0.166	0.099
283	1:29:40	0.158	0.164	0.166	0.099
284	1:29:59	0.159	0.164	0.165	0.099

## Sheet: Telomer
	Time	Run1	Run2	Run3	Blank
0	0:00:03	0.102	0.104	0.105	0.102
1	0:00:22	0.102	0.104	0.104	0.102
2	0:00:41	0.102	0.104	0.104	0.102
3	0:01:00	0.101	0.104	0.105	0.102
4	0:01:19	0.101	0.104	0.104	0.102
5	0:01:38	0.101	0.107	0.104	0.102
6	0:01:57	0.101	0.104	0.104	0.102
7	0:02:16	0.101	0.104	0.105	0.102
8	0:02:35	0.101	0.104	0.104	0.102
9	0:02:54	0.101	0.104	0.105	0.102
10	0:03:13	0.101	0.104	0.105	0.102
11	0:03:32	0.101	0.104	0.105	0.102
12	0:03:51	0.101	0.104	0.105	0.102
13	0:04:10	0.101	0.104	0.105	0.102
14	0:04:29	0.101	0.104	0.105	0.102
15	0:04:48	0.101	0.104	0.105	0.102
16	0:05:07	0.101	0.104	0.105	0.101
17	0:05:26	0.101	0.104	0.105	0.102
18	0:05:45	0.101	0.104	0.105	0.102
19	0:06:04	0.101	0.105	0.105	0.101
20	0:06:23	0.101	0.104	0.105	0.102
21	0:06:42	0.101	0.104	0.105	0.102
22	0:07:01	0.101	0.104	0.105	0.101
23	0:07:20	0.101	0.104	0.105	0.102
24	0:07:39	0.101	0.104	0.105	0.101
25	0:07:58	0.101	0.104	0.105	0.102
26	0:08:17	0.101	0.103	0.105	0.101
27	0:08:36	0.101	0.104	0.105	0.101
28	0:08:55	0.101	0.105	0.105	0.101
29	0:09:14	0.101	0.106	0.105	0.101
30	0:09:33	0.101	0.106	0.105	0.101
31	0:09:52	0.101	0.106	0.105	0.101
32	0:10:11	0.1	0.105	0.105	0.101
33	0:10:30	0.101	0.105	0.105	0.102
34	0:10:49	0.101	0.105	0.105	0.101
35	0:11:08	0.101	0.105	0.105	0.101
36	0:11:27	0.1	0.105	0.105	0.101
37	0:11:46	0.1	0.105	0.105	0.101
38	0:12:05	0.1	0.105	0.105	0.101
39	0:12:24	0.1	0.105	0.105	0.101
40	0:12:43	0.1	0.105	0.105	0.101
41	0:13:02	0.101	0.105	0.105	0.101
42	0:13:21	0.1	0.105	0.105	0.101
43	0:13:40	0.1	0.105	0.105	0.101
44	0:13:59	0.1	0.105	0.105	0.101
45	0:14:18	0.1	0.105	0.105	0.101
46	0:14:37	0.1	0.105	0.105	0.101
47	0:14:56	0.1	0.105	0.105	0.101
48	0:15:15	0.1	0.105	0.105	0.101
49	0:15:34	0.1	0.105	0.105	0.101
50	0:15:53	0.1	0.105	0.105	0.101
51	0:16:12	0.1	0.105	0.105	0.101
52	0:16:31	0.1	0.105	0.105	0.101
53	0:16:50	0.1	0.105	0.105	0.101
54	0:17:09	0.1	0.105	0.105	0.101
55	0:17:28	0.1	0.105	0.105	0.101
56	0:17:47	0.1	0.105	0.105	0.101
57	0:18:06	0.1	0.105	0.105	0.101
58	0:18:25	0.1	0.105	0.105	0.101
59	0:18:44	0.1	0.105	0.105	0.101
60	0:19:03	0.1	0.105	0.105	0.101
61	0:19:22	0.1	0.105	0.105	0.101
62	0:19:41	0.1	0.105	0.105	0.101
63	0:20:00	0.1	0.105	0.105	0.101
64	0:20:19	0.1	0.105	0.105	0.101
65	0:20:38	0.1	0.106	0.105	0.101
66	0:20:57	0.1	0.105	0.105	0.101
67	0:21:16	0.101	0.105	0.105	0.101
68	0:21:35	0.1	0.106	0.105	0.101
69	0:21:54	0.101	0.106	0.105	0.101
70	0:22:13	0.101	0.105	0.105	0.101
71	0:22:32	0.101	0.105	0.105	0.101
72	0:22:51	0.101	0.105	0.105	0.101
73	0:23:10	0.101	0.105	0.105	0.101
74	0:23:29	0.101	0.106	0.105	0.101
75	0:23:48	0.101	0.105	0.105	0.101
76	0:24:07	0.101	0.106	0.105	0.101
77	0:24:26	0.101	0.105	0.105	0.101
78	0:24:45	0.101	0.105	0.105	0.101
79	0:25:04	0.101	0.106	0.105	0.101
80	0:25:23	0.101	0.106	0.105	0.101
81	0:25:42	0.101	0.106	0.105	0.101
82	0:26:01	0.101	0.106	0.105	0.101
83	0:26:20	0.102	0.106	0.105	0.101
84	0:26:39	0.102	0.106	0.105	0.101
85	0:26:58	0.102	0.106	0.105	0.101
86	0:27:17	0.102	0.106	0.105	0.101
87	0:27:36	0.102	0.106	0.105	0.101
88	0:27:55	0.102	0.106	0.105	0.101
89	0:28:14	0.103	0.106	0.106	0.101
90	0:28:33	0.103	0.107	0.106	0.101
91	0:28:52	0.103	0.107	0.106	0.101
92	0:29:11	0.104	0.107	0.106	0.101
93	0:29:30	0.104	0.107	0.106	0.101
94	0:29:49	0.104	0.107	0.106	0.101
95	0:30:08	0.104	0.108	0.106	0.101
96	0:30:27	0.105	0.108	0.107	0.101
97	0:30:46	0.105	0.108	0.107	0.101
98	0:31:05	0.105	0.108	0.107	0.101
99	0:31:24	0.106	0.108	0.107	0.101
100	0:31:43	0.106	0.109	0.107	0.101
101	0:32:02	0.106	0.109	0.108	0.101
102	0:32:21	0.107	0.109	0.108	0.101
103	0:32:40	0.107	0.109	0.108	0.101
104	0:32:59	0.108	0.11	0.108	0.101
105	0:33:18	0.108	0.11	0.109	0.101
106	0:33:37	0.108	0.11	0.109	0.101
107	0:33:56	0.109	0.111	0.109	0.101
108	0:34:15	0.109	0.111	0.109	0.101
109	0:34:34	0.11	0.111	0.11	0.101
110	0:34:53	0.11	0.111	0.11	0.101
111	0:35:12	0.111	0.112	0.11	0.101
112	0:35:31	0.111	0.112	0.111	0.101
113	0:35:50	0.112	0.113	0.111	0.101
114	0:36:09	0.112	0.113	0.111	0.101
115	0:36:28	0.113	0.113	0.112	0.101
116	0:36:47	0.113	0.114	0.112	0.101
117	0:37:06	0.114	0.114	0.112	0.101
118	0:37:25	0.114	0.114	0.113	0.101
119	0:37:44	0.115	0.115	0.113	0.101
120	0:38:03	0.115	0.115	0.114	0.101
121	0:38:22	0.115	0.115	0.114	0.101
122	0:38:41	0.116	0.116	0.114	0.101
123	0:39:00	0.117	0.117	0.115	0.101
124	0:39:19	0.117	0.117	0.115	0.101
125	0:39:38	0.118	0.117	0.116	0.101
126	0:39:57	0.118	0.118	0.116	0.101
127	0:40:16	0.119	0.118	0.116	0.101
128	0:40:35	0.119	0.118	0.117	0.101
129	0:40:54	0.12	0.119	0.117	0.101
130	0:41:13	0.12	0.12	0.118	0.101
131	0:41:32	0.121	0.12	0.118	0.101
132	0:41:51	0.121	0.121	0.118	0.101
133	0:42:10	0.122	0.121	0.119	0.101
134	0:42:29	0.122	0.121	0.119	0.101
135	0:42:48	0.123	0.122	0.12	0.101
136	0:43:07	0.123	0.122	0.12	0.101
137	0:43:26	0.124	0.123	0.12	0.101
138	0:43:45	0.124	0.123	0.121	0.101
139	0:44:04	0.125	0.124	0.121	0.101
140	0:44:23	0.125	0.124	0.122	0.101
141	0:44:42	0.126	0.124	0.122	0.101
142	0:45:01	0.126	0.125	0.123	0.101
143	0:45:20	0.127	0.125	0.123	0.101
144	0:45:39	0.127	0.126	0.123	0.101
145	0:45:58	0.128	0.126	0.124	0.101
146	0:46:17	0.128	0.127	0.124	0.101
147	0:46:36	0.129	0.127	0.125	0.101
148	0:46:55	0.129	0.128	0.125	0.101
149	0:47:14	0.13	0.128	0.126	0.101
150	0:47:33	0.13	0.129	0.126	0.101
151	0:47:52	0.131	0.129	0.126	0.101
152	0:48:11	0.131	0.129	0.127	0.101
153	0:48:30	0.132	0.13	0.127	0.101
154	0:48:49	0.132	0.13	0.128	0.101
155	0:49:08	0.133	0.131	0.128	0.101
156	0:49:27	0.133	0.131	0.128	0.101
157	0:49:46	0.134	0.132	0.129	0.101
158	0:50:05	0.134	0.132	0.129	0.101
159	0:50:24	0.134	0.133	0.13	0.101
160	0:50:43	0.135	0.133	0.13	0.101
161	0:51:02	0.135	0.133	0.13	0.101
162	0:51:21	0.135	0.134	0.131	0.101
163	0:51:40	0.136	0.134	0.131	0.101
164	0:51:59	0.137	0.135	0.132	0.101
165	0:52:18	0.137	0.135	0.132	0.101
166	0:52:37	0.137	0.136	0.133	0.101
167	0:52:56	0.138	0.136	0.133	0.101
168	0:53:15	0.138	0.136	0.133	0.101
169	0:53:34	0.139	0.137	0.134	0.101
170	0:53:53	0.139	0.137	0.134	0.101
171	0:54:12	0.139	0.137	0.134	0.101
172	0:54:31	0.14	0.138	0.135	0.101
173	0:54:50	0.14	0.139	0.135	0.101
174	0:55:09	0.141	0.139	0.135	0.101
175	0:55:28	0.141	0.139	0.136	0.101
176	0:55:47	0.141	0.14	0.136	0.101
177	0:56:06	0.141	0.14	0.137	0.101
178	0:56:25	0.142	0.14	0.137	0.101
179	0:56:44	0.142	0.141	0.137	0.101
180	0:57:03	0.143	0.141	0.138	0.101
181	0:57:22	0.143	0.142	0.138	0.101
182	0:57:41	0.143	0.142	0.138	0.101
183	0:58:00	0.143	0.142	0.139	0.101
184	0:58:19	0.144	0.142	0.139	0.101
185	0:58:38	0.144	0.143	0.14	0.101
186	0:58:57	0.144	0.143	0.14	0.101
187	0:59:16	0.145	0.143	0.14	0.101
188	0:59:35	0.145	0.144	0.14	0.101
189	0:59:54	0.146	0.144	0.141	0.101
190	1:00:13	0.145	0.145	0.141	0.101
191	1:00:32	0.146	0.145	0.141	0.101
192	1:00:51	0.146	0.145	0.141	0.101
193	1:01:10	0.146	0.146	0.142	0.101
194	1:01:29	0.146	0.146	0.142	0.101
195	1:01:48	0.147	0.146	0.143	0.101
196	1:02:07	0.147	0.147	0.143	0.101
197	1:02:26	0.147	0.147	0.143	0.101
198	1:02:45	0.147	0.147	0.143	0.101
199	1:03:04	0.148	0.148	0.144	0.101
200	1:03:23	0.148	0.148	0.144	0.101
201	1:03:42	0.148	0.148	0.144	0.101
202	1:04:01	0.149	0.148	0.145	0.101
203	1:04:20	0.149	0.149	0.145	0.101
204	1:04:39	0.149	0.149	0.145	0.101
205	1:04:58	0.149	0.149	0.145	0.101
206	1:05:17	0.15	0.149	0.146	0.101
207	1:05:36	0.15	0.15	0.146	0.101
208	1:05:55	0.15	0.15	0.146	0.101
209	1:06:14	0.15	0.151	0.146	0.101
210	1:06:33	0.15	0.151	0.147	0.101
211	1:06:52	0.151	0.151	0.147	0.101
212	1:07:11	0.151	0.151	0.147	0.101
213	1:07:30	0.151	0.151	0.147	0.101
214	1:07:49	0.151	0.152	0.147	0.101
215	1:08:08	0.151	0.152	0.148	0.101
216	1:08:27	0.151	0.152	0.148	0.101
217	1:08:46	0.152	0.152	0.148	0.101
218	1:09:05	0.152	0.153	0.148	0.101
219	1:09:24	0.152	0.153	0.149	0.101
220	1:09:43	0.152	0.153	0.149	0.101
221	1:10:02	0.152	0.153	0.149	0.101
222	1:10:21	0.152	0.153	0.149	0.101
223	1:10:40	0.153	0.154	0.15	0.101
224	1:10:59	0.153	0.154	0.149	0.101
225	1:11:18	0.153	0.154	0.15	0.101
226	1:11:37	0.153	0.154	0.15	0.101
227	1:11:56	0.153	0.155	0.15	0.101
228	1:12:15	0.153	0.155	0.15	0.101
229	1:12:34	0.154	0.155	0.15	0.101
230	1:12:53	0.153	0.155	0.151	0.101
231	1:13:12	0.154	0.155	0.151	0.101
232	1:13:31	0.154	0.155	0.151	0.101
233	1:13:50	0.154	0.156	0.151	0.101
234	1:14:09	0.154	0.156	0.151	0.101
235	1:14:28	0.154	0.156	0.151	0.101
236	1:14:47	0.154	0.156	0.151	0.101
237	1:15:06	0.154	0.157	0.152	0.101
238	1:15:25	0.154	0.157	0.152	0.101
239	1:15:44	0.154	0.157	0.152	0.101
240	1:16:03	0.154	0.157	0.152	0.101
241	1:16:22	0.154	0.157	0.152	0.101
242	1:16:41	0.154	0.157	0.153	0.101
243	1:17:00	0.155	0.157	0.153	0.101
244	1:17:19	0.155	0.157	0.153	0.101
245	1:17:38	0.154	0.158	0.153	0.101
246	1:17:57	0.155	0.158	0.153	0.101
247	1:18:16	0.155	0.158	0.153	0.101
248	1:18:35	0.155	0.158	0.153	0.101
249	1:18:54	0.155	0.158	0.153	0.101
250	1:19:13	0.155	0.158	0.153	0.101
251	1:19:32	0.155	0.159	0.153	0.101
252	1:19:51	0.155	0.159	0.153	0.101
253	1:20:10	0.156	0.159	0.154	0.101
254	1:20:29	0.155	0.159	0.154	0.101
255	1:20:48	0.156	0.159	0.154	0.101
256	1:21:07	0.156	0.159	0.154	0.101
257	1:21:26	0.155	0.159	0.154	0.101
258	1:21:45	0.156	0.159	0.154	0.101
259	1:22:04	0.155	0.159	0.154	0.101
260	1:22:23	0.156	0.16	0.155	0.101
261	1:22:42	0.156	0.159	0.154	0.101
262	1:23:01	0.156	0.16	0.155	0.101
263	1:23:20	0.156	0.16	0.155	0.101
264	1:23:39	0.155	0.16	0.155	0.101
265	1:23:58	0.156	0.16	0.154	0.101
266	1:24:17	0.156	0.16	0.155	0.101
267	1:24:36	0.156	0.16	0.155	0.101
268	1:24:55	0.155	0.16	0.155	0.101
269	1:25:14	0.156	0.16	0.155	0.101
270	1:25:33	0.156	0.16	0.155	0.101
271	1:25:52	0.156	0.16	0.155	0.101
272	1:26:11	0.156	0.16	0.155	0.101
273	1:26:30	0.156	0.161	0.155	0.101
274	1:26:49	0.156	0.16	0.155	0.101
275	1:27:08	0.156	0.161	0.156	0.101
276	1:27:27	0.156	0.161	0.155	0.101
277	1:27:46	0.156	0.161	0.156	0.101
278	1:28:05	0.156	0.161	0.156	0.101
279	1:28:24	0.156	0.161	0.156	0.101
280	1:28:43	0.155	0.161	0.156	0.101
281	1:29:02	0.156	0.161	0.156	0.101
282	1:29:21	0.155	0.161	0.156	0.101
283	1:29:40	0.156	0.162	0.156	0.101
284	1:29:59	0.156	0.162	0.156	0.101

## Sheet: c-MYC
	Time	Run1	Run2	Run3	Blank
0	0:00:03	0.111	0.105	0.103	0.103
1	0:00:22	0.111	0.105	0.103	0.103
2	0:00:41	0.11	0.105	0.103	0.103
3	0:01:00	0.112	0.105	0.103	0.103
4	0:01:19	0.117	0.105	0.103	0.103
5	0:01:38	0.11	0.105	0.103	0.103
6	0:01:57	0.109	0.105	0.103	0.103
7	0:02:16	0.109	0.105	0.103	0.103
8	0:02:35	0.11	0.105	0.103	0.103
9	0:02:54	0.109	0.105	0.103	0.102
10	0:03:13	0.109	0.105	0.103	0.103
11	0:03:32	0.108	0.105	0.103	0.103
12	0:03:51	0.107	0.105	0.103	0.103
13	0:04:10	0.107	0.105	0.103	0.103
14	0:04:29	0.107	0.105	0.103	0.103
15	0:04:48	0.107	0.105	0.103	0.103
16	0:05:07	0.107	0.105	0.103	0.102
17	0:05:26	0.107	0.105	0.103	0.103
18	0:05:45	0.106	0.105	0.103	0.103
19	0:06:04	0.106	0.105	0.103	0.102
20	0:06:23	0.106	0.105	0.103	0.103
21	0:06:42	0.106	0.105	0.103	0.102
22	0:07:01	0.105	0.105	0.103	0.102
23	0:07:20	0.106	0.104	0.103	0.103
24	0:07:39	0.106	0.105	0.103	0.102
25	0:07:58	0.106	0.105	0.103	0.102
26	0:08:17	0.105	0.104	0.103	0.102
27	0:08:36	0.106	0.104	0.103	0.102
28	0:08:55	0.106	0.104	0.103	0.102
29	0:09:14	0.106	0.105	0.103	0.102
30	0:09:33	0.105	0.105	0.103	0.102
31	0:09:52	0.105	0.104	0.103	0.102
32	0:10:11	0.105	0.104	0.103	0.102
33	0:10:30	0.105	0.104	0.103	0.102
34	0:10:49	0.105	0.104	0.103	0.102
35	0:11:08	0.105	0.104	0.103	0.102
36	0:11:27	0.105	0.105	0.103	0.102
37	0:11:46	0.105	0.104	0.103	0.102
38	0:12:05	0.105	0.104	0.103	0.102
39	0:12:24	0.105	0.104	0.103	0.102
40	0:12:43	0.105	0.104	0.103	0.102
41	0:13:02	0.105	0.104	0.103	0.102
42	0:13:21	0.104	0.104	0.103	0.102
43	0:13:40	0.104	0.104	0.103	0.102
44	0:13:59	0.104	0.104	0.103	0.102
45	0:14:18	0.104	0.104	0.103	0.102
46	0:14:37	0.104	0.104	0.103	0.102
47	0:14:56	0.104	0.104	0.103	0.102
48	0:15:15	0.104	0.104	0.103	0.102
49	0:15:34	0.104	0.104	0.103	0.102
50	0:15:53	0.104	0.104	0.103	0.102
51	0:16:12	0.104	0.104	0.103	0.102
52	0:16:31	0.104	0.104	0.103	0.102
53	0:16:50	0.104	0.104	0.103	0.102
54	0:17:09	0.104	0.104	0.103	0.102
55	0:17:28	0.105	0.104	0.103	0.102
56	0:17:47	0.104	0.104	0.103	0.102
57	0:18:06	0.104	0.104	0.103	0.102
58	0:18:25	0.104	0.104	0.103	0.102
59	0:18:44	0.104	0.104	0.103	0.102
60	0:19:03	0.104	0.104	0.103	0.102
61	0:19:22	0.104	0.104	0.103	0.102
62	0:19:41	0.104	0.104	0.103	0.102
63	0:20:00	0.104	0.104	0.103	0.102
64	0:20:19	0.104	0.104	0.103	0.102
65	0:20:38	0.104	0.104	0.103	0.102
66	0:20:57	0.104	0.104	0.103	0.102
67	0:21:16	0.104	0.104	0.103	0.102
68	0:21:35	0.104	0.104	0.103	0.102
69	0:21:54	0.104	0.104	0.103	0.102
70	0:22:13	0.104	0.104	0.103	0.102
71	0:22:32	0.104	0.104	0.103	0.102
72	0:22:51	0.104	0.104	0.103	0.102
73	0:23:10	0.104	0.104	0.103	0.102
74	0:23:29	0.104	0.104	0.103	0.102
75	0:23:48	0.104	0.104	0.103	0.102
76	0:24:07	0.104	0.104	0.103	0.102
77	0:24:26	0.104	0.104	0.103	0.102
78	0:24:45	0.104	0.104	0.103	0.102
79	0:25:04	0.105	0.104	0.103	0.102
80	0:25:23	0.104	0.104	0.103	0.102
81	0:25:42	0.104	0.104	0.103	0.102
82	0:26:01	0.104	0.104	0.103	0.102
83	0:26:20	0.105	0.104	0.103	0.102
84	0:26:39	0.105	0.104	0.103	0.102
85	0:26:58	0.105	0.104	0.103	0.102
86	0:27:17	0.105	0.104	0.103	0.102
87	0:27:36	0.105	0.104	0.103	0.102
88	0:27:55	0.105	0.104	0.103	0.102
89	0:28:14	0.105	0.104	0.103	0.102
90	0:28:33	0.105	0.105	0.103	0.102
91	0:28:52	0.105	0.104	0.103	0.102
92	0:29:11	0.105	0.105	0.104	0.102
93	0:29:30	0.106	0.105	0.104	0.102
94	0:29:49	0.105	0.105	0.104	0.102
95	0:30:08	0.106	0.105	0.104	0.102
96	0:30:27	0.106	0.105	0.104	0.102
97	0:30:46	0.106	0.105	0.104	0.102
98	0:31:05	0.106	0.105	0.104	0.102
99	0:31:24	0.106	0.105	0.104	0.102
100	0:31:43	0.107	0.105	0.104	0.102
101	0:32:02	0.107	0.105	0.105	0.102
102	0:32:21	0.107	0.105	0.104	0.102
103	0:32:40	0.107	0.105	0.105	0.102
104	0:32:59	0.108	0.105	0.105	0.102
105	0:33:18	0.108	0.106	0.105	0.102
106	0:33:37	0.108	0.106	0.105	0.102
107	0:33:56	0.109	0.106	0.105	0.102
108	0:34:15	0.109	0.106	0.105	0.102
109	0:34:34	0.109	0.106	0.106	0.102
110	0:34:53	0.109	0.106	0.106	0.102
111	0:35:12	0.109	0.106	0.106	0.102
112	0:35:31	0.11	0.107	0.106	0.102
113	0:35:50	0.11	0.107	0.107	0.102
114	0:36:09	0.11	0.107	0.107	0.102
115	0:36:28	0.111	0.107	0.107	0.102
116	0:36:47	0.111	0.107	0.108	0.102
117	0:37:06	0.112	0.107	0.108	0.102
118	0:37:25	0.112	0.107	0.108	0.102
119	0:37:44	0.113	0.108	0.108	0.102
120	0:38:03	0.113	0.108	0.109	0.102
121	0:38:22	0.113	0.108	0.109	0.102
122	0:38:41	0.114	0.109	0.109	0.102
123	0:39:00	0.114	0.109	0.11	0.102
124	0:39:19	0.115	0.109	0.11	0.102
125	0:39:38	0.115	0.109	0.11	0.102
126	0:39:57	0.115	0.11	0.111	0.102
127	0:40:16	0.116	0.11	0.111	0.102
128	0:40:35	0.116	0.11	0.111	0.102
129	0:40:54	0.117	0.11	0.112	0.102
130	0:41:13	0.117	0.111	0.112	0.102
131	0:41:32	0.117	0.111	0.112	0.102
132	0:41:51	0.118	0.112	0.113	0.102
133	0:42:10	0.118	0.112	0.113	0.102
134	0:42:29	0.118	0.112	0.113	0.102
135	0:42:48	0.119	0.112	0.114	0.102
136	0:43:07	0.12	0.113	0.114	0.102
137	0:43:26	0.12	0.113	0.115	0.102
138	0:43:45	0.121	0.113	0.115	0.102
139	0:44:04	0.121	0.114	0.116	0.102
140	0:44:23	0.121	0.114	0.116	0.102
141	0:44:42	0.122	0.114	0.117	0.102
142	0:45:01	0.122	0.115	0.117	0.102
143	0:45:20	0.123	0.115	0.117	0.102
144	0:45:39	0.123	0.115	0.118	0.102
145	0:45:58	0.123	0.116	0.118	0.102
146	0:46:17	0.124	0.116	0.119	0.102
147	0:46:36	0.124	0.117	0.119	0.102
148	0:46:55	0.125	0.117	0.12	0.102
149	0:47:14	0.125	0.117	0.12	0.102
150	0:47:33	0.125	0.118	0.121	0.102
151	0:47:52	0.126	0.118	0.121	0.102
152	0:48:11	0.126	0.118	0.121	0.102
153	0:48:30	0.126	0.119	0.122	0.102
154	0:48:49	0.127	0.119	0.122	0.102
155	0:49:08	0.127	0.119	0.123	0.102
156	0:49:27	0.127	0.12	0.123	0.102
157	0:49:46	0.128	0.12	0.123	0.102
158	0:50:05	0.128	0.121	0.124	0.102
159	0:50:24	0.128	0.121	0.124	0.102
160	0:50:43	0.129	0.121	0.124	0.102
161	0:51:02	0.129	0.122	0.125	0.102
162	0:51:21	0.129	0.122	0.125	0.102
163	0:51:40	0.129	0.122	0.126	0.102
164	0:51:59	0.13	0.123	0.126	0.102
165	0:52:18	0.13	0.123	0.126	0.102
166	0:52:37	0.13	0.123	0.127	0.102
167	0:52:56	0.13	0.123	0.127	0.102
168	0:53:15	0.131	0.124	0.128	0.102
169	0:53:34	0.131	0.125	0.128	0.102
170	0:53:53	0.131	0.125	0.128	0.102
171	0:54:12	0.131	0.125	0.128	0.102
172	0:54:31	0.131	0.125	0.129	0.102
173	0:54:50	0.132	0.126	0.129	0.102
174	0:55:09	0.132	0.126	0.129	0.102
175	0:55:28	0.132	0.126	0.13	0.102
176	0:55:47	0.132	0.127	0.13	0.102
177	0:56:06	0.132	0.127	0.13	0.102
178	0:56:25	0.132	0.127	0.13	0.102
179	0:56:44	0.133	0.128	0.131	0.102
180	0:57:03	0.133	0.128	0.131	0.102
181	0:57:22	0.133	0.128	0.131	0.102
182	0:57:41	0.133	0.128	0.132	0.102
183	0:58:00	0.133	0.129	0.132	0.102
184	0:58:19	0.133	0.129	0.132	0.102
185	0:58:38	0.133	0.129	0.132	0.102
186	0:58:57	0.133	0.129	0.132	0.102
187	0:59:16	0.133	0.129	0.132	0.102
188	0:59:35	0.134	0.13	0.133	0.102
189	0:59:54	0.134	0.13	0.133	0.102
190	1:00:13	0.134	0.13	0.133	0.102
191	1:00:32	0.134	0.13	0.133	0.102
192	1:00:51	0.134	0.131	0.133	0.102
193	1:01:10	0.134	0.131	0.134	0.102
194	1:01:29	0.134	0.131	0.134	0.102
195	1:01:48	0.134	0.131	0.134	0.102
196	1:02:07	0.134	0.131	0.134	0.102
197	1:02:26	0.134	0.132	0.135	0.102
198	1:02:45	0.134	0.132	0.134	0.102
199	1:03:04	0.134	0.132	0.134	0.102
200	1:03:23	0.134	0.132	0.135	0.102
201	1:03:42	0.134	0.132	0.135	0.102
202	1:04:01	0.134	0.132	0.135	0.102
203	1:04:20	0.135	0.133	0.135	0.102
204	1:04:39	0.135	0.133	0.135	0.102
205	1:04:58	0.135	0.133	0.135	0.102
206	1:05:17	0.135	0.133	0.136	0.102
207	1:05:36	0.135	0.133	0.136	0.102
208	1:05:55	0.135	0.133	0.136	0.102
209	1:06:14	0.135	0.133	0.136	0.102
210	1:06:33	0.135	0.134	0.136	0.102
211	1:06:52	0.135	0.134	0.136	0.102
212	1:07:11	0.135	0.134	0.136	0.102
213	1:07:30	0.135	0.134	0.136	0.102
214	1:07:49	0.135	0.134	0.136	0.102
215	1:08:08	0.135	0.134	0.136	0.102
216	1:08:27	0.135	0.134	0.136	0.102
217	1:08:46	0.135	0.134	0.136	0.102
218	1:09:05	0.135	0.134	0.137	0.102
219	1:09:24	0.135	0.134	0.136	0.102
220	1:09:43	0.135	0.134	0.136	0.102
221	1:10:02	0.135	0.134	0.137	0.102
222	1:10:21	0.135	0.134	0.137	0.102
223	1:10:40	0.135	0.135	0.137	0.102
224	1:10:59	0.135	0.134	0.137	0.102
225	1:11:18	0.135	0.135	0.137	0.102
226	1:11:37	0.135	0.135	0.137	0.102
227	1:11:56	0.135	0.135	0.137	0.102
228	1:12:15	0.135	0.135	0.137	0.102
229	1:12:34	0.135	0.135	0.137	0.102
230	1:12:53	0.135	0.135	0.137	0.102
231	1:13:12	0.135	0.135	0.137	0.102
232	1:13:31	0.135	0.135	0.137	0.102
233	1:13:50	0.135	0.135	0.137	0.102
234	1:14:09	0.135	0.135	0.137	0.102
235	1:14:28	0.134	0.135	0.137	0.102
236	1:14:47	0.135	0.135	0.137	0.102
237	1:15:06	0.135	0.135	0.137	0.102
238	1:15:25	0.135	0.135	0.137	0.102
239	1:15:44	0.135	0.135	0.137	0.102
240	1:16:03	0.134	0.135	0.137	0.102
241	1:16:22	0.134	0.135	0.137	0.102
242	1:16:41	0.135	0.135	0.137	0.102
243	1:17:00	0.135	0.136	0.137	0.102
244	1:17:19	0.134	0.136	0.137	0.102
245	1:17:38	0.134	0.136	0.137	0.102
246	1:17:57	0.134	0.136	0.137	0.102
247	1:18:16	0.134	0.136	0.137	0.102
248	1:18:35	0.134	0.135	0.137	0.102
249	1:18:54	0.134	0.136	0.137	0.102
250	1:19:13	0.134	0.135	0.137	0.102
251	1:19:32	0.134	0.136	0.137	0.102
252	1:19:51	0.134	0.136	0.137	0.102
253	1:20:10	0.134	0.136	0.137	0.102
254	1:20:29	0.134	0.136	0.137	0.102
255	1:20:48	0.134	0.136	0.137	0.102
256	1:21:07	0.134	0.136	0.137	0.102
257	1:21:26	0.134	0.136	0.137	0.102
258	1:21:45	0.134	0.136	0.137	0.102
259	1:22:04	0.134	0.135	0.137	0.102
260	1:22:23	0.134	0.136	0.137	0.102
261	1:22:42	0.134	0.135	0.137	0.102
262	1:23:01	0.134	0.136	0.137	0.102
263	1:23:20	0.134	0.136	0.137	0.102
264	1:23:39	0.133	0.135	0.137	0.102
265	1:23:58	0.133	0.135	0.137	0.102
266	1:24:17	0.134	0.135	0.137	0.102
267	1:24:36	0.133	0.136	0.137	0.102
268	1:24:55	0.133	0.135	0.137	0.102
269	1:25:14	0.133	0.135	0.137	0.102
270	1:25:33	0.133	0.135	0.137	0.102
271	1:25:52	0.133	0.135	0.136	0.102
272	1:26:11	0.133	0.136	0.137	0.102
273	1:26:30	0.133	0.135	0.136	0.102
274	1:26:49	0.133	0.135	0.137	0.102
275	1:27:08	0.133	0.135	0.137	0.102
276	1:27:27	0.133	0.135	0.136	0.102
277	1:27:46	0.133	0.135	0.136	0.102
278	1:28:05	0.133	0.135	0.136	0.102
279	1:28:24	0.133	0.135	0.136	0.102
280	1:28:43	0.132	0.135	0.136	0.102
281	1:29:02	0.132	0.135	0.136	0.102
282	1:29:21	0.132	0.135	0.136	0.102
283	1:29:40	0.133	0.135	0.136	0.102
284	1:29:59	0.132	0.135	0.136	0.102

## Sheet: MYC22
	Time	Run1	Run2	Run3	Blank
0	0:00:03	0.103	0.103	0.105	0.101
1	0:00:22	0.102	0.103	0.107	0.101
2	0:00:41	0.102	0.104	0.105	0.101
3	0:01:00	0.102	0.103	0.105	0.101
4	0:01:19	0.102	0.103	0.106	0.101
5	0:01:38	0.102	0.103	0.105	0.101
6	0:01:57	0.102	0.103	0.105	0.101
7	0:02:16	0.102	0.103	0.105	0.101
8	0:02:35	0.102	0.103	0.104	0.101
9	0:02:54	0.102	0.103	0.107	0.101
10	0:03:13	0.102	0.103	0.104	0.101
11	0:03:32	0.102	0.103	0.104	0.101
12	0:03:51	0.11	0.103	0.103	0.101
13	0:04:10	0.102	0.103	0.103	0.101
14	0:04:29	0.102	0.103	0.103	0.101
15	0:04:48	0.102	0.103	0.103	0.101
16	0:05:07	0.102	0.103	0.103	0.101
17	0:05:26	0.102	0.103	0.105	0.101
18	0:05:45	0.102	0.103	0.103	0.101
19	0:06:04	0.102	0.103	0.103	0.101
20	0:06:23	0.102	0.103	0.103	0.101
21	0:06:42	0.102	0.103	0.106	0.1
22	0:07:01	0.102	0.103	0.103	0.1
23	0:07:20	0.102	0.103	0.103	0.101
24	0:07:39	0.102	0.103	0.103	0.101
25	0:07:58	0.102	0.103	0.103	0.101
26	0:08:17	0.102	0.103	0.103	0.1
27	0:08:36	0.102	0.103	0.103	0.1
28	0:08:55	0.102	0.103	0.103	0.1
29	0:09:14	0.102	0.103	0.103	0.101
30	0:09:33	0.102	0.103	0.103	0.1
31	0:09:52	0.102	0.103	0.103	0.1
32	0:10:11	0.102	0.103	0.103	0.1
33	0:10:30	0.102	0.103	0.103	0.1
34	0:10:49	0.102	0.103	0.103	0.1
35	0:11:08	0.102	0.103	0.103	0.1
36	0:11:27	0.102	0.103	0.103	0.1
37	0:11:46	0.102	0.103	0.103	0.1
38	0:12:05	0.102	0.103	0.103	0.1
39	0:12:24	0.102	0.103	0.103	0.1
40	0:12:43	0.102	0.103	0.103	0.1
41	0:13:02	0.102	0.103	0.103	0.1
42	0:13:21	0.102	0.103	0.103	0.1
43	0:13:40	0.102	0.103	0.103	0.1
44	0:13:59	0.102	0.103	0.103	0.1
45	0:14:18	0.102	0.103	0.103	0.1
46	0:14:37	0.102	0.103	0.103	0.1
47	0:14:56	0.102	0.103	0.103	0.1
48	0:15:15	0.102	0.103	0.103	0.1
49	0:15:34	0.102	0.103	0.103	0.1
50	0:15:53	0.102	0.103	0.103	0.1
51	0:16:12	0.102	0.103	0.103	0.1
52	0:16:31	0.102	0.103	0.103	0.1
53	0:16:50	0.102	0.103	0.103	0.1
54	0:17:09	0.102	0.103	0.103	0.1
55	0:17:28	0.102	0.103	0.103	0.1
56	0:17:47	0.102	0.103	0.103	0.1
57	0:18:06	0.102	0.103	0.103	0.1
58	0:18:25	0.102	0.103	0.103	0.1
59	0:18:44	0.102	0.103	0.103	0.1
60	0:19:03	0.102	0.103	0.103	0.1
61	0:19:22	0.102	0.103	0.103	0.1
62	0:19:41	0.102	0.103	0.103	0.1
63	0:20:00	0.102	0.103	0.103	0.1
64	0:20:19	0.102	0.103	0.103	0.1
65	0:20:38	0.102	0.103	0.103	0.1
66	0:20:57	0.102	0.103	0.103	0.1
67	0:21:16	0.102	0.103	0.103	0.1
68	0:21:35	0.102	0.103	0.103	0.1
69	0:21:54	0.102	0.103	0.103	0.1
70	0:22:13	0.102	0.103	0.103	0.1
71	0:22:32	0.103	0.103	0.103	0.1
72	0:22:51	0.103	0.103	0.103	0.1
73	0:23:10	0.103	0.103	0.103	0.1
74	0:23:29	0.103	0.103	0.103	0.1
75	0:23:48	0.103	0.103	0.103	0.1
76	0:24:07	0.103	0.103	0.103	0.1
77	0:24:26	0.103	0.103	0.103	0.1
78	0:24:45	0.104	0.104	0.103	0.1
79	0:25:04	0.104	0.104	0.104	0.1
80	0:25:23	0.104	0.104	0.104	0.1
81	0:25:42	0.104	0.104	0.104	0.1
82	0:26:01	0.105	0.104	0.104	0.1
83	0:26:20	0.105	0.104	0.104	0.1
84	0:26:39	0.106	0.104	0.105	0.1
85	0:26:58	0.106	0.104	0.105	0.1
86	0:27:17	0.106	0.104	0.105	0.1
87	0:27:36	0.107	0.105	0.105	0.1
88	0:27:55	0.107	0.105	0.105	0.1
89	0:28:14	0.108	0.105	0.106	0.1
90	0:28:33	0.108	0.105	0.106	0.1
91	0:28:52	0.108	0.105	0.106	0.1
92	0:29:11	0.109	0.106	0.107	0.1
93	0:29:30	0.11	0.106	0.107	0.1
94	0:29:49	0.11	0.106	0.107	0.1
95	0:30:08	0.111	0.106	0.108	0.1
96	0:30:27	0.112	0.107	0.108	0.1
97	0:30:46	0.112	0.107	0.108	0.1
98	0:31:05	0.113	0.107	0.109	0.1
99	0:31:24	0.114	0.108	0.109	0.1
100	0:31:43	0.114	0.108	0.11	0.1
101	0:32:02	0.115	0.108	0.11	0.1
102	0:32:21	0.115	0.109	0.111	0.1
103	0:32:40	0.117	0.109	0.112	0.1
104	0:32:59	0.117	0.11	0.112	0.1
105	0:33:18	0.118	0.11	0.112	0.1
106	0:33:37	0.119	0.111	0.113	0.1
107	0:33:56	0.119	0.111	0.114	0.1
108	0:34:15	0.12	0.111	0.114	0.1
109	0:34:34	0.121	0.112	0.115	0.1
110	0:34:53	0.122	0.113	0.116	0.1
111	0:35:12	0.122	0.113	0.116	0.1
112	0:35:31	0.123	0.114	0.117	0.1
113	0:35:50	0.124	0.114	0.118	0.1
114	0:36:09	0.124	0.114	0.118	0.1
115	0:36:28	0.125	0.115	0.119	0.1
116	0:36:47	0.126	0.116	0.12	0.1
117	0:37:06	0.126	0.116	0.12	0.1
118	0:37:25	0.127	0.117	0.121	0.1
119	0:37:44	0.128	0.117	0.122	0.1
120	0:38:03	0.128	0.118	0.122	0.1
121	0:38:22	0.129	0.118	0.123	0.1
122	0:38:41	0.13	0.119	0.124	0.1
123	0:39:00	0.13	0.12	0.124	0.1
124	0:39:19	0.131	0.121	0.125	0.1
125	0:39:38	0.132	0.121	0.126	0.1
126	0:39:57	0.132	0.122	0.126	0.1
127	0:40:16	0.133	0.122	0.127	0.1
128	0:40:35	0.133	0.123	0.127	0.1
129	0:40:54	0.134	0.123	0.128	0.1
130	0:41:13	0.134	0.124	0.129	0.1
131	0:41:32	0.135	0.124	0.129	0.1
132	0:41:51	0.135	0.125	0.13	0.1
133	0:42:10	0.136	0.125	0.131	0.1
134	0:42:29	0.136	0.126	0.131	0.1
135	0:42:48	0.137	0.126	0.132	0.1
136	0:43:07	0.137	0.127	0.132	0.1
137	0:43:26	0.137	0.127	0.133	0.1
138	0:43:45	0.138	0.128	0.133	0.1
139	0:44:04	0.139	0.128	0.134	0.1
140	0:44:23	0.139	0.129	0.134	0.1
141	0:44:42	0.139	0.129	0.135	0.1
142	0:45:01	0.14	0.13	0.136	0.1
143	0:45:20	0.14	0.13	0.136	0.1
144	0:45:39	0.14	0.131	0.136	0.1
145	0:45:58	0.141	0.131	0.137	0.1
146	0:46:17	0.141	0.131	0.137	0.1
147	0:46:36	0.142	0.132	0.138	0.1
148	0:46:55	0.142	0.133	0.138	0.1
149	0:47:14	0.142	0.133	0.139	0.1
150	0:47:33	0.143	0.133	0.139	0.1
151	0:47:52	0.143	0.133	0.14	0.1
152	0:48:11	0.143	0.134	0.14	0.1
153	0:48:30	0.143	0.134	0.14	0.1
154	0:48:49	0.144	0.135	0.141	0.1
155	0:49:08	0.144	0.135	0.141	0.1
156	0:49:27	0.144	0.135	0.141	0.1
157	0:49:46	0.145	0.136	0.142	0.1
158	0:50:05	0.145	0.136	0.142	0.1
159	0:50:24	0.145	0.137	0.142	0.1
160	0:50:43	0.145	0.137	0.143	0.1
161	0:51:02	0.146	0.137	0.143	0.1
162	0:51:21	0.146	0.138	0.143	0.1
163	0:51:40	0.146	0.138	0.143	0.1
164	0:51:59	0.146	0.138	0.144	0.1
165	0:52:18	0.146	0.138	0.144	0.1
166	0:52:37	0.147	0.139	0.145	0.1
167	0:52:56	0.147	0.139	0.145	0.1
168	0:53:15	0.147	0.139	0.145	0.1
169	0:53:34	0.147	0.14	0.146	0.1
170	0:53:53	0.147	0.14	0.146	0.1
171	0:54:12	0.147	0.14	0.146	0.1
172	0:54:31	0.148	0.14	0.146	0.1
173	0:54:50	0.148	0.141	0.147	0.1
174	0:55:09	0.148	0.141	0.147	0.1
175	0:55:28	0.148	0.141	0.147	0.1
176	0:55:47	0.148	0.141	0.147	0.1
177	0:56:06	0.148	0.141	0.148	0.1
178	0:56:25	0.148	0.142	0.148	0.1
179	0:56:44	0.149	0.142	0.148	0.1
180	0:57:03	0.149	0.142	0.148	0.1
181	0:57:22	0.149	0.143	0.148	0.1
182	0:57:41	0.149	0.143	0.149	0.1
183	0:58:00	0.149	0.143	0.149	0.1
184	0:58:19	0.149	0.143	0.149	0.1
185	0:58:38	0.149	0.143	0.149	0.1
186	0:58:57	0.149	0.143	0.149	0.1
187	0:59:16	0.149	0.143	0.149	0.1
188	0:59:35	0.149	0.144	0.15	0.1
189	0:59:54	0.149	0.144	0.15	0.1
190	1:00:13	0.149	0.144	0.15	0.1
191	1:00:32	0.15	0.144	0.15	0.1
192	1:00:51	0.15	0.144	0.15	0.1
193	1:01:10	0.15	0.145	0.15	0.1
194	1:01:29	0.15	0.145	0.15	0.1
195	1:01:48	0.15	0.145	0.151	0.1
196	1:02:07	0.15	0.145	0.151	0.1
197	1:02:26	0.15	0.145	0.151	0.1
198	1:02:45	0.15	0.145	0.151	0.1
199	1:03:04	0.15	0.145	0.151	0.1
200	1:03:23	0.15	0.145	0.151	0.1
201	1:03:42	0.15	0.145	0.151	0.1
202	1:04:01	0.15	0.146	0.151	0.1
203	1:04:20	0.15	0.146	0.151	0.1
204	1:04:39	0.15	0.146	0.152	0.1
205	1:04:58	0.15	0.146	0.152	0.1
206	1:05:17	0.15	0.146	0.152	0.1
207	1:05:36	0.151	0.146	0.152	0.1
208	1:05:55	0.15	0.147	0.152	0.1
209	1:06:14	0.15	0.147	0.152	0.1
210	1:06:33	0.15	0.147	0.152	0.1
211	1:06:52	0.151	0.147	0.152	0.1
212	1:07:11	0.15	0.147	0.152	0.1
213	1:07:30	0.15	0.147	0.152	0.1
214	1:07:49	0.15	0.147	0.152	0.1
215	1:08:08	0.15	0.147	0.152	0.1
216	1:08:27	0.15	0.147	0.153	0.1
217	1:08:46	0.15	0.147	0.152	0.1
218	1:09:05	0.15	0.148	0.152	0.1
219	1:09:24	0.15	0.147	0.153	0.1
220	1:09:43	0.15	0.147	0.153	0.1
221	1:10:02	0.15	0.148	0.152	0.1
222	1:10:21	0.15	0.147	0.153	0.1
223	1:10:40	0.15	0.147	0.153	0.1
224	1:10:59	0.15	0.148	0.153	0.1
225	1:11:18	0.15	0.148	0.153	0.1
226	1:11:37	0.149	0.148	0.153	0.1
227	1:11:56	0.15	0.147	0.153	0.1
228	1:12:15	0.149	0.148	0.153	0.1
229	1:12:34	0.149	0.147	0.153	0.1
230	1:12:53	0.15	0.148	0.152	0.1
231	1:13:12	0.15	0.148	0.153	0.1
232	1:13:31	0.149	0.148	0.153	0.1
233	1:13:50	0.149	0.148	0.153	0.1
234	1:14:09	0.149	0.148	0.153	0.1
235	1:14:28	0.149	0.148	0.152	0.1
236	1:14:47	0.148	0.148	0.153	0.1
237	1:15:06	0.149	0.148	0.153	0.1
238	1:15:25	0.149	0.148	0.153	0.1
239	1:15:44	0.148	0.148	0.152	0.1
240	1:16:03	0.148	0.148	0.153	0.1
241	1:16:22	0.149	0.148	0.153	0.1
242	1:16:41	0.149	0.148	0.153	0.1
243	1:17:00	0.148	0.148	0.153	0.1
244	1:17:19	0.148	0.148	0.153	0.1
245	1:17:38	0.148	0.148	0.153	0.1
246	1:17:57	0.148	0.148	0.152	0.1
247	1:18:16	0.148	0.148	0.153	0.1
248	1:18:35	0.148	0.148	0.153	0.1
249	1:18:54	0.148	0.148	0.152	0.1
250	1:19:13	0.148	0.148	0.152	0.1
251	1:19:32	0.148	0.148	0.153	0.1
252	1:19:51	0.147	0.148	0.152	0.1
253	1:20:10	0.147	0.148	0.152	0.1
254	1:20:29	0.147	0.148	0.152	0.1
255	1:20:48	0.148	0.148	0.152	0.1
256	1:21:07	0.148	0.148	0.152	0.1
257	1:21:26	0.147	0.148	0.153	0.1
258	1:21:45	0.147	0.148	0.152	0.1
259	1:22:04	0.146	0.148	0.152	0.1
260	1:22:23	0.147	0.147	0.152	0.1
261	1:22:42	0.146	0.148	0.152	0.1
262	1:23:01	0.147	0.148	0.152	0.1
263	1:23:20	0.146	0.147	0.152	0.1
264	1:23:39	0.147	0.148	0.151	0.1
265	1:23:58	0.146	0.147	0.151	0.1
266	1:24:17	0.147	0.148	0.152	0.1
267	1:24:36	0.146	0.148	0.151	0.1
268	1:24:55	0.146	0.148	0.152	0.1
269	1:25:14	0.145	0.148	0.151	0.1
270	1:25:33	0.145	0.147	0.151	0.1
271	1:25:52	0.146	0.147	0.152	0.1
272	1:26:11	0.145	0.147	0.151	0.1
273	1:26:30	0.145	0.148	0.151	0.1
274	1:26:49	0.144	0.147	0.151	0.1
275	1:27:08	0.145	0.147	0.151	0.1
276	1:27:27	0.144	0.147	0.15	0.1
277	1:27:46	0.145	0.147	0.15	0.1
278	1:28:05	0.145	0.147	0.15	0.1
279	1:28:24	0.144	0.147	0.15	0.1
280	1:28:43	0.145	0.147	0.15	0.1
281	1:29:02	0.144	0.147	0.15	0.1
282	1:29:21	0.143	0.146	0.15	0.1
283	1:29:40	0.144	0.147	0.149	0.1
284	1:29:59	0.143	0.147	0.15	0.1

## Sheet: MYC12
	Time	Run1	Run2	Run3	Blank
0	0:00:03	0.126	0.104	0.106	0.102
1	0:00:22	0.126	0.104	0.106	0.102
2	0:00:41	0.126	0.104	0.106	0.102
3	0:01:00	0.126	0.104	0.109	0.103
4	0:01:19	0.126	0.104	0.106	0.102
5	0:01:38	0.125	0.104	0.106	0.102
6	0:01:57	0.125	0.104	0.106	0.102
7	0:02:16	0.125	0.104	0.106	0.102
8	0:02:35	0.125	0.104	0.106	0.102
9	0:02:54	0.124	0.104	0.106	0.102
10	0:03:13	0.124	0.104	0.106	0.102
11	0:03:32	0.123	0.104	0.106	0.102
12	0:03:51	0.123	0.103	0.106	0.102
13	0:04:10	0.122	0.103	0.106	0.102
14	0:04:29	0.122	0.103	0.105	0.102
15	0:04:48	0.122	0.104	0.106	0.102
16	0:05:07	0.121	0.104	0.105	0.102
17	0:05:26	0.121	0.103	0.105	0.102
18	0:05:45	0.122	0.103	0.106	0.102
19	0:06:04	0.122	0.103	0.105	0.102
20	0:06:23	0.123	0.103	0.106	0.102
21	0:06:42	0.124	0.103	0.106	0.102
22	0:07:01	0.124	0.103	0.106	0.102
23	0:07:20	0.124	0.103	0.106	0.102
24	0:07:39	0.124	0.103	0.106	0.102
25	0:07:58	0.124	0.103	0.106	0.102
26	0:08:17	0.122	0.103	0.105	0.102
27	0:08:36	0.121	0.103	0.105	0.102
28	0:08:55	0.121	0.103	0.106	0.102
29	0:09:14	0.122	0.103	0.106	0.102
30	0:09:33	0.122	0.103	0.105	0.102
31	0:09:52	0.112	0.103	0.105	0.102
32	0:10:11	0.105	0.103	0.105	0.102
33	0:10:30	0.104	0.103	0.105	0.102
34	0:10:49	0.103	0.103	0.105	0.102
35	0:11:08	0.103	0.103	0.105	0.102
36	0:11:27	0.103	0.103	0.105	0.102
37	0:11:46	0.103	0.103	0.105	0.102
38	0:12:05	0.103	0.103	0.105	0.102
39	0:12:24	0.103	0.103	0.105	0.101
40	0:12:43	0.103	0.103	0.105	0.102
41	0:13:02	0.103	0.103	0.105	0.102
42	0:13:21	0.103	0.103	0.105	0.102
43	0:13:40	0.102	0.103	0.105	0.102
44	0:13:59	0.102	0.103	0.105	0.102
45	0:14:18	0.102	0.103	0.105	0.101
46	0:14:37	0.102	0.103	0.105	0.101
47	0:14:56	0.102	0.103	0.105	0.102
48	0:15:15	0.102	0.103	0.105	0.101
49	0:15:34	0.102	0.103	0.105	0.101
50	0:15:53	0.102	0.103	0.105	0.102
51	0:16:12	0.102	0.103	0.104	0.102
52	0:16:31	0.102	0.103	0.104	0.102
53	0:16:50	0.103	0.103	0.104	0.102
54	0:17:09	0.103	0.103	0.104	0.102
55	0:17:28	0.102	0.103	0.104	0.101
56	0:17:47	0.102	0.103	0.104	0.101
57	0:18:06	0.102	0.103	0.104	0.102
58	0:18:25	0.102	0.103	0.104	0.101
59	0:18:44	0.102	0.103	0.104	0.101
60	0:19:03	0.102	0.103	0.104	0.102
61	0:19:22	0.102	0.103	0.104	0.102
62	0:19:41	0.102	0.103	0.104	0.102
63	0:20:00	0.102	0.103	0.104	0.102
64	0:20:19	0.102	0.103	0.104	0.101
65	0:20:38	0.102	0.103	0.104	0.102
66	0:20:57	0.102	0.103	0.104	0.102
67	0:21:16	0.102	0.103	0.104	0.101
68	0:21:35	0.102	0.103	0.104	0.102
69	0:21:54	0.102	0.103	0.104	0.102
70	0:22:13	0.102	0.103	0.104	0.101
71	0:22:32	0.102	0.103	0.104	0.102
72	0:22:51	0.102	0.103	0.104	0.101
73	0:23:10	0.102	0.103	0.104	0.101
74	0:23:29	0.102	0.103	0.104	0.101
75	0:23:48	0.102	0.103	0.104	0.101
76	0:24:07	0.102	0.103	0.104	0.101
77	0:24:26	0.103	0.103	0.104	0.101
78	0:24:45	0.102	0.103	0.104	0.101
79	0:25:04	0.103	0.103	0.104	0.102
80	0:25:23	0.102	0.103	0.104	0.101
81	0:25:42	0.102	0.103	0.104	0.101
82	0:26:01	0.103	0.103	0.104	0.101
83	0:26:20	0.103	0.103	0.104	0.101
84	0:26:39	0.103	0.103	0.104	0.102
85	0:26:58	0.103	0.103	0.104	0.101
86	0:27:17	0.103	0.103	0.104	0.101
87	0:27:36	0.103	0.103	0.104	0.101
88	0:27:55	0.103	0.103	0.104	0.101
89	0:28:14	0.103	0.103	0.104	0.101
90	0:28:33	0.103	0.103	0.104	0.102
91	0:28:52	0.103	0.103	0.104	0.101
92	0:29:11	0.103	0.103	0.104	0.101
93	0:29:30	0.104	0.103	0.104	0.101
94	0:29:49	0.103	0.103	0.104	0.101
95	0:30:08	0.104	0.103	0.104	0.102
96	0:30:27	0.104	0.103	0.104	0.101
97	0:30:46	0.104	0.103	0.105	0.101
98	0:31:05	0.104	0.103	0.104	0.101
99	0:31:24	0.104	0.103	0.104	0.101
100	0:31:43	0.105	0.103	0.105	0.101
101	0:32:02	0.105	0.104	0.104	0.101
102	0:32:21	0.105	0.103	0.105	0.101
103	0:32:40	0.105	0.104	0.105	0.101
104	0:32:59	0.106	0.104	0.105	0.102
105	0:33:18	0.106	0.104	0.105	0.101
106	0:33:37	0.106	0.104	0.105	0.102
107	0:33:56	0.106	0.104	0.105	0.102
108	0:34:15	0.106	0.104	0.105	0.101
109	0:34:34	0.107	0.104	0.105	0.101
110	0:34:53	0.107	0.105	0.105	0.101
111	0:35:12	0.108	0.105	0.105	0.101
112	0:35:31	0.108	0.105	0.106	0.101
113	0:35:50	0.108	0.105	0.106	0.101
114	0:36:09	0.109	0.105	0.105	0.101
115	0:36:28	0.109	0.105	0.106	0.101
116	0:36:47	0.11	0.106	0.106	0.101
117	0:37:06	0.11	0.106	0.106	0.101
118	0:37:25	0.11	0.106	0.106	0.101
119	0:37:44	0.111	0.106	0.107	0.102
120	0:38:03	0.111	0.106	0.106	0.101
121	0:38:22	0.112	0.107	0.107	0.101
122	0:38:41	0.112	0.107	0.107	0.101
123	0:39:00	0.113	0.107	0.107	0.101
124	0:39:19	0.113	0.108	0.108	0.101
125	0:39:38	0.114	0.108	0.108	0.101
126	0:39:57	0.114	0.108	0.108	0.102
127	0:40:16	0.115	0.108	0.108	0.101
128	0:40:35	0.115	0.109	0.108	0.101
129	0:40:54	0.116	0.109	0.109	0.101
130	0:41:13	0.116	0.109	0.109	0.102
131	0:41:32	0.117	0.11	0.109	0.101
132	0:41:51	0.117	0.11	0.11	0.101
133	0:42:10	0.118	0.11	0.11	0.102
134	0:42:29	0.118	0.111	0.11	0.101
135	0:42:48	0.119	0.111	0.111	0.101
136	0:43:07	0.119	0.112	0.111	0.101
137	0:43:26	0.119	0.112	0.111	0.101
138	0:43:45	0.12	0.112	0.112	0.101
139	0:44:04	0.12	0.113	0.112	0.101
140	0:44:23	0.121	0.113	0.112	0.101
141	0:44:42	0.121	0.114	0.113	0.101
142	0:45:01	0.122	0.114	0.113	0.101
143	0:45:20	0.122	0.114	0.113	0.101
144	0:45:39	0.122	0.115	0.114	0.101
145	0:45:58	0.123	0.115	0.114	0.101
146	0:46:17	0.124	0.116	0.115	0.101
147	0:46:36	0.124	0.116	0.115	0.101
148	0:46:55	0.124	0.117	0.115	0.102
149	0:47:14	0.125	0.117	0.116	0.101
150	0:47:33	0.125	0.117	0.116	0.102
151	0:47:52	0.125	0.118	0.117	0.101
152	0:48:11	0.126	0.118	0.117	0.101
153	0:48:30	0.126	0.119	0.117	0.101
154	0:48:49	0.127	0.119	0.118	0.101
155	0:49:08	0.127	0.119	0.118	0.101
156	0:49:27	0.127	0.12	0.118	0.101
157	0:49:46	0.128	0.12	0.119	0.102
158	0:50:05	0.128	0.121	0.119	0.101
159	0:50:24	0.129	0.121	0.12	0.101
160	0:50:43	0.129	0.121	0.12	0.101
161	0:51:02	0.129	0.122	0.121	0.101
162	0:51:21	0.13	0.122	0.121	0.101
163	0:51:40	0.13	0.122	0.121	0.101
164	0:51:59	0.13	0.123	0.122	0.101
165	0:52:18	0.131	0.123	0.122	0.101
166	0:52:37	0.131	0.124	0.122	0.101
167	0:52:56	0.131	0.124	0.123	0.101
168	0:53:15	0.132	0.124	0.123	0.101
169	0:53:34	0.132	0.125	0.124	0.102
170	0:53:53	0.132	0.125	0.124	0.101
171	0:54:12	0.132	0.125	0.124	0.101
172	0:54:31	0.133	0.126	0.125	0.101
173	0:54:50	0.133	0.126	0.125	0.101
174	0:55:09	0.133	0.126	0.125	0.101
175	0:55:28	0.134	0.127	0.126	0.101
176	0:55:47	0.134	0.127	0.126	0.101
177	0:56:06	0.134	0.127	0.126	0.101
178	0:56:25	0.135	0.128	0.127	0.101
179	0:56:44	0.135	0.128	0.127	0.101
180	0:57:03	0.135	0.128	0.127	0.101
181	0:57:22	0.135	0.129	0.128	0.101
182	0:57:41	0.136	0.129	0.128	0.101
183	0:58:00	0.136	0.129	0.128	0.101
184	0:58:19	0.136	0.13	0.128	0.101
185	0:58:38	0.136	0.13	0.129	0.101
186	0:58:57	0.137	0.13	0.129	0.101
187	0:59:16	0.137	0.131	0.129	0.101
188	0:59:35	0.137	0.131	0.13	0.101
189	0:59:54	0.137	0.131	0.13	0.102
190	1:00:13	0.137	0.131	0.13	0.101
191	1:00:32	0.137	0.132	0.13	0.101
192	1:00:51	0.138	0.132	0.131	0.101
193	1:01:10	0.138	0.132	0.131	0.101
194	1:01:29	0.138	0.133	0.131	0.101
195	1:01:48	0.139	0.133	0.131	0.101
196	1:02:07	0.138	0.133	0.132	0.101
197	1:02:26	0.139	0.133	0.132	0.101
198	1:02:45	0.139	0.134	0.132	0.101
199	1:03:04	0.139	0.134	0.132	0.101
200	1:03:23	0.139	0.134	0.133	0.102
201	1:03:42	0.139	0.134	0.133	0.101
202	1:04:01	0.14	0.135	0.133	0.101
203	1:04:20	0.14	0.135	0.133	0.101
204	1:04:39	0.14	0.135	0.134	0.101
205	1:04:58	0.14	0.135	0.134	0.101
206	1:05:17	0.14	0.136	0.134	0.101
207	1:05:36	0.141	0.136	0.135	0.101
208	1:05:55	0.141	0.136	0.135	0.101
209	1:06:14	0.141	0.136	0.135	0.101
210	1:06:33	0.141	0.136	0.135	0.101
211	1:06:52	0.141	0.137	0.135	0.101
212	1:07:11	0.141	0.137	0.135	0.101
213	1:07:30	0.141	0.137	0.135	0.101
214	1:07:49	0.142	0.137	0.136	0.101
215	1:08:08	0.141	0.138	0.136	0.101
216	1:08:27	0.142	0.138	0.136	0.101
217	1:08:46	0.141	0.138	0.136	0.101
218	1:09:05	0.142	0.138	0.137	0.101
219	1:09:24	0.142	0.138	0.137	0.101
220	1:09:43	0.142	0.139	0.137	0.101
221	1:10:02	0.142	0.138	0.137	0.101
222	1:10:21	0.142	0.139	0.137	0.101
223	1:10:40	0.142	0.139	0.137	0.101
224	1:10:59	0.142	0.139	0.137	0.101
225	1:11:18	0.142	0.139	0.138	0.101
226	1:11:37	0.143	0.139	0.138	0.101
227	1:11:56	0.143	0.14	0.138	0.101
228	1:12:15	0.143	0.14	0.138	0.101
229	1:12:34	0.143	0.14	0.138	0.101
230	1:12:53	0.143	0.14	0.139	0.102
231	1:13:12	0.143	0.14	0.138	0.101
232	1:13:31	0.143	0.14	0.139	0.101
233	1:13:50	0.143	0.14	0.139	0.101
234	1:14:09	0.143	0.14	0.139	0.101
235	1:14:28	0.143	0.141	0.139	0.101
236	1:14:47	0.143	0.141	0.139	0.101
237	1:15:06	0.143	0.141	0.139	0.101
238	1:15:25	0.143	0.141	0.14	0.101
239	1:15:44	0.143	0.141	0.14	0.101
240	1:16:03	0.143	0.141	0.14	0.101
241	1:16:22	0.144	0.141	0.14	0.101
242	1:16:41	0.144	0.142	0.14	0.101
243	1:17:00	0.144	0.142	0.14	0.101
244	1:17:19	0.144	0.142	0.14	0.101
245	1:17:38	0.144	0.142	0.14	0.101
246	1:17:57	0.144	0.142	0.14	0.101
247	1:18:16	0.144	0.142	0.141	0.101
248	1:18:35	0.144	0.142	0.14	0.101
249	1:18:54	0.144	0.142	0.141	0.101
250	1:19:13	0.144	0.142	0.141	0.101
251	1:19:32	0.144	0.143	0.141	0.101
252	1:19:51	0.144	0.142	0.141	0.101
253	1:20:10	0.144	0.143	0.141	0.101
254	1:20:29	0.144	0.143	0.141	0.101
255	1:20:48	0.144	0.143	0.141	0.101
256	1:21:07	0.144	0.143	0.141	0.101
257	1:21:26	0.144	0.143	0.141	0.101
258	1:21:45	0.144	0.143	0.141	0.101
259	1:22:04	0.144	0.143	0.142	0.101
260	1:22:23	0.144	0.144	0.142	0.101
261	1:22:42	0.144	0.143	0.142	0.102
262	1:23:01	0.144	0.144	0.142	0.101
263	1:23:20	0.144	0.144	0.142	0.101
264	1:23:39	0.144	0.144	0.142	0.101
265	1:23:58	0.144	0.144	0.142	0.101
266	1:24:17	0.144	0.144	0.142	0.102
267	1:24:36	0.144	0.144	0.142	0.101
268	1:24:55	0.144	0.144	0.142	0.101
269	1:25:14	0.144	0.144	0.142	0.101
270	1:25:33	0.144	0.144	0.142	0.101
271	1:25:52	0.143	0.144	0.142	0.101
272	1:26:11	0.144	0.144	0.142	0.101
273	1:26:30	0.144	0.144	0.143	0.101
274	1:26:49	0.143	0.144	0.142	0.101
275	1:27:08	0.144	0.144	0.143	0.101
276	1:27:27	0.143	0.144	0.142	0.101
277	1:27:46	0.144	0.144	0.143	0.101
278	1:28:05	0.143	0.144	0.142	0.101
279	1:28:24	0.143	0.144	0.143	0.101
280	1:28:43	0.143	0.144	0.143	0.101
281	1:29:02	0.143	0.144	0.143	0.101
282	1:29:21	0.143	0.145	0.143	0.101
283	1:29:40	0.143	0.144	0.143	0.101
284	1:29:59	0.143	0.145	0.143	0.101

## Sheet: PARP1
	Time	Run1	Run2	Run3	Blank
0	0:00:03	0.112	0.106	0.106	0.103
1	0:00:22	0.111	0.106	0.106	0.103
2	0:00:41	0.111	0.106	0.106	0.103
3	0:01:00	0.111	0.106	0.106	0.103
4	0:01:19	0.11	0.106	0.106	0.103
5	0:01:38	0.11	0.106	0.106	0.103
6	0:01:57	0.11	0.106	0.106	0.103
7	0:02:16	0.11	0.106	0.106	0.103
8	0:02:35	0.11	0.106	0.106	0.103
9	0:02:54	0.109	0.106	0.106	0.103
10	0:03:13	0.109	0.106	0.106	0.103
11	0:03:32	0.109	0.105	0.106	0.103
12	0:03:51	0.109	0.105	0.106	0.103
13	0:04:10	0.108	0.105	0.106	0.103
14	0:04:29	0.108	0.105	0.106	0.103
15	0:04:48	0.108	0.105	0.106	0.103
16	0:05:07	0.108	0.105	0.105	0.103
17	0:05:26	0.107	0.105	0.106	0.103
18	0:05:45	0.107	0.105	0.106	0.103
19	0:06:04	0.107	0.105	0.105	0.102
20	0:06:23	0.107	0.105	0.106	0.103
21	0:06:42	0.107	0.105	0.105	0.103
22	0:07:01	0.106	0.105	0.105	0.102
23	0:07:20	0.107	0.105	0.105	0.102
24	0:07:39	0.106	0.105	0.105	0.102
25	0:07:58	0.106	0.104	0.105	0.102
26	0:08:17	0.105	0.104	0.105	0.102
27	0:08:36	0.106	0.104	0.105	0.102
28	0:08:55	0.105	0.104	0.105	0.102
29	0:09:14	0.106	0.104	0.105	0.102
30	0:09:33	0.105	0.104	0.105	0.102
31	0:09:52	0.105	0.104	0.104	0.102
32	0:10:11	0.105	0.104	0.105	0.102
33	0:10:30	0.105	0.104	0.105	0.102
34	0:10:49	0.105	0.104	0.104	0.102
35	0:11:08	0.105	0.104	0.104	0.102
36	0:11:27	0.105	0.104	0.104	0.102
37	0:11:46	0.104	0.104	0.104	0.102
38	0:12:05	0.105	0.104	0.104	0.102
39	0:12:24	0.104	0.104	0.104	0.102
40	0:12:43	0.104	0.104	0.104	0.102
41	0:13:02	0.104	0.104	0.104	0.102
42	0:13:21	0.104	0.104	0.104	0.102
43	0:13:40	0.104	0.103	0.104	0.102
44	0:13:59	0.104	0.104	0.104	0.102
45	0:14:18	0.104	0.103	0.104	0.102
46	0:14:37	0.104	0.104	0.104	0.102
47	0:14:56	0.104	0.104	0.104	0.102
48	0:15:15	0.104	0.103	0.104	0.102
49	0:15:34	0.104	0.103	0.104	0.102
50	0:15:53	0.104	0.103	0.104	0.102
51	0:16:12	0.104	0.103	0.104	0.102
52	0:16:31	0.104	0.104	0.104	0.102
53	0:16:50	0.104	0.103	0.104	0.102
54	0:17:09	0.104	0.104	0.104	0.102
55	0:17:28	0.104	0.104	0.104	0.102
56	0:17:47	0.104	0.104	0.104	0.102
57	0:18:06	0.103	0.104	0.104	0.102
58	0:18:25	0.104	0.103	0.104	0.102
59	0:18:44	0.104	0.104	0.104	0.102
60	0:19:03	0.104	0.103	0.103	0.102
61	0:19:22	0.104	0.104	0.103	0.102
62	0:19:41	0.104	0.104	0.104	0.102
63	0:20:00	0.103	0.104	0.104	0.102
64	0:20:19	0.103	0.103	0.103	0.102
65	0:20:38	0.103	0.104	0.104	0.102
66	0:20:57	0.103	0.103	0.104	0.102
67	0:21:16	0.103	0.103	0.104	0.102
68	0:21:35	0.103	0.104	0.104	0.102
69	0:21:54	0.103	0.104	0.104	0.102
70	0:22:13	0.103	0.104	0.104	0.102
71	0:22:32	0.103	0.104	0.104	0.102
72	0:22:51	0.103	0.104	0.104	0.102
73	0:23:10	0.103	0.104	0.104	0.102
74	0:23:29	0.103	0.104	0.104	0.102
75	0:23:48	0.103	0.103	0.104	0.102
76	0:24:07	0.103	0.103	0.104	0.102
77	0:24:26	0.103	0.103	0.104	0.102
78	0:24:45	0.103	0.103	0.104	0.102
79	0:25:04	0.103	0.103	0.104	0.102
80	0:25:23	0.102	0.103	0.104	0.102
81	0:25:42	0.103	0.103	0.104	0.102
82	0:26:01	0.103	0.103	0.104	0.102
83	0:26:20	0.103	0.103	0.104	0.102
84	0:26:39	0.103	0.103	0.104	0.102
85	0:26:58	0.103	0.103	0.104	0.102
86	0:27:17	0.102	0.103	0.104	0.102
87	0:27:36	0.103	0.103	0.104	0.102
88	0:27:55	0.103	0.103	0.104	0.102
89	0:28:14	0.103	0.103	0.104	0.102
90	0:28:33	0.103	0.103	0.104	0.102
91	0:28:52	0.103	0.103	0.104	0.102
92	0:29:11	0.103	0.103	0.104	0.102
93	0:29:30	0.103	0.103	0.104	0.102
94	0:29:49	0.103	0.103	0.103	0.102
95	0:30:08	0.103	0.103	0.103	0.102
96	0:30:27	0.103	0.103	0.104	0.102
97	0:30:46	0.103	0.103	0.104	0.102
98	0:31:05	0.103	0.103	0.104	0.102
99	0:31:24	0.103	0.103	0.103	0.102
100	0:31:43	0.103	0.103	0.104	0.102
101	0:32:02	0.103	0.103	0.104	0.102
102	0:32:21	0.103	0.103	0.104	0.102
103	0:32:40	0.103	0.103	0.104	0.102
104	0:32:59	0.103	0.103	0.104	0.102
105	0:33:18	0.103	0.103	0.104	0.102
106	0:33:37	0.103	0.103	0.104	0.102
107	0:33:56	0.103	0.103	0.104	0.102
108	0:34:15	0.103	0.103	0.104	0.102
109	0:34:34	0.103	0.103	0.104	0.102
110	0:34:53	0.103	0.103	0.104	0.102
111	0:35:12	0.103	0.103	0.104	0.102
112	0:35:31	0.103	0.103	0.104	0.102
113	0:35:50	0.103	0.103	0.104	0.102
114	0:36:09	0.103	0.103	0.104	0.102
115	0:36:28	0.103	0.103	0.104	0.102
116	0:36:47	0.103	0.103	0.104	0.102
117	0:37:06	0.103	0.103	0.104	0.102
118	0:37:25	0.103	0.103	0.104	0.102
119	0:37:44	0.104	0.104	0.104	0.102
120	0:38:03	0.104	0.103	0.104	0.102
121	0:38:22	0.104	0.103	0.104	0.102
122	0:38:41	0.104	0.103	0.104	0.102
123	0:39:00	0.104	0.104	0.104	0.102
124	0:39:19	0.104	0.104	0.104	0.102
125	0:39:38	0.104	0.104	0.104	0.102
126	0:39:57	0.104	0.104	0.104	0.102
127	0:40:16	0.104	0.104	0.104	0.102
128	0:40:35	0.104	0.104	0.104	0.102
129	0:40:54	0.104	0.104	0.104	0.102
130	0:41:13	0.104	0.104	0.104	0.102
131	0:41:32	0.104	0.104	0.104	0.102
132	0:41:51	0.105	0.104	0.105	0.102
133	0:42:10	0.105	0.104	0.104	0.102
134	0:42:29	0.105	0.104	0.104	0.102
135	0:42:48	0.105	0.104	0.105	0.102
136	0:43:07	0.105	0.104	0.105	0.102
137	0:43:26	0.105	0.104	0.105	0.102
138	0:43:45	0.105	0.104	0.105	0.102
139	0:44:04	0.105	0.104	0.105	0.102
140	0:44:23	0.105	0.104	0.105	0.102
141	0:44:42	0.105	0.104	0.105	0.102
142	0:45:01	0.105	0.104	0.105	0.102
143	0:45:20	0.106	0.104	0.105	0.102
144	0:45:39	0.106	0.104	0.105	0.102
145	0:45:58	0.106	0.104	0.105	0.102
146	0:46:17	0.106	0.105	0.105	0.102
147	0:46:36	0.106	0.105	0.105	0.102
148	0:46:55	0.107	0.105	0.105	0.102
149	0:47:14	0.106	0.105	0.105	0.102
150	0:47:33	0.107	0.105	0.106	0.102
151	0:47:52	0.107	0.105	0.105	0.102
152	0:48:11	0.107	0.105	0.106	0.102
153	0:48:30	0.107	0.105	0.106	0.102
154	0:48:49	0.107	0.105	0.106	0.102
155	0:49:08	0.107	0.105	0.106	0.102
156	0:49:27	0.107	0.105	0.106	0.102
157	0:49:46	0.108	0.106	0.106	0.102
158	0:50:05	0.108	0.106	0.106	0.102
159	0:50:24	0.108	0.106	0.106	0.102
160	0:50:43	0.108	0.106	0.106	0.102
161	0:51:02	0.108	0.105	0.106	0.102
162	0:51:21	0.108	0.106	0.106	0.102
163	0:51:40	0.109	0.106	0.106	0.102
164	0:51:59	0.109	0.106	0.107	0.102
165	0:52:18	0.109	0.106	0.107	0.102
166	0:52:37	0.109	0.106	0.107	0.102
167	0:52:56	0.109	0.106	0.107	0.102
168	0:53:15	0.11	0.106	0.107	0.102
169	0:53:34	0.11	0.107	0.107	0.102
170	0:53:53	0.11	0.107	0.107	0.102
171	0:54:12	0.11	0.107	0.107	0.102
172	0:54:31	0.11	0.107	0.108	0.102
173	0:54:50	0.111	0.107	0.108	0.102
174	0:55:09	0.111	0.107	0.108	0.102
175	0:55:28	0.111	0.107	0.108	0.102
176	0:55:47	0.111	0.107	0.108	0.102
177	0:56:06	0.112	0.108	0.109	0.102
178	0:56:25	0.112	0.108	0.109	0.102
179	0:56:44	0.112	0.108	0.109	0.102
180	0:57:03	0.112	0.108	0.109	0.102
181	0:57:22	0.113	0.108	0.109	0.102
182	0:57:41	0.113	0.108	0.109	0.102
183	0:58:00	0.113	0.108	0.109	0.102
184	0:58:19	0.113	0.108	0.109	0.102
185	0:58:38	0.113	0.109	0.11	0.102
186	0:58:57	0.113	0.109	0.11	0.102
187	0:59:16	0.114	0.109	0.11	0.102
188	0:59:35	0.114	0.109	0.11	0.102
189	0:59:54	0.114	0.109	0.11	0.102
190	1:00:13	0.114	0.109	0.11	0.102
191	1:00:32	0.115	0.109	0.11	0.102
192	1:00:51	0.115	0.109	0.111	0.102
193	1:01:10	0.115	0.11	0.111	0.102
194	1:01:29	0.115	0.11	0.111	0.102
195	1:01:48	0.116	0.11	0.111	0.102
196	1:02:07	0.116	0.11	0.111	0.102
197	1:02:26	0.116	0.111	0.112	0.102
198	1:02:45	0.116	0.111	0.112	0.102
199	1:03:04	0.116	0.111	0.112	0.102
200	1:03:23	0.117	0.111	0.112	0.102
201	1:03:42	0.117	0.111	0.112	0.102
202	1:04:01	0.117	0.111	0.112	0.102
203	1:04:20	0.117	0.112	0.113	0.102
204	1:04:39	0.117	0.112	0.113	0.102
205	1:04:58	0.118	0.112	0.113	0.102
206	1:05:17	0.118	0.112	0.113	0.102
207	1:05:36	0.118	0.112	0.113	0.102
208	1:05:55	0.118	0.112	0.113	0.102
209	1:06:14	0.119	0.113	0.114	0.102
210	1:06:33	0.119	0.113	0.114	0.102
211	1:06:52	0.119	0.113	0.114	0.102
212	1:07:11	0.119	0.113	0.114	0.102
213	1:07:30	0.119	0.113	0.114	0.102
214	1:07:49	0.12	0.114	0.115	0.102
215	1:08:08	0.12	0.114	0.115	0.102
216	1:08:27	0.12	0.114	0.115	0.102
217	1:08:46	0.12	0.114	0.115	0.102
218	1:09:05	0.12	0.114	0.115	0.102
219	1:09:24	0.12	0.115	0.115	0.102
220	1:09:43	0.12	0.115	0.116	0.102
221	1:10:02	0.121	0.115	0.116	0.102
222	1:10:21	0.121	0.115	0.116	0.102
223	1:10:40	0.121	0.115	0.116	0.102
224	1:10:59	0.121	0.115	0.116	0.102
225	1:11:18	0.121	0.115	0.116	0.102
226	1:11:37	0.121	0.116	0.117	0.102
227	1:11:56	0.122	0.116	0.117	0.102
228	1:12:15	0.122	0.116	0.117	0.102
229	1:12:34	0.122	0.116	0.117	0.102
230	1:12:53	0.122	0.116	0.117	0.102
231	1:13:12	0.122	0.117	0.117	0.102
232	1:13:31	0.122	0.117	0.118	0.102
233	1:13:50	0.123	0.117	0.118	0.102
234	1:14:09	0.123	0.117	0.118	0.102
235	1:14:28	0.123	0.117	0.118	0.102
236	1:14:47	0.123	0.117	0.118	0.102
237	1:15:06	0.123	0.118	0.119	0.102
238	1:15:25	0.123	0.118	0.119	0.102
239	1:15:44	0.123	0.118	0.119	0.102
240	1:16:03	0.123	0.118	0.119	0.102
241	1:16:22	0.124	0.118	0.119	0.102
242	1:16:41	0.124	0.118	0.119	0.102
243	1:17:00	0.124	0.118	0.12	0.102
244	1:17:19	0.124	0.119	0.12	0.102
245	1:17:38	0.124	0.119	0.12	0.102
246	1:17:57	0.124	0.119	0.12	0.102
247	1:18:16	0.124	0.119	0.12	0.102
248	1:18:35	0.124	0.119	0.12	0.102
249	1:18:54	0.124	0.119	0.121	0.102
250	1:19:13	0.124	0.119	0.12	0.102
251	1:19:32	0.125	0.12	0.121	0.102
252	1:19:51	0.125	0.12	0.121	0.102
253	1:20:10	0.125	0.12	0.121	0.102
254	1:20:29	0.125	0.12	0.121	0.102
255	1:20:48	0.125	0.12	0.121	0.102
256	1:21:07	0.125	0.12	0.121	0.102
257	1:21:26	0.125	0.121	0.122	0.102
258	1:21:45	0.125	0.121	0.122	0.102
259	1:22:04	0.125	0.121	0.122	0.102
260	1:22:23	0.126	0.121	0.122	0.102
261	1:22:42	0.126	0.121	0.122	0.102
262	1:23:01	0.126	0.121	0.122	0.102
263	1:23:20	0.126	0.122	0.122	0.102
264	1:23:39	0.126	0.122	0.122	0.102
265	1:23:58	0.126	0.122	0.122	0.102
266	1:24:17	0.126	0.122	0.123	0.102
267	1:24:36	0.126	0.122	0.123	0.102
268	1:24:55	0.126	0.122	0.123	0.102
269	1:25:14	0.126	0.122	0.123	0.102
270	1:25:33	0.126	0.122	0.123	0.102
271	1:25:52	0.126	0.122	0.123	0.102
272	1:26:11	0.126	0.123	0.123	0.102
273	1:26:30	0.126	0.123	0.123	0.102
274	1:26:49	0.126	0.123	0.123	0.102
275	1:27:08	0.126	0.123	0.124	0.102
276	1:27:27	0.126	0.123	0.124	0.102
277	1:27:46	0.127	0.123	0.124	0.102
278	1:28:05	0.127	0.123	0.124	0.102
279	1:28:24	0.127	0.123	0.124	0.102
280	1:28:43	0.127	0.123	0.124	0.102
281	1:29:02	0.127	0.124	0.124	0.102
282	1:29:21	0.127	0.124	0.124	0.102
283	1:29:40	0.127	0.124	0.125	0.102
284	1:29:59	0.127	0.124	0.124	0.102

## Sheet: LTRIII
	Time	Run1	Run2	Run3	Blank
0	0:00:03	0.112	0.106	0.103	0.103
1	0:00:22	0.115	0.106	0.103	0.103
2	0:00:41	0.116	0.106	0.103	0.103
3	0:01:00	0.116	0.106	0.103	0.102
4	0:01:19	0.116	0.106	0.103	0.102
5	0:01:38	0.116	0.106	0.103	0.103
6	0:01:57	0.118	0.106	0.103	0.102
7	0:02:16	0.12	0.106	0.103	0.103
8	0:02:35	0.12	0.105	0.103	0.102
9	0:02:54	0.119	0.105	0.103	0.103
10	0:03:13	0.118	0.105	0.103	0.102
11	0:03:32	0.118	0.105	0.103	0.102
12	0:03:51	0.114	0.105	0.103	0.103
13	0:04:10	0.107	0.105	0.103	0.102
14	0:04:29	0.106	0.105	0.103	0.102
15	0:04:48	0.105	0.105	0.103	0.102
16	0:05:07	0.105	0.105	0.103	0.102
17	0:05:26	0.104	0.105	0.103	0.102
18	0:05:45	0.104	0.105	0.103	0.102
19	0:06:04	0.104	0.105	0.103	0.102
20	0:06:23	0.104	0.105	0.103	0.102
21	0:06:42	0.104	0.104	0.103	0.102
22	0:07:01	0.103	0.105	0.103	0.102
23	0:07:20	0.103	0.104	0.103	0.102
24	0:07:39	0.103	0.104	0.103	0.102
25	0:07:58	0.103	0.104	0.103	0.102
26	0:08:17	0.103	0.104	0.102	0.102
27	0:08:36	0.103	0.104	0.103	0.102
28	0:08:55	0.103	0.104	0.103	0.102
29	0:09:14	0.103	0.104	0.103	0.102
30	0:09:33	0.103	0.104	0.103	0.102
31	0:09:52	0.103	0.104	0.103	0.102
32	0:10:11	0.103	0.104	0.103	0.102
33	0:10:30	0.103	0.104	0.102	0.102
34	0:10:49	0.103	0.104	0.102	0.102
35	0:11:08	0.103	0.104	0.102	0.102
36	0:11:27	0.102	0.104	0.102	0.102
37	0:11:46	0.102	0.104	0.102	0.102
38	0:12:05	0.103	0.104	0.102	0.102
39	0:12:24	0.102	0.104	0.102	0.102
40	0:12:43	0.102	0.104	0.102	0.102
41	0:13:02	0.102	0.104	0.103	0.102
42	0:13:21	0.102	0.104	0.102	0.102
43	0:13:40	0.102	0.104	0.102	0.102
44	0:13:59	0.102	0.104	0.103	0.102
45	0:14:18	0.102	0.104	0.102	0.102
46	0:14:37	0.101	0.104	0.102	0.102
47	0:14:56	0.101	0.104	0.102	0.102
48	0:15:15	0.101	0.103	0.102	0.102
49	0:15:34	0.101	0.104	0.102	0.102
50	0:15:53	0.101	0.104	0.102	0.102
51	0:16:12	0.101	0.104	0.102	0.102
52	0:16:31	0.101	0.104	0.103	0.102
53	0:16:50	0.101	0.104	0.102	0.102
54	0:17:09	0.101	0.104	0.103	0.102
55	0:17:28	0.101	0.104	0.102	0.102
56	0:17:47	0.101	0.104	0.102	0.102
57	0:18:06	0.101	0.104	0.103	0.102
58	0:18:25	0.101	0.104	0.102	0.102
59	0:18:44	0.101	0.104	0.103	0.102
60	0:19:03	0.101	0.104	0.102	0.102
61	0:19:22	0.101	0.103	0.102	0.102
62	0:19:41	0.101	0.104	0.102	0.102
63	0:20:00	0.101	0.104	0.102	0.102
64	0:20:19	0.101	0.103	0.102	0.102
65	0:20:38	0.101	0.103	0.102	0.102
66	0:20:57	0.101	0.103	0.102	0.102
67	0:21:16	0.101	0.103	0.102	0.102
68	0:21:35	0.101	0.104	0.102	0.102
69	0:21:54	0.101	0.103	0.102	0.102
70	0:22:13	0.101	0.103	0.102	0.102
71	0:22:32	0.101	0.103	0.102	0.102
72	0:22:51	0.101	0.103	0.102	0.102
73	0:23:10	0.101	0.103	0.102	0.102
74	0:23:29	0.101	0.103	0.102	0.102
75	0:23:48	0.101	0.103	0.102	0.102
76	0:24:07	0.101	0.103	0.102	0.102
77	0:24:26	0.101	0.103	0.102	0.102
78	0:24:45	0.101	0.103	0.102	0.101
79	0:25:04	0.101	0.103	0.102	0.102
80	0:25:23	0.101	0.103	0.102	0.101
81	0:25:42	0.101	0.103	0.102	0.102
82	0:26:01	0.101	0.103	0.102	0.102
83	0:26:20	0.101	0.103	0.102	0.102
84	0:26:39	0.101	0.103	0.102	0.102
85	0:26:58	0.101	0.103	0.102	0.102
86	0:27:17	0.101	0.103	0.102	0.102
87	0:27:36	0.101	0.103	0.102	0.102
88	0:27:55	0.101	0.103	0.102	0.101
89	0:28:14	0.101	0.103	0.102	0.101
90	0:28:33	0.101	0.103	0.102	0.102
91	0:28:52	0.101	0.103	0.102	0.102
92	0:29:11	0.101	0.103	0.102	0.102
93	0:29:30	0.101	0.104	0.102	0.102
94	0:29:49	0.101	0.103	0.102	0.102
95	0:30:08	0.101	0.103	0.102	0.102
96	0:30:27	0.101	0.103	0.103	0.102
97	0:30:46	0.102	0.104	0.102	0.102
98	0:31:05	0.101	0.103	0.102	0.101
99	0:31:24	0.102	0.103	0.102	0.101
100	0:31:43	0.102	0.104	0.102	0.102
101	0:32:02	0.102	0.104	0.102	0.102
102	0:32:21	0.102	0.103	0.102	0.101
103	0:32:40	0.102	0.104	0.103	0.102
104	0:32:59	0.102	0.104	0.103	0.102
105	0:33:18	0.102	0.104	0.103	0.102
106	0:33:37	0.102	0.104	0.103	0.102
107	0:33:56	0.102	0.104	0.103	0.102
108	0:34:15	0.102	0.104	0.103	0.102
109	0:34:34	0.102	0.104	0.103	0.101
110	0:34:53	0.102	0.104	0.103	0.102
111	0:35:12	0.103	0.104	0.103	0.101
112	0:35:31	0.103	0.104	0.103	0.102
113	0:35:50	0.103	0.104	0.103	0.102
114	0:36:09	0.103	0.104	0.103	0.101
115	0:36:28	0.103	0.104	0.103	0.102
116	0:36:47	0.103	0.104	0.103	0.102
117	0:37:06	0.103	0.104	0.103	0.102
118	0:37:25	0.103	0.104	0.103	0.102
119	0:37:44	0.104	0.105	0.104	0.102
120	0:38:03	0.104	0.105	0.103	0.102
121	0:38:22	0.104	0.105	0.104	0.102
122	0:38:41	0.105	0.105	0.103	0.102
123	0:39:00	0.105	0.105	0.104	0.102
124	0:39:19	0.105	0.105	0.104	0.102
125	0:39:38	0.105	0.105	0.104	0.102
126	0:39:57	0.105	0.105	0.104	0.102
127	0:40:16	0.106	0.105	0.104	0.102
128	0:40:35	0.106	0.105	0.104	0.101
129	0:40:54	0.106	0.105	0.105	0.102
130	0:41:13	0.106	0.106	0.105	0.102
131	0:41:32	0.107	0.106	0.105	0.101
132	0:41:51	0.107	0.106	0.105	0.102
133	0:42:10	0.107	0.106	0.105	0.102
134	0:42:29	0.107	0.106	0.105	0.101
135	0:42:48	0.108	0.106	0.105	0.102
136	0:43:07	0.108	0.106	0.105	0.102
137	0:43:26	0.108	0.106	0.106	0.102
138	0:43:45	0.108	0.107	0.106	0.102
139	0:44:04	0.109	0.107	0.106	0.102
140	0:44:23	0.109	0.107	0.106	0.102
141	0:44:42	0.109	0.107	0.106	0.102
142	0:45:01	0.109	0.107	0.106	0.102
143	0:45:20	0.11	0.107	0.107	0.102
144	0:45:39	0.11	0.107	0.107	0.101
145	0:45:58	0.11	0.108	0.107	0.101
146	0:46:17	0.11	0.108	0.107	0.102
147	0:46:36	0.111	0.108	0.107	0.102
148	0:46:55	0.111	0.108	0.107	0.102
149	0:47:14	0.111	0.108	0.108	0.102
150	0:47:33	0.112	0.108	0.108	0.102
151	0:47:52	0.112	0.109	0.108	0.101
152	0:48:11	0.112	0.109	0.108	0.102
153	0:48:30	0.112	0.109	0.108	0.102
154	0:48:49	0.113	0.109	0.109	0.102
155	0:49:08	0.113	0.109	0.109	0.102
156	0:49:27	0.113	0.109	0.109	0.102
157	0:49:46	0.113	0.11	0.109	0.102
158	0:50:05	0.114	0.11	0.109	0.102
159	0:50:24	0.114	0.11	0.11	0.102
160	0:50:43	0.114	0.11	0.11	0.101
161	0:51:02	0.114	0.11	0.11	0.102
162	0:51:21	0.115	0.111	0.11	0.101
163	0:51:40	0.114	0.111	0.11	0.101
164	0:51:59	0.115	0.111	0.111	0.102
165	0:52:18	0.115	0.112	0.111	0.102
166	0:52:37	0.115	0.112	0.111	0.102
167	0:52:56	0.116	0.112	0.111	0.101
168	0:53:15	0.116	0.112	0.111	0.102
169	0:53:34	0.116	0.112	0.112	0.102
170	0:53:53	0.116	0.112	0.112	0.102
171	0:54:12	0.116	0.113	0.112	0.102
172	0:54:31	0.117	0.113	0.112	0.102
173	0:54:50	0.117	0.113	0.113	0.102
174	0:55:09	0.117	0.113	0.113	0.102
175	0:55:28	0.118	0.114	0.113	0.102
176	0:55:47	0.118	0.114	0.113	0.102
177	0:56:06	0.118	0.114	0.113	0.102
178	0:56:25	0.118	0.114	0.113	0.102
179	0:56:44	0.118	0.114	0.114	0.101
180	0:57:03	0.118	0.115	0.114	0.102
181	0:57:22	0.119	0.115	0.114	0.102
182	0:57:41	0.119	0.115	0.114	0.102
183	0:58:00	0.119	0.115	0.115	0.102
184	0:58:19	0.119	0.115	0.115	0.102
185	0:58:38	0.119	0.116	0.115	0.102
186	0:58:57	0.119	0.116	0.115	0.101
187	0:59:16	0.119	0.116	0.115	0.101
188	0:59:35	0.12	0.116	0.116	0.102
189	0:59:54	0.12	0.116	0.116	0.102
190	1:00:13	0.12	0.117	0.116	0.102
191	1:00:32	0.12	0.117	0.116	0.102
192	1:00:51	0.121	0.117	0.116	0.102
193	1:01:10	0.121	0.117	0.117	0.101
194	1:01:29	0.121	0.117	0.117	0.101
195	1:01:48	0.121	0.117	0.117	0.102
196	1:02:07	0.121	0.118	0.117	0.101
197	1:02:26	0.122	0.118	0.117	0.102
198	1:02:45	0.121	0.118	0.117	0.101
199	1:03:04	0.122	0.118	0.118	0.101
200	1:03:23	0.122	0.118	0.118	0.102
201	1:03:42	0.122	0.118	0.118	0.102
202	1:04:01	0.122	0.119	0.118	0.102
203	1:04:20	0.122	0.119	0.119	0.102
204	1:04:39	0.122	0.119	0.118	0.102
205	1:04:58	0.122	0.119	0.119	0.101
206	1:05:17	0.123	0.12	0.119	0.102
207	1:05:36	0.123	0.12	0.119	0.102
208	1:05:55	0.123	0.12	0.119	0.102
209	1:06:14	0.123	0.12	0.12	0.102
210	1:06:33	0.123	0.12	0.119	0.101
211	1:06:52	0.123	0.12	0.12	0.102
212	1:07:11	0.123	0.12	0.12	0.101
213	1:07:30	0.123	0.121	0.12	0.102
214	1:07:49	0.124	0.121	0.12	0.102
215	1:08:08	0.124	0.121	0.12	0.102
216	1:08:27	0.124	0.121	0.12	0.102
217	1:08:46	0.124	0.121	0.121	0.102
218	1:09:05	0.124	0.121	0.121	0.102
219	1:09:24	0.124	0.122	0.121	0.102
220	1:09:43	0.124	0.122	0.121	0.101
221	1:10:02	0.124	0.122	0.121	0.101
222	1:10:21	0.124	0.122	0.121	0.102
223	1:10:40	0.124	0.122	0.121	0.102
224	1:10:59	0.124	0.122	0.122	0.102
225	1:11:18	0.124	0.122	0.122	0.102
226	1:11:37	0.125	0.122	0.122	0.102
227	1:11:56	0.125	0.122	0.122	0.101
228	1:12:15	0.125	0.123	0.122	0.102
229	1:12:34	0.125	0.123	0.122	0.101
230	1:12:53	0.125	0.123	0.122	0.102
231	1:13:12	0.125	0.123	0.122	0.101
232	1:13:31	0.125	0.123	0.122	0.101
233	1:13:50	0.125	0.123	0.123	0.102
234	1:14:09	0.125	0.123	0.123	0.102
235	1:14:28	0.125	0.124	0.123	0.101
236	1:14:47	0.125	0.124	0.123	0.101
237	1:15:06	0.126	0.124	0.123	0.101
238	1:15:25	0.126	0.124	0.123	0.102
239	1:15:44	0.126	0.124	0.123	0.102
240	1:16:03	0.126	0.124	0.123	0.101
241	1:16:22	0.126	0.124	0.124	0.101
242	1:16:41	0.126	0.124	0.124	0.101
243	1:17:00	0.126	0.124	0.124	0.102
244	1:17:19	0.126	0.125	0.124	0.102
245	1:17:38	0.126	0.125	0.124	0.102
246	1:17:57	0.126	0.125	0.124	0.101
247	1:18:16	0.127	0.125	0.124	0.101
248	1:18:35	0.126	0.125	0.124	0.101
249	1:18:54	0.126	0.125	0.124	0.102
250	1:19:13	0.126	0.125	0.124	0.101
251	1:19:32	0.126	0.125	0.125	0.102
252	1:19:51	0.126	0.125	0.125	0.101
253	1:20:10	0.127	0.125	0.125	0.102
254	1:20:29	0.126	0.126	0.125	0.102
255	1:20:48	0.127	0.126	0.125	0.102
256	1:21:07	0.127	0.126	0.125	0.101
257	1:21:26	0.127	0.126	0.125	0.101
258	1:21:45	0.127	0.126	0.125	0.101
259	1:22:04	0.127	0.126	0.125	0.101
260	1:22:23	0.127	0.126	0.125	0.102
261	1:22:42	0.127	0.126	0.125	0.102
262	1:23:01	0.127	0.126	0.126	0.102
263	1:23:20	0.127	0.126	0.126	0.101
264	1:23:39	0.127	0.126	0.126	0.101
265	1:23:58	0.127	0.126	0.126	0.102
266	1:24:17	0.127	0.127	0.126	0.102
267	1:24:36	0.127	0.127	0.126	0.102
268	1:24:55	0.127	0.127	0.126	0.102
269	1:25:14	0.127	0.127	0.126	0.101
270	1:25:33	0.127	0.127	0.126	0.102
271	1:25:52	0.127	0.127	0.126	0.102
272	1:26:11	0.127	0.127	0.126	0.101
273	1:26:30	0.127	0.127	0.126	0.101
274	1:26:49	0.127	0.127	0.126	0.101
275	1:27:08	0.127	0.127	0.126	0.102
276	1:27:27	0.127	0.127	0.126	0.101
277	1:27:46	0.127	0.127	0.127	0.102
278	1:28:05	0.127	0.127	0.127	0.102
279	1:28:24	0.127	0.128	0.127	0.102
280	1:28:43	0.127	0.127	0.127	0.101
281	1:29:02	0.127	0.128	0.127	0.102
282	1:29:21	0.127	0.128	0.127	0.101
283	1:29:40	0.127	0.128	0.127	0.102
284	1:29:59	0.127	0.128	0.127	0.101
