# Supplementary material for: G‐Quadruplexes act as sequence‐dependent protein chaperones
Source: EMBO Rep. 2020 Sep 18;21(10):e49735. doi: 10.15252/embr.201949735 (PMC7534610; doi:10.15252/embr.201949735)
Supplement: Supplementary file 9 — Source Data fore Figure 4 [file EMBR-21-e49735-s007.xlsx]

## Sheet: Sheet1
Promiscious Binding
	High	Start	Zeroed	% Agg	STD High	STD Start	STD Zeroed	STD % Agg	Error Bar
Luc alone	0.128	0.0963333	0.0316667	1	0.00124231	0.00503322	0.00518427	0.231526	0.133672
Seq359	0.0916667	0.0916667	0	0	0.00152753	0.00152753	0.00216025	0.0166639	0.00962091
Seq398	0.0973333	0.097	0.000333333	0.0105263	0.00264575	0.00378594	0.0046188	0.145867	0.0842164
Seq567	0.0976667	0.097	0.000666667	0.0210526	0.00264575	0.00321455	0.00416333	0.131519	0.0759324
Seq536	0.101	0.1005	0.0005	0.0157895	0.000707107	0.0034641	0.00353553	0.111678	0.0644775
Seq357	0.100667	0.100667	0	0	0.00404145	0.00404145	0.00571548	0.0401469	0.0231788
Seq576	0.0996667	0.0996667	0	0	0.00404145	0.00404145	0.00571548	0.0405497	0.0234114
Seq582	0.0996667	0.0996667	0	0	0.00404145	0.00404145	0.00571548	0.0405497	0.0234114
Seq364	0.0996667	0.0996667	0	0	0.00493288	0.00493288	0.00697615	0.0494938	0.0285753
Seq185	0.123	0.0996667	0.0233333	0.736842	0.00321455	0.003	0.00439697	0.183934	0.106194
Seq259	0.120333	0.0996667	0.0206667	0.652632	0.00152753	0.00138778	0.0020638	0.125153	0.0722571
Seq209	0.119667	0.0973333	0.0223333	0.705263	0.00208167	0.0007698	0.00221944	0.135069	0.077982
Seq205	0.119333	0.0956667	0.0236667	0.747368	0.00057735	0.00101835	0.00117063	0.127817	0.0737952
Seq573	0.0973333	0.097	0.000333333	0.0105263	0.006245	0.00653481	0.00903901	0.285448	0.164803
Seq592	0.103667	0.101	0.00266667	0.0842105	0.00152753	0.00173205	0.0023094	0.0742201	0.042851
Seq361	0.103333	0.102667	0.000666667	0.0210526	0.00208167	0.00126198	0.00243432	0.0769506	0.0444274
Seq563	0.104	0.102667	0.00133333	0.0421053	0.00264575	0.00305505	0.00404145	0.127811	0.0737916
Seq345	0.106	0.105667	0.000333333	0.0105263	0.00208167	0.00264575	0.0033665	0.106325	0.0613865
Seq347	0.114	0.103667	0.0103333	0.326316	0.00378594	0.00888819	0.00966092	0.309724	0.178819
Seq63	0.105	0.102667	0.00233333	0.0736842	0.00404145	0.0023094	0.00465475	0.147486	0.0851512
Seq60	0.116667	0.102333	0.0143333	0.452632	0.0023094	0.00057735	0.00238048	0.105556	0.0609428
Seq190	0.125333	0.102	0.0233333	0.736842	0.001	0.0011547	0.00152753	0.129918	0.0750084
Seq305	0.123	0.102333	0.0206667	0.652632	0.0011547	0.002	0.0023094	0.129361	0.0746868
Seq579	0.100333	0.0996667	0.000666667	0.0210526	0.00152753	0.0011547	0.00191485	0.0605672	0.0349685
Seq353	0.094	0.0936667	0.000333333	0.0105263	0.00152753	0.00173205	0.0023094	0.0729488	0.042117
	High	Start	Zeroed	% Agg	STD High	STD Start	STD Zeroed	STD % Agg	Error Bar
MDH alone	0.284333	0.0966667	0.187667	1	0.0144684	0.00305505	0.0147874	0.111434	0.0643367
Seq359	0.0943333	0.0943333	0	0	0.00208167	0.00208167	0.00294392	0.0220671	0.0127405
Seq398	0.0986667	0.0983333	0.000333333	0.0017762	0.00321455	0.00288675	0.00432049	0.0230226	0.0132921
Seq567	0.0996667	0.099	0.000666667	0.0035524	0.0023094	0.00173205	0.00288675	0.0153849	0.00888246
Seq536	0.105333	0.104333	0.001	0.0053286	0.0051316	0.00251661	0.00571548	0.0304584	0.0175851
Seq357	0.106	0.103	0.003	0.0159858	0.0034641	0.0043589	0.00556776	0.0296951	0.0171445
Seq576	0.104	0.104	0	0	0.005	0.005	0.00707107	0.0480769	0.0277572
Seq582	0.101	0.101	0	0	0.00565685	0.00565685	0.008	0.0560085	0.0323365
Seq364	0.102	0.101667	0.000333333	0.0017762	0.00360555	0.00321455	0.00483046	0.0257399	0.014861
Seq185	0.260667	0.102	0.158667	0.845471	0.00986577	0.00264575	0.0102144	0.0860269	0.0496676
Seq259	0.245333	0.1	0.145333	0.774423	0.00650641	0.0034641	0.00737111	0.0725696	0.0418981
Seq209	0.252667	0.0973333	0.155333	0.827709	0.0083865	0.00378594	0.00920145	0.0815946	0.0471087
Seq205	0.275667	0.0933333	0.182333	0.971581	0.00416333	0.00208167	0.00465475	0.0804744	0.0464619
Seq573	0.094	0.0936667	0.000333333	0.0017762	1.69967e-17	0.00057735	0.00057735	0.00307965	0.00177804
Seq592	0.104	0.103	0.001	0.0053286	0.00519615	0.00264575	0.00583095	0.0310736	0.0179404
Seq361	0.105667	0.102667	0.003	0.0159858	0.00057735	0.00057735	0.000816497	0.00452945	0.00261508
Seq563	0.106	0.105667	0.000333333	0.0017762	0.001	0.00152753	0.00182574	0.00972965	0.00561742
Seq345	0.112	0.111667	0.000333333	0.0017762	0.0052915	0.00472582	0.0070946	0.0378045	0.0218264
Seq347	0.343667	0.104	0.239667	1.27709	0.00929157	0.001	0.00934523	0.112276	0.0648228
Seq63	0.149	0.106	0.043	0.22913	0.0104403	0.00173205	0.010583	0.0592122	0.0341862
Seq60	0.281667	0.106333	0.175333	0.934281	0.0112398	0.00152753	0.0113431	0.0952518	0.0549936
Seq190	0.262667	0.104667	0.158	0.841918	0.0180093	0.00152753	0.0180739	0.116946	0.0675187
Seq305	0.234667	0.104333	0.130333	0.694494	0.0115902	0.00057735	0.0116046	0.0825734	0.0476738
Seq579	0.108667	0.108333	0.000333333	0.0017762	0.0011547	0.00152753	0.00191485	0.0102044	0.00589154
Seq353	0.102	0.095	0.007	0.0373002	0.001	0.001	0.00141421	0.00808865	0.00466998
	High	Start	Zeroed	% Agg	STD High	STD Start	STD Zeroed	STD % Agg	Error Bar
LDH(4uM)	0.115	0.103	0.012	1	0.002	0.00173205	0.00264575	0.311805	0.180021
Seq359	0.0966667	0.0966667	0	0	0.00152753	0.00152753	0.00216025	0.015802	0.00912328
Seq398	0.105	0.105	0	0	0.003	0.003	0.00424264	0.0285714	0.0164957
Seq567	0.101	0.101	0	0	0.00264575	0.00264575	0.00374166	0.0261956	0.015124
Seq536	0.102333	0.102333	0	0	0.00288675	0.00288675	0.00408248	0.0282093	0.0162866
Seq357	0.104	0.104	0	0	0.0034641	0.0034641	0.00489898	0.0333087	0.0192308
Seq576	0.104	0.104	0	0	0.0034641	0.0034641	0.00489898	0.0333087	0.0192308
Seq582	0.103333	0.103333	0	0	0.00288675	0.00288675	0.00408248	0.0279363	0.016129
Seq364	0.104	0.104	0	0	0.0043589	0.0043589	0.00616441	0.0419125	0.0241982
Seq185	0.107	0.104333	0.00266667	0.222222	0.00264575	0.00378594	0.0046188	0.388006	0.224015
Seq259	0.105	0.103333	0.00166667	0.138889	0.003	0.00305505	0.00428174	0.358124	0.206763
Seq209	0.114333	0.101	0.0133333	1.11111	0.00360555	0.00360555	0.00509902	0.490479	0.283178
Seq205	0.103	0.097	0.006	0.5	0.00360555	0.00264575	0.00447214	0.388641	0.224382
Seq573	0.102	0.102	0	0	0	0	0	0	0
Seq592	0.106333	0.106333	0	0	0.00152753	0.00152753	0.00216025	0.0143654	0.00829389
Seq361	0.104667	0.104667	0	0	0.00057735	0.00057735	0.000816497	0.00551609	0.00318471
Seq563	0.107	0.107	0	0	0.001	0.001	0.00141421	0.00934579	0.0053958
Seq345	0.109333	0.109333	0	0	0.00251661	0.00251661	0.00355903	0.0230178	0.0132893
Seq347	0.112333	0.108667	0.00366667	0.305556	0.0011547	0.00152753	0.00191485	0.173209	0.100003
Seq63	0.106667	0.106667	0	0	0.00208167	0.00208167	0.00294392	0.0195156	0.0112673
Seq60	0.112667	0.109	0.00366667	0.305556	0.00251661	0.00173205	0.00305505	0.26335	0.152045
Seq190	0.108333	0.106667	0.00166667	0.138889	0.0011547	0.00057735	0.00129099	0.111856	0.0645802
Seq305	0.108667	0.107	0.00166667	0.138889	0.00057735	0	0.00057735	0.0570309	0.0329268
Seq579	0.102333	0.102333	0	0	0.00057735	0.00057735	0.000816497	0.00564186	0.00325733
Seq353	0.0963333	0.0963333	0	0	0.00057735	0.00057735	0.000816497	0.00599326	0.00346021
